# Supplementary material for: Transcription, mRNA Export, and Immune Evasion Shape the Codon Usage of Viruses
Source: Genome Biol Evol. 2021 May 14;13(9):evab106. doi: 10.1093/gbe/evab106 (PMC8410142; doi:10.1093/gbe/evab106)
Supplement: evab106_Supplementary_Data [file evab106_supplementary_data.zip]

Archive with 10 entries (10 files):
- Figure S1.pdf
- Figure S2.pdf
- Figure S3.pdf
- Figure S4.pdf
- Figure S5.pdf
- Supplementary Legends_GBE_201251.docx
- Supplementary Table 1.xlsx
- Supplementary Table 2.xlsx
- Supplementary Table 3.xlsx
- Supplementary Table 4.xlsx
