# Supplementary material for: Transcription, mRNA Export, and Immune Evasion Shape the Codon Usage of Viruses
Source: Genome Biol Evol. 2021 May 14;13(9):evab106. doi: 10.1093/gbe/evab106 (PMC8410142; doi:10.1093/gbe/evab106)
Supplement: evab106_Supplementary_Data [file evab106_supplementary_data.zip › Supplementary Table 1.xlsx]

## Sheet: all hosts
Family	species.count	p.val_GC3	p.val_CAI	p.val_ENC	p.val_CPB	p.val_CpG	p.val_UpA	p.val_ESE	p.val_m6A
Alloherpesviridae	13	0.962153	0.00138444	0.0900369	0.438632	1.37e-06	0.00345034	1.86e-08	0.000744885
Arteriviridae	21	4.99e-10	1.04e-13	9.56e-14	0.0297967	9.35e-12	1.9e-10	3.18e-15	3.53e-05
Asfarviridae	1	NA	NA	NA	NA	NA	NA	NA	NA
Birnaviridae	4	0.329458	0.0333925	0.979545	0.0182858	0.013091	0.0625635	0.636398	0.0304557
Bornaviridae	10	1.77e-05	5.21e-07	0.00120019	0.177422	0.000439018	3.19e-07	0.000107658	0.576932
Iridoviridae	11	0.365154	0.059225	0.00586829	0.169649	0.0011556	5.83e-05	4.68e-10	0.1094
Malacoherpesviridae	2	0.434518	0.244258	3.13e-25	NA	0.286265	0.265032	0.320906	0.446999
Nodaviridae	4	0.00296866	0.0432761	0.00929158	0.179409	0.000789377	0.664263	0.0248774	0.136691
Nyamiviridae	1	NA	NA	NA	NA	NA	NA	NA	NA
Smacoviridae	39	6.79e-06	3.14e-11	0.0205137	0.668829	3.56e-25	4.52e-17	1.52e-23	5.4e-07
Sunviridae	1	NA	NA	NA	NA	NA	NA	NA	NA
Tobaniviridae	14	4.26e-06	4.81e-09	0.0629572	0.204997	0.00615991	2.15e-05	0.000423502	0.22151
Adenoviridae	71	4.68e-06	1.33e-18	0.431946	0.226069	5.68e-20	9.7e-39	2.87e-53	1.91e-23
Anelloviridae	26	1.26e-08	6.06e-08	0.250874	0.624384	0.117266	2.47e-09	0.00117525	0.0151125
Arenaviridae	44	5.78e-28	1.34e-26	2.35e-05	5.92e-14	1.36e-34	0.000268614	1.37E-20a	5.51e-14
Astroviridae	21	2.03e-10	1.46e-11	0.0015244	0.0919835	0.30752	3.1e-09	0.0113664	0.165965
Caliciviridae	12	3.31e-05	8.61e-07	6.55e-06	0.15769	0.0240973	0.00464789	0.0512053	0.00239284
Circoviridae	68	4.44e-20	8.19e-25	6.59e-12	0.339351	1.05e-23	3.17e-34	1.34e-14	1.16e-10
Coronaviridae	40	4.21e-29	1.56e-28	0.417756	0.589811	5.13e-06	1.65e-31	6.14e-25	0.0200826
Filoviridae	8	1.81e-07	1.07e-09	5.82e-07	0.0014934	0.00240659	8.37e-05	0.000491153	0.0580272
Flaviviridae	88	5.05e-14	6e-39	7.07e-37	8.42e-16	4.45e-06	1.82e-06	3.96e-06	4.33e-10
Genomoviridae	53	1.67e-08	1.95e-15	1.6e-14	0.139523	2.97e-40	7.02e-19	2.55e-10	9.68e-09
Hantaviridae	40	1.59e-35	4.57e-30	0.065573	0.241656	1.1e-27	2.54e-25	2.13e-14	1.13e-08
Hepadnaviridae	5	0.0370451	0.000248064	0.00883262	0.366485	0.865883	0.00796547	0.341789	0.532337
Hepeviridae	5	0.659215	0.011738	0.630508	0.131406	0.0103286	0.0762768	0.00295154	0.859221
Herpesviridae	89	0.836912	7.03e-25	0.0234558	0.164424	5.32e-23	1.53e-36	1.03e-44	2.29e-05
Nairoviridae	9	9.47e-05	1.37e-05	0.00122837	0.000817367	2.01e-05	0.000180135	0.670191	4.46e-05
Orthomyxoviridae	8	0.00240014	0.000121972	0.635323	0.106104	0.0409583	0.00401545	0.0306491	0.151874
Papillomaviridae	130	2.6e-49	4.11e-65	0.0398348	0.0558044	0.000185023	1.4e-67	6.71e-84	0.000458034
Paramyxoviridae	63	1.26e-33	7.56e-46	1.59e-14	3.2e-16	0.676666	5.14e-45	1.48e-25	0.733042
Parvoviridae	70	1.41e-16	1.1e-23	0.0388378	0.776198	0.000113852	3.3e-26	3.3e-19	0.61992
Peribunyaviridae	66	2.59e-55	8.15e-48	7.91e-06	1.52e-10	1.36e-15	1.28e-36	1.39e-18	0.000671814
Phenuiviridae	28	6.22e-13	2.64e-11	1.13e-05	0.00954695	2.26e-18	4.41e-05	0.000138217	0.000126252
Picornaviridae	105	8.05e-35	3.07e-33	0.0315717	1.36e-05	0.438665	6.63e-17	0.00126974	6.74e-16
Pneumoviridae	5	0.00128123	0.00188397	0.303102	0.141328	0.00222155	0.000326647	8.06e-05	0.392128
Polyomaviridae	95	1.76e-57	1.76e-51	2.4e-09	2.22e-05	2.83e-36	3.87e-53	2.47e-38	3.13e-05
Poxviridae	40	2.05e-06	5.14e-16	3.59e-07	0.0569989	5.62e-20	7.03e-18	2.25e-48	1.53e-15
Reoviridae	42	1.21e-11	1.83e-21	0.0168597	6.79e-09	1.35e-23	5.55e-24	1.06e-20	2.32e-11
Retroviridae	53	1.63e-10	4.98e-19	0.661024	0.213143	0.417759	6.19e-24	4.73e-06	0.00305629
Rhabdoviridae	81	1.78e-33	1.53e-39	2.76e-13	2.95e-10	0.465664	3.91e-18	1.6e-26	0.0170341
Togaviridae	27	1.02e-05	2.04e-20	4.3e-20	1.41e-12	4.73e-24	1.1e-19	0.304278	0.628838

## Sheet: human infecting
Family	species.count	p.val_CAI
Adenoviridae	7	0.0587811
Anelloviridae	16	1.05651e-06
Arenaviridae	9	1.95355e-06
Astroviridae	4	0.000477951
Caliciviridae	2	0.0334234
Circoviridae	13	1.45087e-09
Coronaviridae	6	9.35221e-06
Filoviridae	6	9.90632e-09
Flaviviridae	31	1.23765e-16
Genomoviridae	6	0.00311127
Hantaviridae	6	1.60078e-05
Herpesviridae	13	0.000210276
Nairoviridae	2	0.0727318
Orthomyxoviridae	4	0.00416827
Papillomaviridae	46	3.79715e-39
Paramyxoviridae	13	2.37183e-09
Parvoviridae	7	0.0372821
Peribunyaviridae	10	1.41191e-09
Phenuiviridae	10	0.00119295
Picornaviridae	18	1.64551e-06
Pneumoviridae	2	0.0232565
Polyomaviridae	12	2.42134e-09
Poxviridae	8	0.000729482
Reoviridae	9	9.02218e-08
Retroviridae	8	2.62954e-05
Rhabdoviridae	15	5.83969e-09
Smacoviridae	4	0.000768537
Togaviridae	11	1.75923e-10
