# Supplementary material for: Transcription, mRNA Export, and Immune Evasion Shape the Codon Usage of Viruses
Source: Genome Biol Evol. 2021 May 14;13(9):evab106. doi: 10.1093/gbe/evab106 (PMC8410142; doi:10.1093/gbe/evab106)
Supplement: evab106_Supplementary_Data [file evab106_supplementary_data.zip › Supplementary Table 2.xlsx]

## Sheet: sequence parameters
GFP_ID	GC3	CpG	UpA	CAI	sequence
GFP_824	0.28	1	71	0.58	ATGGTTAGTAAAGGTGAAGAATTGTTTACTGGAGTTGTTCCAATTTTAGTAGAACTTGATGGGGATGTAAATGGACATAAATTTTCAGTATCTGGGGAAGGTGAAGGGGATGCAACTTATGGAAAGCTAACTTTAAAATTCATATGTACAACTGGCAAACTTCCAGTACCATGGCCAACCCTTGTAACTACTTTGACTTATGGTGTTCAATGTTTTTCTAGATATCCTGATCATATGAAGCAACATGATTTTTTTAAGAGTGCAATGCCTGAGGGTTATGTACAAGAAAGAACAATATTTTTTAAAGATGATGGGAATTATAAAACTAGGGCAGAAGTAAAATTTGAAGGAGACACCCTAGTTAATAGGATAGAGCTAAAAGGTATAGATTTCAAGGAA…
GFP_858	0.41	67	64	0.521	ATGGTCTCGAAAGGCGAAGAACTTTTTACGGGCGTCGTGCCGATTCTAGTCGAGTTGGACGGTGACGTAAACGGTCATAAATTTTCCGTTAGCGGGGAAGGCGAAGGTGACGCGACGTACGGAAAATTGACATTGAAGTTTATATGCACGACGGGAAAACTACCGGTACCTTGGCCGACTCTCGTTACGACGCTGACGTACGGCGTACAATGTTTTTCTAGATACCCGGATCATATGAAACAACATGATTTTTTTAAATCGGCAATGCCGGAAGGGTACGTTCAAGAAAGAACAATATTTTTTAAAGACGATGGTAATTATAAAACTCGAGCGGAGGTAAAATTCGAAGGCGATACGCTCGTTAATCGTATAGAACTTAAAGGTATCGATTTTAAAGAA…
GFP_404	0.4	28	61	0.619	ATGGTTAGCAAAGGGGAAGAACTATTTACAGGGGTGGTTCCTATCCTAGTGGAATTAGATGGGGATGTTAATGGCCATAAATTTAGTGTTAGTGGCGAAGGTGAGGGAGATGCGACGTACGGCAAGCTGACGCTTAAGTTCATCTGTACTACGGGTAAATTACCTGTGCCTTGGCCAACTCTCGTGACGACCCTTACGTATGGGGTACAATGCTTTTCTAGATATCCTGACCATATGAAACAGCATGATTTCTTCAAGAGTGCTATGCCTGAAGGTTATGTACAAGAGCGAACGATATTCTTTAAAGATGATGGCAACTATAAAACTCGCGCTGAAGTGAAATTCGAAGGAGACACGCTAGTAAACCGTATTGAGTTGAAAGGCATAGACTTCAAGGAG…
GFP_835	0.42	2	47	0.806	ATGGTGTCTAAAGGTGAAGAACTGTTTACAGGTGTTGTGCCAATTCTTGTGGAATTGGATGGTGATGTGAATGGACATAAGTTTTCTGTGTCTGGAGAGGGAGAGGGAGATGCTACCTATGGAAAACTGACACTGAAGTTTATCTGTACTACAGGAAAACTGCCAGTGCCTTGGCCAACTCTGGTGACTACACTGACCTATGGGGTTCAGTGTTTCTCTAGATACCCAGATCACATGAAACAGCACGATTTCTTTAAATCTGCTATGCCAGAAGGTTATGTTCAGGAAAGAACCATCTTCTTTAAGGATGATGGTAACTATAAGACCAGGGCTGAAGTGAAGTTTGAGGGCGATACTCTTGTGAACAGAATTGAACTTAAGGGTATTGATTTTAAGGAG…
GFP_869	0.62	63	44	0.841	ATGGTGTCTAAAGGCGAGGAACTGTTTACCGGCGTCGTGCCAATTCTCGTCGAACTCGACGGCGACGTGAACGGCCATAAGTTTAGCGTTTCCGGCGAGGGCGAGGGCGACGCTACCTACGGAAAACTGACACTGAAGTTTATCTGTACCACCGGTAAGTTGCCCGTGCCTTGGCCTACACTCGTGACCACACTGACCTACGGCGTTCAGTGTTTCTCTAGATATCCCGATCACATGAAACAGCACGATTTTTTTAAGTCCGCTATGCCCGAAGGATACGTTCAGGAACGCACTATCTTCTTTAAGGACGACGGTAACTATAAAACTCGTGCCGAAGTGAAGTTCGAGGGCGATACTCTCGTGAACCGGATCGAACTTAAGGGAATCGATTTTAAGGAG…
GFP_843	0.66	9	30	0.816	ATGGTGTCCAAGGGGGAAGAGTTGTTTACTGGTGTGGTGCCAATACTGGTGGAATTGGATGGGGATGTGAATGGGCACAAATTCAGTGTGTCTGGGGAGGGAGAGGGAGATGCTACCTATGGCAAACTCACCCTCAAGTTCATCTGCACCACTGGAAAGCTCCCAGTCCCCTGGCCCACTTTGGTCACCACCTTGACCTATGGGGTGCAGTGCTTCTCTAGATACCCTGACCACATGAAGCAGCACGACTTTTTTAAGTCAGCCATGCCTGAGGGCTATGTCCAGGAGCGCACCATTTTCTTTAAGGATGATGGTAACTACAAGACCCGCGCTGAGGTTAAATTTGAGGGTGACACCCTAGTGAACAGGATTGAGTTGAAGGGTATTGACTTTAAGGAG…
GFP_853	0.66	6	25	0.864	ATGGTGAGTAAGGGTGAAGAGCTGTTTACAGGGGTGGTCCCCATCCTGGTTGAGCTGGATGGTGATGTGAATGGGCACAAGTTCTCCGTCTCTGGTGAGGGTGAGGGCGATGCAACTTATGGGAAACTGACCCTGAAGTTCATCTGCACCACTGGTAAGCTGCCTGTCCCCTGGCCAACCCTGGTGACCACCCTGACCTATGGTGTGCAGTGCTTCTCTAGATACCCTGATCACATGAAGCAGCACGACTTCTTTAAGTCAGCCATGCCTGAGGGCTATGTGCAGGAGAGGACCATTTTTTTCAAGGATGATGGTAACTACAAAACTCGGGCTGAAGTGAAGTTTGAGGGGGACACACTTGTGAACAGAATTGAGCTGAAGGGCATTGATTTCAAGGAG…
GFP_879	0.73	86	32	0.567	ATGGTGTCGAAGGGCGAGGAACTCTTTACGGGCGTCGTTCCGATACTCGTCGAACTAGACGGCGACGTCAACGGGCACAAATTCTCGGTCTCGGGCGAAGGCGAAGGCGACGCGACGTACGGAAAACTTACGCTTAAATTCATATGCACGACGGGGAAATTGCCGGTCCCGTGGCCGACGCTCGTGACGACGCTGACGTACGGCGTGCAATGCTTCTCTAGATATCCGGACCACATGAAGCAACACGACTTCTTCAAATCGGCGATGCCGGAGGGGTACGTCCAAGAAAGGACGATATTTTTCAAAGACGACGGGAATTACAAAACGCGCGCCGAGGTAAAATTCGAGGGCGATACGTTGGTCAATCGAATCGAGCTCAAAGGGATCGACTTCAAAGAA…
GFP_886	0.91	63	20	0.913	ATGGTGAGCAAGGGCGAGGAGCTGTTCACCGGCGTCGTCCCCATCCTCGTGGAGCTCGACGGCGACGTGAACGGCCACAAGTTCAGCGTGAGCGGCGAGGGCGAGGGCGACGCTACCTACGGCAAGCTGACACTCAAGTTCATCTGCACCACCGGCAAGTTGCCCGTCCCCTGGCCTACTCTCGTGACCACCCTGACCTACGGCGTGCAGTGCTTCTCTAGATACCCCGACCACATGAAGCAGCACGACTTCTTCAAGAGCGCCATGCCCGAGGGCTACGTGCAGGAGAGGACCATCTTCTTCAAGGACGACGGCAACTACAAGACTCGGGCCGAGGTGAAGTTCGAGGGCGATACACTCGTCAACCGCATCGAACTGAAAGGGATCGACTTTAAGGAG…
GFP_001	0.97	60	14	0.97	ATGGTGAGCAAGGGCGAGGAGCTGTTCACCGGGGTGGTGCCCATCCTGGTCGAGCTGGACGGCGACGTAAACGGCCACAAGTTCAGCGTGTCCGGCGAGGGCGAGGGCGATGCCACCTACGGCAAGCTGACCCTGAAGTTCATCTGCACCACCGGCAAGCTGCCCGTGCCCTGGCCCACCCTCGTGACCACCCTGACCTACGGCGTGCAGTGCTTCAGCCGCTACCCCGACCACATGAAGCAGCACGACTTCTTCAAGTCCGCCATGCCCGAAGGCTACGTCCAGGAGCGCACCATCTTCTTCAAGGACGACGGCAACTACAAGACCCGCGCCGAGGTGAAGTTCGAGGGCGACACCCTGGTGAACCGCATCGAGCTGAAGGGCATCGACTTCAAGGAG…

## Sheet: FACS data
GFP_ID	plasmid	fluo_mean_rep1	fluo_mean_rep2	fluo_mean_rep3	average	stdev	sem
GFP_824	NLS_IRES	646.23	651.065	624.358	640.551	14.23	8.21571
GFP_858	NLS_IRES	828.445	835.628	646.741	770.272	107.041	61.8
GFP_404	NLS_IRES	486.524	481.445	786.685	584.885	174.783	100.911
GFP_835	NLS_IRES	1573.98	1588.52	1047.77	1403.42	308.092	177.877
GFP_869	NLS_IRES	1397.71	1408.86	1581.86	1462.81	103.251	59.612
GFP_843	NLS_IRES	1281.16	1261.7	1211.07	1251.31	36.1819	20.8896
GFP_853	NLS_IRES	1096.05	1073.24	1098.46	1089.25	13.9158	8.03428
GFP_879	NLS_IRES	1417.18	1427.11	1643.05	1495.78	127.635	73.6903
GFP_886	NLS_IRES	1250.01	1268	2117.12	1545.04	495.512	286.084
GFP_001	NLS_IRES	1405.82	1386.31	2197.87	1663.33	463.027	267.329
GFP_824	T7_IRES	1134.13	1139.96	812.341	1028.81	187.491	108.248
GFP_858	T7_IRES	911.719	924.884	755.226	863.943	94.3812	54.491
GFP_404	T7_IRES	1090.19	1096.78	717.768	968.249	216.948	125.255
GFP_835	T7_IRES	1446.37	1698.92	1181.39	1442.23	258.786	149.41
GFP_869	T7_IRES	1396.04	1385.62	1171.9	1317.85	126.505	73.0378
GFP_843	T7_IRES	2046.43	2024.97	1127.56	1732.98	524.426	302.778
GFP_853	T7_IRES	1326.53	1327.44	1010.25	1221.41	182.866	105.578
GFP_879	T7_IRES	2085.67	2070.92	1826.07	1994.22	145.809	84.1829
GFP_886	T7_IRES	1536.59	1539.64	1291.45	1455.89	142.422	82.2276
GFP_001	T7_IRES	954.119	966.576	1175.95	1032.22	124.634	71.9576
GFP_824	pCM1	163.688	187.27	257.801	202.92	48.969	28.2722
GFP_858	pCM1	776.216	1216.83	1380.6	1124.55	312.582	180.469
GFP_404	pCM1	152.551	189.274	213.662	185.162	30.762	17.7604
GFP_835	pCM1	191.537	338.089	338.787	289.471	84.814	48.9674
GFP_869	pCM1	3438.71	5316.2	5396.45	4717.12	1107.87	639.627
GFP_843	pCM1	274.51	308.977	341.837	308.441	33.6667	19.4375
GFP_853	pCM1	1166.51	1327.42	1392.83	1295.59	116.471	67.2444
GFP_879	pCM1	4048.62	5221.17	5062.34	4777.37	636.099	367.252
GFP_886	pCM1	16950.6	17698.4	18338.5	17662.5	694.622	401.04
GFP_001	pCM1	15895.7	17085.1	17594.2	16858.3	871.676	503.262
GFP_824	RNA	2277.01	2064.44	2608.93	2316.79	274.417	158.434
GFP_858	RNA	2425.64	2440.95	2669.69	2512.1	136.696	78.9214
GFP_404	RNA	2285.73	2037.09	3024.46	2449.09	513.556	296.502
GFP_835	RNA	3211.33	2692.79	3692.74	3198.95	500.093	288.729
GFP_869	RNA	2422.34	2301.46	2484.48	2402.76	93.0708	53.7344
GFP_843	RNA	4021.69	4006.84	4657.48	4228.67	371.434	214.447
GFP_853	RNA	3022.28	3296.67	4181.29	3500.08	605.688	349.694
GFP_879	RNA	3038.28	3275.33	3892.6	3402.07	441.038	254.633
GFP_886	RNA	3656.53	3592.54	4249.67	3832.91	362.338	209.196
GFP_001	RNA	3971.74	3917.72	4398.43	4095.96	263.335	152.037
