# Supplementary material for: Transcription, mRNA Export, and Immune Evasion Shape the Codon Usage of Viruses
Source: Genome Biol Evol. 2021 May 14;13(9):evab106. doi: 10.1093/gbe/evab106 (PMC8410142; doi:10.1093/gbe/evab106)
Supplement: evab106_Supplementary_Data [file evab106_supplementary_data.zip › Supplementary Table 3.xlsx]

## Sheet: Sheet1
gene	size (bp)	sequence
T7 polymerase	2652	ATGAATACCATAAACATTGCTAAGAACGATTTCTCTGACATTGAACTCGCCGCAATCCCATTTAACACCCTGGCTGACCACTATGGAGAAAGACTGGCACGCGAACAGCTCGCACTCGAACACGAATCTTATGAGATGGGAGAAGCCCGCTTCCGCAAAATGTTCGAACGGCAACTGAAAGCAGGAGAAGTCGCTGATAACGCCGCCGCAAAACCCCTGATTACTACACTGCTCCCTAAGATGATCGCTAGAATTAACGACTGGTTCGAAGAAGTGAAAGCAAAGCGCGGGAAGCGCCCCACCGCTTTTCAATTTCTCCAAGAAATCAAGCCTGAGGCTGTTGCCTATATTACCATAAAGACTACCCTCGCCTGCCTCACAAGCGCCGACAACACTACA…
NLS-T7 polymerase	2698	ATGCCTGCTGCCAAGCGAGTTAAATTAGACAATACCATAAACATTGCTAAGAACGATTTCTCTGACATTGAACTCGCCGCAATCCCATTTAACACCCTGGCTGACCACTATGGAGAAAGACTGGCACGCGAACAGCTCGCACTCGAACACGAATCTTATGAGATGGGAGAAGCCCGCTTCCGCAAAATGTTCGAACGGCAACTGAAAGCAGGAGAAGTCGCTGATAACGCCGCCGCAAAACCCCTGATTACTACACTGCTCCCTAAGATGATCGCTAGAATTAACGACTGGTTCGAAGAAGTGAAAGCAAAGCGCGGGAAGCGCCCCACCGCTTTTCAATTTCTCCAAGAAATCAAGCCTGAGGCTGTTGCCTATATTACCATAAAGACTACCCTCGCC…
