# Supplementary material for: Transcription, mRNA Export, and Immune Evasion Shape the Codon Usage of Viruses
Source: Genome Biol Evol. 2021 May 14;13(9):evab106. doi: 10.1093/gbe/evab106 (PMC8410142; doi:10.1093/gbe/evab106)
Supplement: evab106_Supplementary_Data [file evab106_supplementary_data.zip › Supplementary Table 4.xlsx]

## Sheet: Sheet1
entryid	seqid	accession	sequence	proteinid	virus.name	Species	Genus	Family	Host_source_ICTV	human_infecting	Genome.composition	Genome.type	Circular	Replication.compartment	GC3	CpG	UpA	CAI	ENC	ESE	m6A	CPB
CMvDB1.11290	AC_000001.1	AC_000001	AGCAAAGAAATACCCACGCCCCACATGTGGACTTTCCAGCCTCAATTAGGGCAAGCCGCAGGGGCTTCCCAAGATTACTCAACCAGAATGAATTGGTTGAGCGCTGGACCGTCAATGATTAGCCAGGTGGACTCTATCCGGGCGGAACGCAATAGAATTTTATTGCACCAGGCGGCAGTTTCGGCGACGCCTAGAGCAATCATGAACCCGCCTGCTTGGCCAGCCAGCCGCCTGTTCCAACCTGTGGATACGGTGCAAACTTTGGAATTGCCACGTAACGAATTACTCGAAACTGCCATGACTAACTCTGGAATGCAGTTAGCCGGGGGAGGAGTGCACAGAACTAAAGATATAAAACCAGAAGACTTGGTCGGACGCGGCATTCAGCTCAACAGCTAC…	AP_000018.1	ovine mastadenovirus a	ovine mastadenovirus a	Mastadenovirus	Adenoviridae	vertebrates	N	dsDNA	monopartite	N	nucleus	0.520179	0.820288	0.703169	0.664	49.26	0.682333	0.0740445	0.00364094
CMvDB1.11289	AC_000001.1	AC_000001	ATGAAAGAAGATAACGATCAAACCACCTTGTCGACTTCGGCAAGCAATAATCCAACAGAGGCAGAGTTTAGATTAGAAGACGCACTGTCGCCTACTGAATCTGAAGAACTTGAAATTGAGGCTTCTGATTTGAAACACTACATTGATTCAGACGTGCTTTTTAAGCATATCGCGAGACAATGTCACATCCTTAAAGAAAGTCTTCAAGACCGCTTTGAAGCACCCACTAGCATAGCCGAGCTTAGCACAGCTTACGAAAGCGCGCTGTTTTCCCCTATAGTTCCTCCTAAAAAGCAAGCCAACGGAACCTGCGAAGCCAATCCCAAAATTAACTTTTACCCCACATTCATTGTCCCAGAAACATTGGCCACGTACCACATTTTCTTTTACAATCACAAA…	AP_000015.1	ovine mastadenovirus a	ovine mastadenovirus a	Mastadenovirus	Adenoviridae	vertebrates	N	dsDNA	monopartite	N	nucleus	0.472868	0.745898	0.74266	0.672	56.21	0.353465	-1.06095	0.00360072
CMvDB1.11295	AC_000001.1	AC_000001	ATGAACCGAGCGGTTCCTGTTCCTCTGGTGGAGTCTCCGCCTCCTTCTTATGAAAGCGTGGTTGGGAATATGGAGCCACTTTACGTGCCTCCGCGATACCTTGGTCCTACGGAAGGAAGAAGCAGCATTCGTTACACTCAGCTTCCCCCACTTTATGACACCACCAAGTTGTTCTTTATAGACAACAAGTCTGCAGACATCGCTAGTCTAAACTACCAAAACAACCACAGCAATTACCTAACAAGTGTGGTGCAGAATAGCGACTACACGCCCCAAGAGGCCAGCACTCAAACTATTAACTTTGACGACCGCTCAAGATGGGGCGCAAACTTTAAAACCATCCTTCACATGAACATGCCTAATATTAACGAGTTCATGTATAGTAACTCTTTTAGAGTG…	AP_000009.1	ovine mastadenovirus a	ovine mastadenovirus a	Mastadenovirus	Adenoviridae	vertebrates	N	dsDNA	monopartite	N	nucleus	0.480167	0.815695	0.948527	0.688	52.37	2.7905	0.707674	0.00250519
CMvDB1.11293	AC_000001.1	AC_000001	ATGACTGGAGTTCCAAGAGTAACATACCGCGTGCGAGTTCCAGTGCGTACTCGCGTTCTACGACTTAGACGCCACGGAAGACTGGTTCGACGCGTAGCGCGCCGCAAAAGCATGCGTGGCGGATTTCTGCCGTTTCTTGTTCCTTTGATTGCTGCGGCCATAGGCGCGGCGCCTGGAATCGCTTCAGTAGCGCTGCAGGCTTCGCGACGCTAG	AP_000012.1	ovine mastadenovirus a	ovine mastadenovirus a	Mastadenovirus	Adenoviridae	vertebrates	N	dsDNA	monopartite	N	nucleus	0.43662	1.49961	0.983077	0.586	40.82	-0.0542521	0.343668	0.00207193
CMvDB1.11296	AC_000001.1	AC_000001	ATGAGCCAGAATCACTATGAAGACATTTTTGACAGTGATGAAGAAGGAAAGCTAGTCATCGATGAGACTCCGAGAGTCAAGAAAGTGACGAAGCGAAAAAAGGCTACAGAAGATATAACTCCCCCAACAACTCCAGACATTGTTGAGCCTGCCTCTAGCAAAAAAGTGAGAGTTATTGAAAGCGATGACGAAGCTCCTAGCACTTCTAAGGGAAAGAAGCGCTCAGTGGTGTCGAAACCTAATGTGTCTCCAGCGGCTAAGATATCTAGAAAGCTGCTAGACCAAAATGAAATGAAATGGCAAAAGGCCATGGATGTAGCCGTCAGCTTTTTAGTGCCATTAAAAGTGGATATAAAAGATCTTACGCTGCTTCCAGACGCCGGCACTATGGAGTGCTTC…	AP_000014.1	ovine mastadenovirus a	ovine mastadenovirus a	Mastadenovirus	Adenoviridae	vertebrates	N	dsDNA	monopartite	N	nucleus	0.458239	0.631025	0.586069	0.704	48.94	-1.19977	-3.06969	-0.00338218
CMvDB1.11286	AC_000001.1	AC_000001	ATGAGTTCGCGAAAAATAAAAGAAGAAATGCTTGAAATCATAGCGCCCGAACTTTACGCCCCACGGCACCGCCGCAGCGTAAAAGCTGAAACCAAATCAAGAGTTAAAAAAGAGGAAATAAAGTCCAAAAGAAAGTGGAAACGTCCTCAAATAGACGACTTGTTAACAGAGGATGTTGAAGTCGTAGGGGCCACGGCGCCTAGACGCCCTTATCAGTGGCGTGGTAGAAAAGTAAAGCGCGTGCTTCGACCAGGCACTGTCATCACGTTCACGCCTGGCGTCCGCAGCCGTGAAAGGGCAAGCAAGCGCTCTTCAGATGAAATCTTTGCAGATGAAGACATTTTAGAGCAGTATGAGAGAGGCGAGGGCGAGTTCCGTTACGGGAAACGCAGCAAAGCT…	AP_000011.1	ovine mastadenovirus a	ovine mastadenovirus a	Mastadenovirus	Adenoviridae	vertebrates	N	dsDNA	monopartite	N	nucleus	0.455801	0.885693	0.765361	0.679	53.05	0.107749	-2.18107	0.00524346
CMvDB1.11285	AC_000001.1	AC_000001	ATGGACAATTTAAACATCAAAAGTAGTGACTATAACTGCCGCAGTTCTTTATCTAATCACTGCATTGGATATGTGAAGTCACCAAAATCAGCGACATGTTTTGCTATGTGTTTAGAACTTCCGATTCTTTGGGAGTTTATTTTATGTCACCATGAAACTATCTTTTTAAAAAATTATTTATGTAATTGCGTAGAGATTGAAATGTGCTCTGTGTATGATAAATTTTTATTACCTGATTACTCCTCACTTGCTGCTAGGTGGGGCTTACATTGCCACTGTACAGATAGACAAACTTTACAATGTTTTGCTGCTAGGCGTGTCATAAAAGCTTTAGTTAAAGAGGTTTTAAAGGGCACAATGTATAATCAGATGTTTTGGGATTATAGACAATTTGTAAAC…	AP_000020.1	ovine mastadenovirus a	ovine mastadenovirus a	Mastadenovirus	Adenoviridae	vertebrates	N	dsDNA	monopartite	N	nucleus	0.291339	0.438043	0.831748	0.608	44.27	-0.358646	1.35305	0.00399358
CMvDB1.11292	AC_000001.1	AC_000001	ATGGACTTGTCACTTCAGCTTTGCGAGCAGCTAAGCAGCTTACCTCAGTTGCGGAGGGTGATCTACTACGCAACAAATCGGGCAAGTTGGTGGTCTAGGACTTTCTTTGGGGGCAGACTCGCTAACTTAGTCTATACAATTAAGGTTGAAGAAGCAGAATCTCTCCAGGAATTGTTTAATGAGGATGAAGGTTTTTGGCAGATGTTTGGCAGTGGCAGGACACTAGGCTATGAATCAAAAATTGTACCTTGGCTAGACTTTTCAACTCCAGGGAGAGCGACTGCTAGTTTATCATTGCTTGCTTACATTGTAGACTGTTTAGATAAACAGTCTGAGCTTTCTAGTGACTTTATTTTAGACGCTGTGTGTGGACCAGTA	AP_000002.1	ovine mastadenovirus a	ovine mastadenovirus a	Mastadenovirus	Adenoviridae	vertebrates	N	dsDNA	monopartite	N	nucleus	0.404762	0.401152	0.839851	0.642	52.38	0.329444	1.27926	0.00333748
CMvDB1.11287	AC_000001.1	AC_000001	ATGGCAGATGAGGGTGACATTCGCACTTCTTTTCTTACAGCCCGTCTGCGTCACTGGGCTGGAGTTCGCCACAACGCGCTGGGATCAAATATTTCTGGAGCACCTGTCCGTTCGCCTGAAGTCATCTCGACGGTGAGAAACCGAACTGATGCTACTGAGCTGACAACAAGGAACATTACGACCACTAGACCAGCGGAAGAGCAGCTAGAAAATTTGACTGAGATGATTTTGAACTTGAGAGCGGAGCTGAATCGCGCTACTATGAGCATTAATGGGTTGGAGCAGCGGGTGTCTGAAATTGAACGTGACATTGAACCTGTTTTGCAATTGCATAATCAAGTGCAAGCATGA	AP_000004.1	ovine mastadenovirus a	ovine mastadenovirus a	Mastadenovirus	Adenoviridae	vertebrates	N	dsDNA	monopartite	N	nucleus	0.444444	0.884378	0.430147	0.665	56.19	-0.247055	0.307679	-0.00101813
CMvDB1.11291	AC_000001.1	AC_000001	ATGGCCATTTTAGTTTCACCTAGCAATAACACAGGGTGGGGCCTTGGTTGCAAGTCCATGTACGGCGGCGCCCGCCGATTGACCGAGCACCACCCAGTGCTTGTGCGCCGCCATTTCAGGGCTTCGTGGGGCAGCAAGCGGGGACGCACTACCGTTCCCACAGTTCCCATCACTGATGATCCTGTTGCTGACGTAGTCAATGCCATTGCCGAAGGCACAACCCGCCGCCGACGCAGAGCAGAGCGCCGCCGCAGGCGTCGTCAAGCAACGAGCGCAATGCGAGCCGCCAGAGCTCTAGTCAGGTCAGCTAGGCGGCGTTTAGCCAGGCGAGGGCGTGTACGTCGAACGCGCAACCCAGTGGCTGACGTAGTGCGCGCGGTCGAAGAAGCAACTCGAGCT…	AP_000010.1	ovine mastadenovirus a	ovine mastadenovirus a	Mastadenovirus	Adenoviridae	vertebrates	N	dsDNA	monopartite	N	nucleus	0.532609	1.10212	0.915119	0.7	54	-0.88473	-0.575985	0.00635594
CMvDB1.11294	AC_000001.1	AC_000001	ATGGGCTCCAGGGAAGAAGAGTTGCGAGCTATTGTTCGCGACTTAGGCATAAGTCCTTACTTTTTAGGAACTTTTGACAAGCGCTTCCCAGGTTTCTTGCATAAAGATAAACTGAGTTGCGCGATTGTCAATACAGCGGCCCGCGAGACCGGTGGGGCACACTGGCTTGCCCTAGCTTGGTTTCCAAACGCTAAAAACTTTTATTTTTTCGACCCGTTTGGGTTTTCTGACCATAAACTTAAACAAATTTATCAGTTTGAATATGAAGGCTTGTTGCGCCGAAGCGCGCTAGCGGGCGATGGCTGCGTAAATTTAGTAAAAAGCACCGAAACAGTTCAAGGACCAAACAGCGCCGCCTGTGGGTTATTTTGTTGCATGTTTTTACACGCTTTTGTAAAT…	AP_000013.1	ovine mastadenovirus a	ovine mastadenovirus a	Mastadenovirus	Adenoviridae	vertebrates	N	dsDNA	monopartite	N	nucleus	0.432039	1.12244	0.710273	0.637	53.4	0.328624	2.24582	-0.000374082
CMvDB1.11288	AC_000001.1	AC_000001	GAACCTAATAAAGTTACATACCAGCAAATATTAAGCGAGTTTCAAGCTGATCCATTTTTCACTAATGATAGATATGATTTTGAGCATCTTGTAACACACTTGTTGGCAGAGGGTGAGGATTTAGAAGAAGCGATTAAGCAGCATGTAAAAGTTGCTTTAGATCCAAATAAAGAGTATGTAATTTATAAGCCGGTGAAAATTAAAACTTTATGCTATATTATAGGAAATGGGGCTAAAGTAAAAATAGCATGTAAAGAACCTTTTGGCTTTGAAGTGTATTGTAGGTCACCTAGTCCTGGCATAGTAGGTATGTGGGCAGTGACTTTTCACAATATAGTCTTTGAAAGGGATAGGACTATGCCAGGTGGGGTTGTAAATTCTAGAACTTTTGTTTTATTT…	AP_000003.1	ovine mastadenovirus a	ovine mastadenovirus a	Mastadenovirus	Adenoviridae	vertebrates	N	dsDNA	monopartite	N	nucleus	0.393939	0.468589	0.873912	0.646	52.85	-0.981793	0.0399626	0.00137167
CMvDB1.2754	AC_000002.1	AC_000002	ATGAAGAGAAGTGTGCCCCAGGACTTTAATCTTGTGTATCCGTACAAGGCTAAGAGGCCCAACATCATGCCGCCCTTTTTTGACCGCAATGGCTTTGTTGAAAACCAAGAAGCCACGCTAGCCATGCTTGTGGAAAAGCCGCTCACGTTCGACAAGGAAGGTGCGCTGACCCTGGGCGTCGGACGCGGCATCCGCATTAACCCCGCGGGGCTTCTGGAGACAAACGACCTCGCGTCCGCTGTCTTCCCACCGCTGGCCTCCGATGAGGCCGGCAACGTCACGCTCAACATGTCTGACGGGCTATATACTAAGGACAACAAGCTAGCTGTCAAAGTAGGTCCCGGGCTGTCCCTCGACTCCAATAATGCTCTCCAGGTCCACACAGGCGACGGGCTCACG…	AP_000041.1	bovine mastadenovirus b	bovine mastadenovirus b	Mastadenovirus	Adenoviridae	vertebrates	N	dsDNA	monopartite	N	nucleus	0.544524	0.740015	0.767528	0.66	52.97	-0.715972	-0.383412	-0.00418068
CMvDB1.2743	AC_000002.1	AC_000002	ATGAAGGGGTTTCTGCTCATCTTCAGCCTGCTTGTGCATTGTCCCCTAATTCATGTTGGGACCATTAGCTTCTATGCTGCAAGGCCCGGGTCTGAGCCTAACGCGACTTATGTTTGTGACTATGGAAGCGAGTCAGATTACAACCCCACCACGGTTCTGTGGTTGGCTCGAGAGACCGATGGCTCCTGGATCTCTGTTCTTTTCCGTCACAACGGCTCCTCAACTGCAGCCCCCGGGGTCGTCGCGCACTTTACTGACCACAACAGCAGCATTGTGGTGCCCCAGTATTACCTCCTCAACAACTCACTCTCTAAGCTCTGCTGCTCATACCGGCACAACGAGCGTTCTCAGTTTACCTGCAAACAAGCTGACGTCCCTACCTGTCACGAGCCCGGCAAG…	AP_000038.1	bovine mastadenovirus b	bovine mastadenovirus b	Mastadenovirus	Adenoviridae	vertebrates	N	dsDNA	monopartite	N	nucleus	0.621053	0.748206	0.780864	0.721	53.65	-0.754969	-0.30783	0.000647111
CMvDB1.2750	AC_000002.1	AC_000002	ATGAATCGCAGCGGTGACTTAACGCGAGCCACGAGTTCGGCTGACAGCAGCGGGGACGAGAACCCCTTAGTGATAGATGAGACGCCCCGGAAAAAAGTCAGCCGCAAACGGCGCGCGCCGATCGCTGAGCCCCCCGCCGAAGATGTCACAGCCGTTAAGCGCGCCAAGATTTTCAAACCTTCAGCCCCAGCCGCTGAGGCCGCCGCTCCCGCCCTGCCGGCGGCCAGCCGGGCCTTGCTGGAAGCCGACGAAGTTGCTTGGCAGCGGGCCATGGAATTAGCAGTGGGGCTGTGTGTGCCTTTGAAAGTGGATATTAAAAACTTAACCTTGCTGCCCGACACTGGCACGCTCGAGTGTTTTAGGAAGGTTGCACAAGCTTGGCTTAATGAGTCTAAAGTG…	AP_000033.1	bovine mastadenovirus b	bovine mastadenovirus b	Mastadenovirus	Adenoviridae	vertebrates	N	dsDNA	monopartite	N	nucleus	0.623557	0.820089	0.819605	0.709	51.82	-0.50322	0.0905686	-0.00351039
CMvDB1.2746	AC_000002.1	AC_000002	ATGAGCAAAGAAATTCCCACACCTTATGTTTGGACCTTTCAACCTCAGATGGGAGCGGCCGCAGGTGCCAGTCAAGATTACTCGACCCGCATGAATTGGTTCAGCGCGGGACCTGATATGATCCACGACGTTAACAACATTCGTGACGCCCAAAACCGCATCCTTATGACTCAGTCGGCCATTACCGCCACTCCCAGGAATCTGATTGATCCCAGACAGTGGGCCGCCCACCTCATCAAACAACCCGTGGTGGGCACCACCCACGTGGAAATGCCTCGCAACGAAGTCCTAGAACAACATCTGACCTCACATGGCGCTCAAATCGCGGGCGGAGGCGCTGCGGGCGATTACTTTAAAAGCCCCACTTCAGCTCGAACCCTTATCCCGCTCACCGCCTCC…	AP_000037.1	bovine mastadenovirus b	bovine mastadenovirus b	Mastadenovirus	Adenoviridae	vertebrates	N	dsDNA	monopartite	N	nucleus	0.59447	0.890391	0.710969	0.713	52.11	0.870113	0.889038	0.00225154
CMvDB1.2758	AC_000002.1	AC_000002	ATGAGTCCCCGCGGAAATCTGACTTACAGACTGAGAATACCGGTCGCCCTCAGTGGCCGGCGCCGGCGCCGAACAGGCTTGCGAGGAGGGTCTGCGTACCTGCTCGGCCGCCGCAGAAGGCGCGCGGGCGGCGGCCGCCTGCGCGGGGGCTTCCTTCCCCTCCTGGCTCCCATCATTGCAGCCGCCATCGGCGCAATCCCCGGCATCGCATCAGTGGCCATTCAGGCGGCCCACAACAAATAG	AP_000030.1	bovine mastadenovirus b	bovine mastadenovirus b	Mastadenovirus	Adenoviridae	vertebrates	N	dsDNA	monopartite	N	nucleus	0.716049	1.00413	0.640738	0.73	37.6	2.02151	0.718229	0.00898304
CMvDB1.2745	AC_000002.1	AC_000002	ATGCTCCAGCCCGAACTGCAGCCAATTCCGCTGTCCCGCCGCCGGCTTATGAGGCGGTGGTGGCTGGGGCCTTCCAGACGCTTTCTCTTCGACGAGATCCACGTCCCGCCGCGATATGCTGCCGCGTCTGCGGGGAGAAACAGTATCCGTTATTCCATGCTGCCCCCGTTGTATGACACCACGAAGATATACCTTATCGACAACAAATCTTCAGACATCCAAACTCTGAATTACCAAAACGACCACTCAGATTACCTCACTACCATCGTGCAGAACAGCGACTTCACGCCCCTGGAGGCTAGCAACCACAGCATCGAGCTAGACGAGCGGTCCCGCTGGGGCGGAAACCTTAAAACCATCCTTTATACAAACCTGCCTAATATCACCCAGCACATGTTT…	AP_000028.1	bovine mastadenovirus b	bovine mastadenovirus b	Mastadenovirus	Adenoviridae	vertebrates	N	dsDNA	monopartite	N	nucleus	0.689441	0.928269	0.905359	0.73	49.6	0.98519	1.7575	0.00182841
CMvDB1.2748	AC_000002.1	AC_000002	ATGGAAGATCAATTCCGACAGCTGAGTTTGTATGACTGTGCTATGGTTCGACTCAGCATGTTGGGGGAATGTCAGAATGAGCCCAGCGCTGCTTATTTTGAGCACTTTGGATTTTTTCCCATACCTCTAAAGCCTCTCATGAACAGTCTGGATGAAAGACTGTTGCGTCTGCCTTGTGATTGCTGTATTTTTGGTCGCTGCGATAGCGAATACTTCATCAGCGGAGATGCTACGTGGAGAGTGTACTGCTGCAGCAAGCAAGCTGACCAAAGTCTGCAGGGGCTGTGTCGAGCTACTATCCTGATGGATCTGTTCAAGATGTGTGTTGCGGGCACTGCCTTTGATACCATGTTCCCATTTTTTCGGAGGGAGCTTTCTAAGCTGTCTACTCGGTATATT…	AP_000042.1	bovine mastadenovirus b	bovine mastadenovirus b	Mastadenovirus	Adenoviridae	vertebrates	N	dsDNA	monopartite	N	nucleus	0.513011	0.591157	0.757399	0.731	51.94	-0.692691	-1.16329	0.00121757
CMvDB1.2751	AC_000002.1	AC_000002	ATGGACGAATACAATTACGCGGCTCTTGCTCCCCGGCAAGGCTCCCGACCCATGCTGAGCCAGTGGTCCGGCATCGGCACGCACGAAATGCACGGCGGACGTTTTAATCTGGGCAGTTTGTGGAGCGGGATCAGGAATGTGGGCAGCGCGTTAAGAACTGGGGCTCTCGGGCCTGGCACAGCAATGCGGGCAAGCGTTGCGCGCCCAGCTGAAAAAGACGGGCTTGCAAGAAAAGATATTGAGGGCGTTAGCGCCGGTATCCACGGAGCCGTGGATCTGGGCCGTCAGCAGCTAGAGAAAGCTATTGAGCAGCGCCTAGAGCGTCGCCCCACCGCTGCCGGTGTGGAAGACCTTCCGCTTCCCCCGGGAACAGTCTTAGAAGCTGATCGTTTACCGCCC…	AP_000031.1	bovine mastadenovirus b	bovine mastadenovirus b	Mastadenovirus	Adenoviridae	vertebrates	N	dsDNA	monopartite	N	nucleus	0.621212	1.03389	0.713544	0.688	49.44	1.33567	-1.96298	0.00771565
CMvDB1.2744	AC_000002.1	AC_000002	ATGGAGCCAGACGGAGTTCATGCCGAGCAGCAGTTTATCCTCAATCAGATTTCCTGCGCCAACACTGCCCTCCAGCGTCAAAGGGAGGAACTAGCTTCCCTTGTCATGTTGCATGCCTGTAAGCGTGGCCTCTTTTGTCCAGTCAAAACTTACAAGCTCAGCCTCAACGCCTCGGCCAGCGAGCACAGCCTGCACTTTGAAAAAAGTCCCTCCCGATTCACCCTGGTCAACACTCACGCCGGAGCTTCTGTGCGAGTGGCCCTACACCACCAGGGAGCTTCCGGCAGCATCCGCTGTTCCTGTTCCCACGCCGAGTGCCTCCCCGTCCTCCTCAAGACCCTCTGTGCCTTTAACTTTTTAGATTAG	AP_000039.1	bovine mastadenovirus b	bovine mastadenovirus b	Mastadenovirus	Adenoviridae	vertebrates	N	dsDNA	monopartite	N	nucleus	0.655738	0.627218	0.44798	0.755	45.46	-0.786109	-0.628808	0.0031987
CMvDB1.2756	AC_000002.1	AC_000002	ATGGATCACTTAAGCGTTCTTTTGGATTTGAAGCTGCTTCGCTCTATCGTAGCGGGGGCTTCAAATCGCACTGGAGTGTGGAAGAGGCGGCTGTGGCTGGGACGCCTGACTCAACTGGTCCATGATACCTGCGTAGAGAACGAGAGCATATTTCTCAATTCTCTGCCAGGGAATGAAGCTTTTTTAAGGTTGCTTCGGAGCGGCTATTTTGAAGTGTTTGACGTGTTTGTGGTGCCTGAGCTGCATCTGGACACTCCGGGTCGAGTGGTCGCCGCTCTTGCTCTGCTGGTGTTCATCCTCAACGATTTAGACGCTAATTCTGCTTCTTCAGGCTTTGATTCAGGTTTTCTCGTGGACCGTCTCTGCGTGCCGCTA	AP_000022.1	bovine mastadenovirus b	bovine mastadenovirus b	Mastadenovirus	Adenoviridae	vertebrates	N	dsDNA	monopartite	N	nucleus	0.536	0.907092	0.53781	0.694	48.14	0.983894	-1.448	-0.00322469
CMvDB1.2753	AC_000002.1	AC_000002	ATGGCAGAGAAAGGCAGTGAAAATCAGCGGCCAGAGAACGACACTGAGCTAGCAGCGGTTTCAGAAGCCCTAGGCGCGGCCGCTTCGGCCCCCTCACGTAACTCCCCGACTGACACGGATTCAGGGGTGGAAATGACGCCCACCAGCAGCCCCGAGCCGCCCGCCGCTCCCCCAAGTTCGCCTGCCGCAGCACCTGCCCCTCAGAAGAACCAGGAGGAGCTCTCTTCCCCCGAGCCCGCGGTAGCAGCAGCGGAGCCAGAAGCCGCTTCGCGGCCCAGACCACCCACACCCACCGTTCAGGTCCCGCGGGAGCCGAGCGAGGATCAACCTGACGGACCCGCGACGAGGCCTTCGTACGTGAGCGAGGATTGCCTCATCCGCCATATCTCTCGCCAGGCT…	AP_000034.1	bovine mastadenovirus b	bovine mastadenovirus b	Mastadenovirus	Adenoviridae	vertebrates	N	dsDNA	monopartite	N	nucleus	0.637363	0.796369	0.634884	0.711	50.89	0.870307	0.378746	-0.00256538
CMvDB1.2747	AC_000002.1	AC_000002	ATGGCCATTCTAATCTCTCCTAGCAATAACACGGGCTGGGGCCTGGGATGCAATAAGATGTACGGGGGCGCTCGCATACGTTCAGACTTGCATCCAGTGAAGGTGCGGTCGCATTATCGGGCCGCCTGGGGCAGCCGCACCGGTCGGGTGGGTCGCCGCGCAACCGCAGCTTTAGCCGATGCCGTCGCGGCCACCGGTGATCCGGTGGCCGACACAATCGAGGCGGTGGTGGCTGACGCCCGCCAGTACCGGCGCCGCAGACGGCGAGGGGTGCGCCGAGTCAGAAGGTTGCGTCGGAGCCCCCGCACTGCCCTGCAGCGACGGGTTCGTAGCGTACGCCGACAAGTGGCGAGGGCCCGCAGGGTGGGCCGGCGCGCGGCCGCTATCGCAGCAGACGCG…	AP_000029.1	bovine mastadenovirus b	bovine mastadenovirus b	Mastadenovirus	Adenoviridae	vertebrates	N	dsDNA	monopartite	N	nucleus	0.686047	1.15936	1.21842	0.711	50.99	-0.541883	-0.979163	0.00430432
CMvDB1.2752	AC_000002.1	AC_000002	ATGGCCGAGGAAGGGCGCATTTATGTGCCTTATGTAACTGCCCGCCTGCCCAAGTGGTCGGGTTCGGTGCAGGATAAGACGGGCTCGAACATGTTGGGGGGTGTGGTACTCCCTCCTAATTCACAGGCGCACCGGACGGAGACCGTGGGCACTGAGGCCACCAGAGACAACCTGCACGCCGAGGGAGCGCGTCGTCCTGAGGATCAGACGCCCTACATGATCTTGGTGGAGGACTCTCTGGGAGGTTTGAAGAGGCGAATGGACTTGCTGGAAGAATCTAATCAGCAGCTGCTGGCAACTCTCAACCGTCTCCGTACAGGACTCGCTGCCTATGTGCAGGCTAACCTTGTGGGCGGCCAAGTTAACCCCTTTGTTTAA	AP_000024.1	bovine mastadenovirus b	bovine mastadenovirus b	Mastadenovirus	Adenoviridae	vertebrates	N	dsDNA	monopartite	N	nucleus	0.642857	0.705882	0.767813	0.728	47.52	-0.107238	0.552954	0.00487373
CMvDB1.2749	AC_000002.1	AC_000002	ATGGCGTGTGTGCAGCCATTTACTTTTTTTGTGGAGTTTCACTTGCCAGCTCCTGTCGTAAATTATATTCAAACTTTTACCACGCGGCCAGTAGATACTTTAGCTAAAGATTTTTTAGCTGACGCGTTAGCCGAGGGGCTAACACTTTTATTGCCTGTGCCCTCGCGCATAATTATTGGGTGCTTTTCAATTTCAGCAACTGATAGTTTAACTGTAGTTTTTTCTGTGTCTGCCTCTAACTTAACTGCTTCAGTTTTAGACAGTTTTTTAAAAGTCCTCATCGTTGACTGGATTACCCACCTGTGTTTAATTAGAGCTCCGAACCTGCCTCTGCGAGACCCACCGCCTTTCGACGTGAGCATTCTGGCACAGTCTTCGCTAATTTTGCTCCCAAGTGAA…	AP_000044.1	bovine mastadenovirus b	bovine mastadenovirus b	Mastadenovirus	Adenoviridae	vertebrates	N	dsDNA	monopartite	N	nucleus	0.368056	0.829081	0.808523	0.602	53.91	0.973329	0.457309	0.00667258
CMvDB1.2757	AC_000002.1	AC_000002	ATGGGTTCTCGGGAAGAGGAGCTGAGATTCATCCTTCACGATCTCGGTGTGGGGCCATACTTCCTCGGCACTTTCGATAAACACTTTCCGGGGTTCATCTCCAAAGACCGAATGAGCTGTGCCATAGTCAACACTGCCGGACGCGAAACCGGGGGCGTGCATTGGCTGGCCATGGCTTGGCACCCAGCCTCGCAGACCTTTTACATGTTTGACCCTTTCGGTTTCTCGGATCAAAAGCTAAAGCAAATTTACAACTTTGAGTATCAGGGCCTCCTAAAGCGCAGCGCCCTGACTTCCACTGCTGACCGCTGCCTGACCCTTATTCAAAGCACTCAATCTGTCCAGGGACCCAACAGCGCCGCCTGCGGTCTGTTCTGCTGCATGTTCCTCCACGCCTTT…	AP_000032.1	bovine mastadenovirus b	bovine mastadenovirus b	Mastadenovirus	Adenoviridae	vertebrates	N	dsDNA	monopartite	N	nucleus	0.643902	0.702387	0.458613	0.746	53.81	-0.331819	0.88354	0.00761261
CMvDB1.2755	AC_000002.1	AC_000002	GACGGGGACAGCCCACCCCGGGCTAGCCTGGAGGAGGCTGAACAGAGCAGCACTCGTTTCGAGCACATCAGTTACCGAGACGTGGTGGATGACTTCAATAGATGCCATGATGTTTTTTATGAGAGGTACAGTTTTGAGGACATAAAGAGCTACGAGGCTTTGCCTGAGGACAATTTGGAGCAGCTCATAGCTATGCATGCTAAAATCAAGCTGCTGCCCGGTCGGGAGTATGAGTTGACTCAACCTTTGAACATAACATCTTGCGCCTATGTGCTCGGAAATGGGGCTACTATTAGGGTAACAGGGGAAGCCTCCCCGGCTATTAGAGTGGGGGCCATGGCCGTGGGTCCGTGTGTAACAGGAATGACTGGGGTGACTTTTGTGAATTGTAGGTTTGAG…	AP_000023.1	bovine mastadenovirus b	bovine mastadenovirus b	Mastadenovirus	Adenoviridae	vertebrates	N	dsDNA	monopartite	N	nucleus	0.523196	0.502854	0.780998	0.747	48.76	-1.73744	0.617083	NA
CMvDB1.3549	AC_000003.1	AC_000003	AAGCGGACACGAAGTGCTCTACCTGCAAATTTTGACCCCGTGTATCCATATGACGCCCCAAAACCCTCCACTCAACCCCCTTTTTTTAATGATAGAAAAGGTCTCACTGAATCATCCCCCGGAACTCTGGCTGTGAATATCTCGCCTCCACTAACCTTCTCTAACCTAGGCGCGATCAAGCTTTCCACGGGTGCCGGACTCATCCTCAAAGAGGGAAAATTAGAAGCCAACATAGGACCGGGTCTTACCACAAATCAAGAAGGACAAATCACTGTTGAAAAAGACAGTGACGGCCTAACATTCACTTCCCCCCTACACAAGATTGAAAACACCGTATCTCTAAGCATAGGCGAAGGGTTAGAAGATGAAAGTGGCACACTCAAAGTGAATTTCCCTAGT…	AP_000069.1	canine adenovirus 1	canine mastadenovirus a	Mastadenovirus	Adenoviridae	vertebrates	N	dsDNA	monopartite	N	nucleus	0.390424	0.500622	0.959272	0.616	52.27	1.20443	0.442744	0.00703451
CMvDB1.3537	AC_000003.1	AC_000003	ATGAGCCACAAGAAGGTTGTTGCAATCTCTGAAAGCTCCAGCGATGAAGAGGTTCCTGTGGCACCGCCTACGGCGCCCCCAAAGAAGCGCCAGCGGAAAGCCGTTGAGGAGCCAAGGGGCCACCAAGCCATGGTTGAGATAGCCCGCCAAGCTACTGCCGCTCTCAAGGCGCGGGGAGATCCCGGGAGCATTATAGTGCAGACATTTTGTGACCAAACGGTGGACGTTGACAAAGAGGGAAATGTGATTTTTACCCCAGCCAAGCAGAAATCCATTTGTAACAAGTCTGGCTCGCCTTTGGCTTCAGTGGCCTCTAAGATTTTTAAAGCTAGTGAGCACAAATGGCAGTCTGCTATGGAGTTTGCCCTGAAGGTTCTTAATGCATACCAGGTAGACCAT…	AP_000061.1	canine adenovirus 1	canine mastadenovirus a	Mastadenovirus	Adenoviridae	vertebrates	N	dsDNA	monopartite	N	nucleus	0.498901	0.527215	0.715221	0.708	58	-1.0579	-1.06239	0.00370758
CMvDB1.3533	AC_000003.1	AC_000003	ATGCGCTTCTGTTTCTTCTTCTGCTTCACCGCAAGCATTTTCTGCACTACAGGAAACAGCAGTGACATTGTATTTTGCTGCGCCCACACACCTTGCCTTCTACATCTAGAAGTGGACCAGGAAACCAGTGTCACTTGGATAGACTCTAACACAGGCCAAATTCCGCTCTGTCTCTCCAATGGCACATGCCACATAAGCGAAAAAGGCCTGCACTTTTCTGCAAATTTTTCCAAGGATGGCCTATACATCGCCATCATTAATGAAACAAACTATCATGCCGCTGAACATTACTACCTTGTCTATATTTATGAGAACTGCCACCAGATGCCGTATGATTCCCCACGGCACACCGGCCACAAAGGGACCTCATTCAACTGGTCCATGGGACTATGGCTGGTA…	AP_000067.1	canine adenovirus 1	canine mastadenovirus a	Mastadenovirus	Adenoviridae	vertebrates	N	dsDNA	monopartite	N	nucleus	0.471795	0.457681	0.82028	0.674	56.93	-0.406766	2.86813	0.0016096
CMvDB1.3535	AC_000003.1	AC_000003	ATGCTTAGTGGTGTTTTGTTATTTTTCAGAATGGATGCCGGAGGTGTGTACTTCTATGAGTGCAACATAACTTTGAAGGACCACTTGGTCAATTTAATAAGAGAGCAAGACCGCGAGACAGATTTGTGTCGCGGGGTTTCGATGTTGTTGCAGTCTACTTATAATCTCAGGGCTGTGCGAAGGCTTTCTAGTCACAGTGGGCCCACTATTGTAACAGCAATTGTTTACAGTTGTCCAAACATTATGTCTTCTTATTTGAAGAAGGAGGTGGAGTCTCAAATTCGAGTGTATATTCGGGGTTGGATTGAGGGTTTGGGCTCTGGCATTGATGATGACTTGCACATGCAGTGGCTTAGTGAGGTTAAGGTTCATTTTTTCAGCTGCTGA	AP_000074.1	canine adenovirus 1	canine mastadenovirus a	Mastadenovirus	Adenoviridae	vertebrates	N	dsDNA	monopartite	N	nucleus	0.488372	0.542523	0.661538	0.682	48.03	0.753468	1.10207	0.00345385
CMvDB1.3543	AC_000003.1	AC_000003	ATGGAAGGCAGCTGCAACGCTGAGACAACCTCCCATGTGACAGCTGTGGTGAGAGCTCCAATTTTTTGTAATTGCTTTGCTTTGTGTTTGGAAATACCCATTTTATGGGATGACCTGCTGTATCGACATGAAAAACTGCTTTTTGGGGGCTTTACATGTAATGGGGGTGCTGAGTTAATTTTAAATAGCCACTGCTGTCTAGCAGATGCCCAAATGTGGCAAGTACATTGTCACTGTTCTGACAGTTTGTCTTTGCAATGTCTGTCTGCTACGCAAGTTTTAAAAGAATTTCTTGAAGAATTTGTAATGGGTGGGTTTGTGAACAAAAAGTATCTTTGGTACCGAGAGTTTGTGAATTCTAGCAGACCTGATGAGATTAACTATGTGGGGAGTATAATG…	AP_000070.1	canine adenovirus 1	canine mastadenovirus a	Mastadenovirus	Adenoviridae	vertebrates	N	dsDNA	monopartite	N	nucleus	0.380665	0.471086	0.702369	0.683	45.74	0.273527	1.09332	-0.00207273
CMvDB1.3546	AC_000003.1	AC_000003	ATGGACCCTCAACAGAAGGGGATTGTGAATACATGTTTTCTAACAACGCGCATTCCATCCTGGGCAGGAGCGAGACAAAATGTGACCGGATCAGATTTAGGAGGAAAGCCCGTGCCTTCAGATGTGCTGGAGAGTGGACGTCCGCTTGCAGCTCCACGCGTCAGGACTTTGTATGAGGAGCAGCAACTGAATATGCTTACGGTGAATGTTATTCTGGACGATTTGAAGACCCAGGTGGCCGCCATGCAGAACTCTGTGACAGCCATTCAGGAAGAACTTAAAGATCTAAAGCAACGAGTCGCAGCCCGATAA	AP_000048.1	canine adenovirus 1	canine mastadenovirus a	Mastadenovirus	Adenoviridae	vertebrates	N	dsDNA	monopartite	N	nucleus	0.471154	0.777409	0.523227	0.674	61	0.603044	1.18821	0.00140885
CMvDB1.3547	AC_000003.1	AC_000003	ATGGACCCTCTTAAGATCTGTGAAAACTATTTGACTTTCAGGTCTATAATCAAAGGTAGCACTTTTTCGCCAGGCGTGTTTAGGCGGTGGCGCTTCCATGCTTTGGCCGATGTTGTCGGTAACATAGTGGAACGGGAGGAAGGCAGGTTTTGGGAAATTGTTCCTGAAACCCACACTTTGTGGGCGCTTTTTCGAGGAGGCTTCACCGTTGCTCCTTTTACTGAAATTCTTACATCACTGCAGCTTGAAAACAGAGGCAGGCAGTTGGCTTTTTTAGCTTTTTTGTCTTTTTTGCTTCGCAACTGGCCTTCAGACTCAGTAGTGTCTGAGGACGCTAGACTTGACTTGGTCTGTGCGCCGGCA	AP_000046.1	canine adenovirus 1	canine mastadenovirus a	Mastadenovirus	Adenoviridae	vertebrates	N	dsDNA	monopartite	N	nucleus	0.471074	0.694737	0.545045	0.679	46.75	-0.843493	0.362917	0.00223347
CMvDB1.3539	AC_000003.1	AC_000003	ATGGAGTTTCCGTCGTCTCCACCCCCGTCTTATGAAACGGTGATGGCACAAGTGCCTTCAATCCTGGCACCGCTGGTACCTCCGCGGTATAAAGGGGCTACAGAAGGAAGAAACAGTATTCGTTATTCCCAGCTGCCGCCTTTGTTTGACACTACAAAGCTGTACCTTATTGACAACAAGTCTTCAGACATTCAGGCTCTCAACTACCAAAATGACCACAGTAACTTCTTGACAACTGTAGTGCAAAATGCTAATTACACGCCCATGGAAGCCAGCACCCAGTCTATACAGCTGGATGAGCGTTCGCGCTGGGGTGGGGACTTTAGGTCCATTCTGCATATGAACATGCCCAATGTGACAGAGTATATGTTTAGTAATAGTTTTAAGGCATATCTTCCT…	AP_000054.1	canine adenovirus 1	canine mastadenovirus a	Mastadenovirus	Adenoviridae	vertebrates	N	dsDNA	monopartite	N	nucleus	0.483264	0.529361	0.93737	0.695	57.1	2.20247	-0.307872	0.00111782
CMvDB1.3532	AC_000003.1	AC_000003	ATGGATGCTGTCAATTTTTCCATCTTGGCACCGCGCTACGGGTCCCATCCTATGATGAGTGCTTGGTCTGGCATCGGTACCAGCGACATGAACGGAGGGGCCTTTAACTGGGGGGGCATTTGGAGCGGCATCAAAAACTTTGGCAGCAATGTAAAAAATTGGGGCAGCAGGGCTTGGAACAGCCAAACGGGCAAGCTGCTCAGGCAAAAATTAAATGACACTAAAGTTAGAGAAAAGCTGGTGGAGGGAATCTCCACGGGTGTGCACGGGGCACTTGACATTGCTAACCAGGAGATAGCAAAGCAAATAGAGCGGCGCCTGGAGCGTCAGCAGCCCTTAGAGCCGGAAGTGGAGGAAGAGACAGTTGAGACGAAATCTGAAGCAAAGGCCCCGCTGGTG…	AP_000058.1	canine adenovirus 1	canine mastadenovirus a	Mastadenovirus	Adenoviridae	vertebrates	N	dsDNA	monopartite	N	nucleus	0.589958	0.614593	0.757699	0.705	61	0.487516	0.591985	0.00317798
CMvDB1.3538	AC_000003.1	AC_000003	ATGGCAACTCCGTCGATGCTGCCACAATGGTCTTACATGCACATTGCTGGCCAGGACGCCGCCGAATACTTGTCTCCCGCCCTGGTTCAGTTTGCCCAAGCAACCAGTTCTTACTTTAAGTTGGACAACAAGTTCAGAAACCCCACTGTGGCCCCCACTCACGATGTAACCACTGAAAGGTCTCAGCGCTTGCAGTTGCGCTTTGTGCCAGTTATGCAAGAAGATGGCCAGTACACTTACAAAACCCGGTTCCAATTGGCAGTGGGAGATAACAGGGTTCTGGACATGGCCAGTACCTACTTTGACATTAGGGGCACCCTAGACAGAGGCCCCTCCTTCAAGCCCTACAGTGGGACGGCTTACAATGCTCTCGCTCCCAGAGCTGGGGCTAATAACTGC…	AP_000059.1	canine adenovirus 1	canine mastadenovirus a	Mastadenovirus	Adenoviridae	vertebrates	N	dsDNA	monopartite	N	nucleus	0.53532	0.480759	0.813385	0.729	52.33	-0.472766	0.160845	-0.0013776
CMvDB1.3536	AC_000003.1	AC_000003	ATGGCAGCAATCAGTCGCGCCATCAAGCAGGAACTGCTGGAAGACCTCAAACCTGAAATGTATCTACCACCCAAGTCCACCAGACGGAGAGCTAAAGTTAAAACAGAGGAAAAAGTTGATGTGAAAACCCTAGTCAAATCCAAGAGCAAAAAGCGCAGGGCGGCCAAGAATGAGCTGGAAGAAAATGTAGAGTTTGTCAGACGCTTTGCTCCCCGACGCCCCTACCAGTGGCGGGGCCGACAGGTTCGCGCCTTGCCCAGACCCGGCATACCCGTGGTGTTTACTCCCGGGCAGCGGTCAGGCGTCGCTTCCAAAAGGTCTTATGATGAAGTGTATGCAGATGAGGATGTGTTGGATCAATCTGGGAATATGATTAATGAGTTTGCTTATGGCAAGCGA…	AP_000056.1	canine adenovirus 1	canine mastadenovirus a	Mastadenovirus	Adenoviridae	vertebrates	N	dsDNA	monopartite	N	nucleus	0.488152	0.663323	0.740937	0.723	51.42	-0.763911	-0.607084	5.84e-05
CMvDB1.3550	AC_000003.1	AC_000003	ATGGCAGCCTTAGGAGTGTCAATGGGAGCATGTTTTTTACTTCGAGTTCATAAGAGCCTGGTGGAGAGTGTGTGTGCTCATCTGGAGCTCACAGACTTTTTGCCTACTGAACTGCGTCATGTTCTGTTTAGGACTATTAGGGCTCAGGAACTGAGGCCATGGCCTACATTTGCTGCCGCTGTTTCTGCTTTAGATGGGGACTACTTAGGGTTTTATATTTTTATTGGAAGTGACACTGAAGGTTTTGGCTCCGTTGCAGATCTTCAGGCTACTGCTGCTGATCTTCAGGAAGCTTTCCGGCACGACTTTGGACAGCTTATTCCAGAAGACTGCGCCCACCTTGCTCTTGGATTGTCTGTGACTTGGGAACCCAATCTTTTGGTGACAACAGAATAG	AP_000075.1	canine adenovirus 1	canine mastadenovirus a	Mastadenovirus	Adenoviridae	vertebrates	N	dsDNA	monopartite	N	nucleus	0.371212	0.321951	0.649306	0.698	49.59	-0.0092887	1.21416	0.00163935
CMvDB1.3540	AC_000003.1	AC_000003	ATGGCCATCTTAATATCACCGTCTAACAACACCGGCTGGGGCCTAGGCACTCACAAGCTATTTGGAGGAGCCAAACAAAAATCAGATCAGCATCCCGTTTATGTCCAAGCTCACTACCGGGCCCCGTGGGGCAGCAAAGGGCGCCGTCGTCCAGGTCGAGCCCGCGGGGTCCCCCTTGATCCTAAAACTGAAGCAGAGGTGGTTGCCACCATCGACGAGGTGGCACGAAATGGTCCCCCGGCAGCGCGCCTGGTGCTGGAAGCCGCTCGGCGAGTGGGGGCCTACAACCTCCGTCGAGCGCGCAAGCTAACCCCAGCTGGGCGTGCCATGGCAGCCATGCGCGCACGCCAGATGGTAAATCAGGCTAAAAGAAGGAAGCGCAGGGTCCGCTCTAAATAA	AP_000055.1	canine adenovirus 1	canine mastadenovirus a	Mastadenovirus	Adenoviridae	vertebrates	N	dsDNA	monopartite	N	nucleus	0.56391	0.831481	0.923611	0.69	61	0.690294	-1.01423	0.00508949
CMvDB1.3534	AC_000003.1	AC_000003	ATGGCCCACCATCGTCTGCCACGTGTTTCTCTAAAGGGGACAGTTCATTATGAGGAAGATTTTGTTAGACAGCTTGGAACAATGCTGGAATCTCCTGCGGATTTTCTGTTCAACACTACTGATGATGTCACAGCTGAAATGTTTTCTGAGAGTTTGGTCAAGGCTATTGATAAAAACAAGCCTGGCTTAACCTTTAAAGTGGTTTGTCACTCTCAACTTCTTTCTGAGCACGTTGATGCAGTAACATATTTCAAACGTTCTTTGGCGCAAGCAATTTCTGAGGCAGTTAATAATCACTCTAATGTCAACAATGCCTTTTTAGGACGGAACATTGTTTCTGTATCATTGTTAGAAATGTTTAGTTATGTTTCATAA	AP_000072.1	canine adenovirus 1	canine mastadenovirus a	Mastadenovirus	Adenoviridae	vertebrates	N	dsDNA	monopartite	N	nucleus	0.32	0.493421	0.551129	0.663	46.62	-1.43155	0.413075	0.00208525
CMvDB1.3548	AC_000003.1	AC_000003	ATGGCCGGCAGAAATGTCACCCTTCGTCTGAGAGTCCCAGTGCGCACCAAAATTACAGGCGCAGGTCGTCGGCGCGGACGGCGCACGCGCATTCGTTGCGGGCGCATGAAAGGGGGCTTTTTGCCAGCCCTCATCCCTTTGATAGCCGCTGCTATTGGCGCAGTACCAGGAATAGCTTCGGTAGCGCTCCAAGCTGCTCGGCACTAG	AP_000057.1	canine adenovirus 1	canine mastadenovirus a	Mastadenovirus	Adenoviridae	vertebrates	N	dsDNA	monopartite	N	nucleus	0.521739	1.05991	0.8625	0.638	50.44	-0.512703	-1.68484	0.00468429
CMvDB1.3531	AC_000003.1	AC_000003	ATGGCGACTGCAGCTAGCGAGCATCTGAAATGTCTATGCTTCAATATTACAATCGAGCCCGCGCTTTCTTCATTATTGCTTTCCTTGGATAAAGACATTGGAGCTCTTGTTTGCGCTGGGCTTGAAACGTTTCTTAAGCGCTGGATAGTCACTGCTTGTGTGCAAGAGCTGTCTGCCAAGGAGGGAATGGAGTTTTTTGTAGCTATTAGCTGGCACTATGTGGCATGCACCACGCAGCTGCTGAAAATTGTAACTGATGGAATGATTAAGTACTTAGATAGCTTTTTTAAAGATTTTTGTTCTAGTCATGGACACAACTTTACCGCGGCGGAGTTAGGTTTGTTCACTGTGAAATGTATTTCAGGTTAA	AP_000073.1	canine adenovirus 1	canine mastadenovirus a	Mastadenovirus	Adenoviridae	vertebrates	N	dsDNA	monopartite	N	nucleus	0.430894	0.726259	0.781636	0.652	58.63	-0.521158	-1.24862	0.00515717
CMvDB1.3542	AC_000003.1	AC_000003	ATGGCGGAAGGAGGGTCATCAGAAGAAGAGCTGCGAGCCATAGTACGTGATTTAGCCGTGACCCCATTTTTCCTGGGCACCTTTGACAAGAGGTTCCCAGGCTTCATCTCCTCTCAAAGAATAACTTGTGCCGTAGTAAACACCGCGGGTCGAGAGACTGGAGGCGTGCACTGGCTGGCCATGGCTTGGAACCCCCGCTCCAAAACATTTTATATGTTTGATCCATTTGGATTTTCAGACAGCAAGCTGAAGCAAGTGTACAGCTTTGAATATGAGGGCCTTCTGAGGCGCAGTGCCATAGCTTCCACCCCAGACAGGTGTGTTACCTTAGCAAAAAGTAATGAAACAATTCAGGGACCCAATAGCGCCGCCTGTGGACTGTTTTGTTGTATGTTTTTA…	AP_000060.1	canine adenovirus 1	canine mastadenovirus a	Mastadenovirus	Adenoviridae	vertebrates	N	dsDNA	monopartite	N	nucleus	0.492754	0.558824	0.687352	0.724	53.45	0.264179	1.72815	0.00351036
CMvDB1.3545	AC_000003.1	AC_000003	ATGTCAGAAGAGCCCGTCAGTGGGACTACCGTGGAGATAGAGGAGGACACTCACACGCCTCCAAACTCTCCTGTCCTCGAAACATTCTCTCTAAGCCCCGAACCAGAGGCTGAGGCCTGTCCAAATACTGACAGATACCTAAGCGCCAATTTACTTTGCAAGCACCTGCAACGTCAAAGCGCAATTGTCCTCGATAGTATCAAAGACCAGCTTCAAGTGCCAACCAGTGTATCAGAACTAAGCTGTGCCTATGAACGAAGCTTGTTATGTCCAAACATCCCACCAAAGCAACAAAGCAATGGAACATGTGAAGCAAATCCCAAGCTTAACTTTTACCCAACTTTTTTGGTGCCCGAGACACTGGCAACTTATCACATTTTTTTTGTTAATCAAAAAATA…	AP_000062.1	canine adenovirus 1	canine mastadenovirus a	Mastadenovirus	Adenoviridae	vertebrates	N	dsDNA	monopartite	N	nucleus	0.464396	0.580475	0.865282	0.653	56.7	-1.29716	0.722598	0.00196972
CMvDB1.3541	AC_000003.1	AC_000003	ATGTCCAAAGAAATACCAACCCCTTATATATGGAGCTACCAACCGCAAACAGGACATGCTGCAGGCGCCTCCCAGGATTACTCCACCCAAATGAATTGGTTTAGCGCCGGCCCATCGATGATTAGTCATGTTTACGGAATTAGAGACTTACGCAATAAAGTTTTGATGACCCAGGCACAAATAACAAAAACTCCCAGAACAATAATGGACCCTCCAATTTGGCCTGCTTCCATGCTTGTACAAAAGCATGCCACACCCAAAACAATCGCTCTGCCCAGAAACCACACCCTAGAACAGGCTATGGTGAACTGTGGAGCACAGCTGGCGGGAGGACGACAGCCAAGTCCCTCCCACATAGATATAAAAGACACAATGCTTGCCGGTACGGGCATTCAGCTG…	AP_000065.1	canine adenovirus 1	canine mastadenovirus a	Mastadenovirus	Adenoviridae	vertebrates	N	dsDNA	monopartite	N	nucleus	0.495455	0.614479	0.786016	0.675	60.41	-0.375268	0.920814	0.00114645
CMvDB1.3551	AC_000003.1	AC_000003	GAAAGCGTGGACCAGGTGGAAGTGAACTGCCTATGCGTCCAGCATGGCCAAAGCTGCAATAATACCCGCTGCTTTGTAAAGGAGGGTTTACGCGCTAACTGGTTTTACAACCCAGTACTTGAAGAGTTTGCTATTCCAGACTCTTACCAAGAGGGACATGGTGTGAATGTGAAAATAACGTTTTCCCACCGCTCCAGAAACCTGCGCCACAATGGCCATGATGTAATATGTTCCTACTCACACCTGGGATCCCACATTAGCATAAGATGTACTTGTAACAAACCGCGTCCTCACCTAAGCCTAATTGAGGCGGCCTGTTCTATGTATAACCTTGACTAG	AP_000066.1	canine adenovirus 1	canine mastadenovirus a	Mastadenovirus	Adenoviridae	vertebrates	N	dsDNA	monopartite	N	nucleus	0.513274	0.584117	1.01827	0.694	57.07	-0.12017	1.6304	0.000972165
CMvDB1.3544	AC_000003.1	AC_000003	GACGATCTGCAGCTTCCAGATTCCCTGTATGTTACGCGAGCTCTGCAACGGGACCATGCTTTGGAAATGCCTAGAGGGCAGGTAGATTTTAGCTTGATTGAGGCTGAGGAGAGGAGGGCCGGTCCTACGGACGAGTGGTATTTTGAATCTGTTAAAACTTACAGGGCTAAGCCGGGGGATGATCTCCAGACCTTAATCAAAAATTATGCCAAGATTTCTCTGGAATGTGGGGCTGTGTATGAAATAAACTCTAAGATTGTGGTGACGGGGGCTTGTTATATAATTGGTAATTGTGCTGTACTTAGGGCTAACCTGCCGGTAGGGACTGCAATGTTTGAGGTTTTGAATGTAGATGTTATTCCGTCAATTGGTTTTATGGAAAGGATAGTGTTTTCAAAT…	AP_000047.1	canine adenovirus 1	canine mastadenovirus a	Mastadenovirus	Adenoviridae	vertebrates	N	dsDNA	monopartite	N	nucleus	0.431818	0.653217	0.864663	0.695	50.38	-0.0998974	-1.23524	0.0021448
CMvDB1.5090	AC_000004.1	AC_000004	AATAAATACGAATGCCTGTTACAGCTAGTGCTGCAATATAGATCTAAAGGTCTACTATGCTATCTTCAAAAAGTGAAATGTGGCTGCAAAAAAGAATTAATTTTACCTCGTGTCGCCTTGCGAATCGGAACTCAAACTGAGTTCATTTGCTTTGCCGAAAAGCGTCCATGCTGCGCTTGGATTATTACAGATATAATGGAAATTGCAGAAATGATTAACAGAGGTTTTATGAACTTCATTGAAGTTCCACTTTTGCAAGAAGGTTTTGCGGCTGTAAGTTACTTGTATTTTTACTATCACTTTATATATACTTTTTATATGGGTTCTCATATTCTTTATTCCCTTTCAGATATTGGATCTTAA	AP_000102.1	duck atadenovirus a	duck atadenovirus a	Atadenovirus	Adenoviridae	vertebrates	N	dsDNA	monopartite	N	nucleus	0.297521	0.837692	0.853205	0.633	51.74	0.76616	-0.940438	0.0036655
CMvDB1.5101	AC_000004.1	AC_000004	AGCGGCACATCCGAATCAGAGTTGAAAGCATTGATGAAATCCTTAGGCATAGCCGGTAATTTTCTCGGGACTTTCGACTGTACATTTCCTGGTTTTATTAACAAACATAAACGCCAAACGGCAATCATTAATACCGGCTCTCGGGCAAGCGGCGGTTTACATTGGCTTGCGTTTGCGTGGGACCCGCTTCGTTACACCATTTACATGTTTGATCCTTTGGGATGGAAAGAAAAGGATCTTTTCAAACTTTATGGGTTTTCCTATAAGACTATGATTAAGCGGTCAGCTTTACAGAGTGACAACAGATGTGTAAAACTTGTAAAAAATACTGAAGCTGTACAGTGTACTTGCGCTGGTAGTTGTGGTTTATTTTGTGTATTTTTTCTGTATTGTTTTAAC…	AP_000089.1	duck atadenovirus a	duck atadenovirus a	Atadenovirus	Adenoviridae	vertebrates	N	dsDNA	monopartite	N	nucleus	0.361386	0.958103	0.806208	0.638	50.15	0.496066	0.453179	0.00071681
CMvDB1.5085	AC_000004.1	AC_000004	ATGAAGCGACTACGGTTGGACCCTGATCCTGTTTATCCCTTCGGGACGAGCGAGACGATCCCAATGCCTCCGTTCATCGAAGCTGGGTCAGGTCTAGCAGTAAATGGACTGCAGCTTTATATAACAGCTCAAGCTCCGGTGGGCTTCACCAACAAAGCTGTAACATTAAAATACGGAGATGGATTGGAAGTAAATGAAAATGGAGAACTCATAGCTACGGCTTCTTCGGCAGTAAAGCCACCACTCCATTTTGATAAGGGTTATATAGTGTTAAATCTTCAGGATCCATTGGGTGTTATTGATGGGAAGCTTGGGGTCAAGTTAGGCCCTGGGGTTCACATCAATGGTGAAGGGGCTGTGGCGGTAGAATCCCCTGTGGACCCCATTACACTTGATACG…	AP_000095.1	duck atadenovirus a	duck atadenovirus a	Atadenovirus	Adenoviridae	vertebrates	N	dsDNA	monopartite	N	nucleus	0.403101	0.625169	0.849347	0.614	57.21	-0.399887	0.42524	0.0011831
CMvDB1.5078	AC_000004.1	AC_000004	ATGAAGCGTTTACTGTATTTTATTTGTAGGGTGAGTAGGTTTTATTGCAGATGTTGGTTTTATGAAGATGATGGTACAGGGGATGAGGTTGATGGGCCGTTGATATTTTTTAAGTCATTGACACAGGATGATATTGCGAAGATATTGATGGAAACTACATTGACTAGGTGGCAATTGTTTTGGCATAATCCGTTGCTTATGAAACCAAAGCTTTGGAGTGTGGGTGAGCTGGTGAGGGTGATTGCGGCTAAACCGTCAATATTCAGTGAGTTAGATAAAATCTGCCTCGGGCCTCCCACCAGCAAAGCTTTGGTTGCGGCCGGTAATTTGCCGTCGCCGTTTACTATCAATGTGTTCTGTGCTTTAATGGCATGGTTGGGGCCGATGTGTAAAGGTCGT…	AP_000077.1	duck atadenovirus a	duck atadenovirus a	Atadenovirus	Adenoviridae	vertebrates	N	dsDNA	monopartite	N	nucleus	0.484277	0.908283	0.77288	0.606	45.74	-0.684831	0.332902	0.00362358
CMvDB1.5072	AC_000004.1	AC_000004	ATGAGACGTTCCCGGTCATACGGTGGACTCCGATATGGACATTCTGTTGTCAGATATAGGCGTAGCTCACAAGTTAGGGCCCGCCGCCCCAGACGACGTCTCAAAGGAGGATTTCTACCTGCTATTATACCTCTCATTGCTGCGGCCATCTCGGCAGCGCCCGCTATTGCGGGGACAGTGATAGCAGCCAAGAATGCGCGATAA	AP_000086.1	duck atadenovirus a	duck atadenovirus a	Atadenovirus	Adenoviridae	vertebrates	N	dsDNA	monopartite	N	nucleus	0.397059	1.05974	1.22664	0.603	61	0.874022	1.14598	0.0026744
CMvDB1.5080	AC_000004.1	AC_000004	ATGATGATTACAGGAGCCGGCCGCAAAAGCAAAGCCCCTGCCGCGCGAAGACGCCGCCGCAGAACAACAAAGACTGCTCCTCAACGCGCCCCAAGACGGCCAACCCGAACTTATACAAGGCGAACAACTAAAGGGCAAGTACCGAAGGTAATTTATGTGAAAGCCCCACCAAGTCAACACCCACTAGACGCAGAACTAACTAGGAACGCCATATGGAGAGGAGTGCAGCTACCCAACCCAGTCTACCACCCATCAATCCAACCCACGGTCACAGCTATAGTTCAACCCCAAACGCAAACAATTACGCCTAAGCCCGAGCCAAAGCCAAAACCAAAAGCGCCACCTGCTGTGCAGGAAGAGGAAAAATGGTATGATGCCCCCCTGTATGAGGAACCTATA…	AP_000076.1	duck atadenovirus a	duck atadenovirus a	Atadenovirus	Adenoviridae	vertebrates	N	dsDNA	monopartite	N	nucleus	0.397213	1.06141	0.97756	0.597	53.14	1.235	-1.57378	-0.000167537
CMvDB1.5107	AC_000004.1	AC_000004	ATGATGCCTGATTACGGTGTTGCTCGTTCTGGTAGCGGCTCAAAGTCGCACGCTTCGCTTGAAAGGCTACTTTGTATTGCTTTTTTAGCGGTGGCTGCTTTCAGCGCGGTAGTCATGTTTTTAATATGGATGGGTTTTCCGGCTTTACTGTCTTTAATCGGTGATTGCGGTGACGGGTGCATAATAGTCAACACTTCTACCTGCCTGTGCTATTCTGCTAACTTACGTAACTATACGGAAACCGAGCTGTATTGTCAAAGCATCGGGGGATCTATTGCAGTGCCACCATTTGGAAATCCCCTCCTTGATACTTGCGGCTGCAAACTTTCCGTGTGGCTGAATGGGACCGAAATTGGGACATGTGAAAGGTACAATGGCGAAAAAGGGACTGTGAAACGA…	AP_000105.1	duck atadenovirus a	duck atadenovirus a	Atadenovirus	Adenoviridae	vertebrates	N	dsDNA	monopartite	N	nucleus	0.441558	0.992268	0.855204	0.643	54.01	-2.08452	0.146205	0.00133432
CMvDB1.5095	AC_000004.1	AC_000004	ATGCACGCTATACGCATGCTGCTGCTGGCTGTCGCTGTGCTGATAGCTTCAGCATGGGCCTCCTCCATACCTGCTGCTGATCAGTTTCCATTTTCGCCGAAAAGCTACTCATGCTTTGCTCCGAACACCACGGGCGAACTGAGCGGCAGCTACTGCTTGAAAGGCCTGACGGCCCTGGGAGCGACTGGTCAGACATGCTTTCCATGGAGGTTTTGGGTTGGGGTCTGCAGTGCTCGCGTGCTGGACGCCGACCACCTTCTTATGGAGGCTCTGCAAGAGGAAGAACACGATAAAGCTATTGACAATACGGATTGGCACCAAGCTTGTTTTATGTATGATGACACTTGGCCGATCTGTGTTTCAAAGAAACAAAGGAAACAATACTGTACTTTGTGGCAA…	AP_000100.1	duck atadenovirus a	duck atadenovirus a	Atadenovirus	Adenoviridae	vertebrates	N	dsDNA	monopartite	N	nucleus	0.555556	0.727667	0.580719	0.708	52.78	1.71321	0.551803	0.00679646
CMvDB1.5083	AC_000004.1	AC_000004	ATGCAGCCATCAATTGTTTTGGTTTGCATCCTGATACCTACCGCGCTCTGCTCTCAGGTAGATTTCAGGGGTCCCGCGCGTCTGATAGTGGGCTCTACGGGCACTTTTCACTGCTCGCTGCCGGGAAATAGAGACGTGCTAGCGATTACCTGGAAACATAATGACACAAATGTTGGTGCTTTAACGCAATCTTTGGGGCATACCGTGGTGGTCCGGGCAAATGGGACCGCGATTTTGCGAACTAGCAATTACAGCGTAACTAGTCTAACTCTGCTTAATATTACATATGCGGTCGCTGGCGCGTATACCTGTATTTTCAATGTATTTCCCGATGGCGCGATTTCTGGACACGGTGTGACTGGGGTCGAGGACCCCCCGCAATACGAATCGATTTCAGAT…	AP_000103.1	duck atadenovirus a	duck atadenovirus a	Atadenovirus	Adenoviridae	vertebrates	N	dsDNA	monopartite	N	nucleus	0.492228	1.1224	1.01793	0.588	61	0.510654	2.11792	-0.000604186
CMvDB1.5088	AC_000004.1	AC_000004	ATGCAGCCTGTGACCCCTTACCTTTGGCGCTACCAACCAGAAACAGGAACCGCGGCAGGAGCAAGACAAGACTATGGCGCGGTTATCAATTGGTTCAACTCTGGGCCTGATCTTTACAGACGTATAAGGGATGTAAATATTACTCGCAACAATGTTGAGCAAACACGAGCTTTAGCACGCACACCTTTGTCTGGAAATTTTAACCGTTGGACCGCAGCCCAGCTTACCCATCCACCCGGAACTCGCTATAAACCATACTTTCCAGTTGATAGCATTAAAGGGGCGCGTGACAGGGTTGCTACCCAACAAGGTCAGATTCTTGCAGGTGCAGGGTATGATTTGCATGATGGGCGCCAGTATAGGAAAATAACAAGAGATGCGTTGCCATTTCCTCATAAT…	AP_000093.1	duck atadenovirus a	duck atadenovirus a	Atadenovirus	Adenoviridae	vertebrates	N	dsDNA	monopartite	N	nucleus	0.36255	0.680854	0.899149	0.665	52.76	0.31385	1.05829	0.000400641
CMvDB1.5092	AC_000004.1	AC_000004	ATGGAACCCCAACGTGAATTTTTTCACATCGCTGGTAGAAATGCAAAAGAGTATCTATCAGAGAATCTTGTGCAGTTTATAACTGCCACTCAGAACTATTTTAATCTTGGGGACAAGTTTCGTGATCCATATGTGGCTCCTACAAACGGTGTTACCACTGACCGGTCACAAAAACTTCATCTGCGCATCGTCCCGATCCAAACAGAAGACAATGACAGCTTTTTCAAAGCCAGATTTACCCTAAATGTGGGTGATAACAGGATTGTGGATATGGGTAGCAGCTACTTCGACATCCAGGGCATCTTGGACAGAGGACCATCTTTCAAACCATACCGCGGCACAGCTTACAATCCTTTGGCGCCCACCTCTGGAATGCCTAACATGGCATACACCCATTCC…	AP_000088.1	duck atadenovirus a	duck atadenovirus a	Atadenovirus	Adenoviridae	vertebrates	N	dsDNA	monopartite	N	nucleus	0.393407	0.62884	0.799586	0.69	49.25	-1.11567	-0.475586	0.00234108
CMvDB1.5076	AC_000004.1	AC_000004	ATGGAGGCGTCAAAAGCCAAGGAGGTACCAGCCAGCGAAACTGAGATAAAAAATAGTAGTTCTAATGTATTGTCAGACTTATATCAAGACGTGGATGCATTATTTCCGCGTCACTTGCGCAGACAAGCTATGATTCTTAAAGCCTCAAGTGACGCTGATCTTGATGTGTTTACTTTGGCGAAACAGTTGGAAGAATCTATATTTACACCTAAAGAGCGAAAAGTGGAAGGCGATCCTGATCCAAAGCTAAATTTTTATCCGCCATTTCTCACGCCGGAGTGTTTAGCTTTGCACTTTCCTTTTTTTCTTAATTTGCCTATTCCAAGATCTTGTAAAGCAAACAGGATAGGAAGTAAGCTGTATGAGCAGTGGAAAGTTCAAAAGGACTTACAGTTAGTG…	AP_000091.1	duck atadenovirus a	duck atadenovirus a	Atadenovirus	Adenoviridae	vertebrates	N	dsDNA	monopartite	N	nucleus	0.388732	0.662466	0.752353	0.626	52.37	-0.409288	-0.550861	-9.23e-05
CMvDB1.5071	AC_000004.1	AC_000004	ATGGAGTCTTTTGTGCCGCCGCCTCGTGTGTTTGCTCCGACGGAGGGACGAAATAGTATTACCTACAATGCCTTTGCTCCTCTACAAGACACAACGAACCTGTATTACATAGACAACAAAACATCAGATATTGAGGCCCTAAACCTTACAAATGATCACAGTGATTACTTTACAAATATCATACAAAATGCCGATGTGTCTCCGACAGAATCGGCAACTCAAGACATCAAATTAGATGAGCGGTCTAGGTGGTCAGGAAATTTGGTTACTTTGTTAAAAACAAATTGCCCTAATGTTACTGAATACAATAATAGTAATAAGGTACGCGTTCGCCTAATGACTGATAAGACTGATCCTCAGAATCCTGTTTATGAATGGGTAGAAATTGAAATACCTGAG…	AP_000084.1	duck atadenovirus a	duck atadenovirus a	Atadenovirus	Adenoviridae	vertebrates	N	dsDNA	monopartite	N	nucleus	0.355408	0.826739	0.944218	0.641	50.06	-1.05859	-0.575071	-0.0016648
CMvDB1.5075	AC_000004.1	AC_000004	ATGGCCACAGCGGCGGGAAGTGAATGTGTTTGCTGTAACGATGGACGACCAGTTCATGGCCTTAAGCTGGCCATAGTCTGCAATGCGCGAGAAAACTGTCCTCCTGCAATTCATACGGCATTTTTGAGCGGCAATTTAATTGATGGTGTTGTTTATGAACAATTTTTCTGCGAATTTGCTTTAACGCAGTTAAAAGAGTTATATCATACTAAAGGCACCCGCCAAATCAAATACTATTCCCATTGTCATTGTAATCGCGCAAATACGTTGCAGTGTGGTGCTGCGCGCTCATCTTTGATGCGTGGCATTGAACAAGCTAATTTAAAGTTATATGCTAGCGATTGTTTCTCTCTACCCCGTGTATGCTGTGATACGTGGTTATGTGTGCCAATTGCATTT…	AP_000097.1	duck atadenovirus a	duck atadenovirus a	Atadenovirus	Adenoviridae	vertebrates	N	dsDNA	monopartite	N	nucleus	0.32	0.918367	0.73035	0.629	53.59	-0.832463	-0.298119	0.00437209
CMvDB1.5084	AC_000004.1	AC_000004	ATGGCGCAGTCGTCAACGGTAAGCCGACTACGGTCCACCAAATACATCTGCGGCAGTTTAAACGGAGAAAACGTAAAGATAACTTACTTTACAGATATATGTAAAGCTTTGAACAATATCTTAGCTTTAAACAGGATAGAAAAAAAAATATTTACTGCTCCCAACCTTGGCAATATAATTAAAATATTTCCACAGAACAAACAACCTACCCATATAACTTTATACAAACTAGAGAAAGGCCTGATTAAAACCGAAGAAATATTTTCAGGCGGCGATATAGAGCCCCTACTCATTTTAAACCATAAATCAGAGCTATTTATCATTAAAACGTATGTCACACAAGAAAAATGTCAGACATGTGGCACCTTATATTCAACCAATCATAACTGTAATGTGAGA…	AP_000080.1	duck atadenovirus a	duck atadenovirus a	Atadenovirus	Adenoviridae	vertebrates	N	dsDNA	monopartite	N	nucleus	0.410232	0.731917	0.86099	0.623	54.6	0.977793	1.08272	0.000101178
CMvDB1.5089	AC_000004.1	AC_000004	ATGGCTAGGCGAGAGCAGCAGCGTTGTAGCAGCACTACCTGTAAACTATGTGCTGCTACAGCGATCGTATTTATTATTTTAGTAGTGAATATGCTGTTGTGGTGGATGGTTGCTAAATCTCCACCGTGTCAAGTGTGCCCTGATGAATGTTTGAGAGTCAATGCTTCACTTTGTATCTGTTTTCCAGGCTTTCCAACCGAAGAATACAACCATTCCGCAGCTGCGTCGAAATGCGTAGAAATTGGAGGACGGCTCACGGACCAACCTTTACCAGAAATTCTGACACGCTCCCGATGGTCCTATAGCAATTTCTGGATAGGTGGCACGCGACACGTCGACGGCAGGCTGCAATGTAACTATGTGTCGATGTAA	AP_000106.1	duck atadenovirus a	duck atadenovirus a	Atadenovirus	Adenoviridae	vertebrates	N	dsDNA	monopartite	N	nucleus	0.443548	0.965231	0.893204	0.66	61	-0.363019	-1.16304	0.00241479
CMvDB1.5091	AC_000004.1	AC_000004	ATGGCTATTTCAGAAGCAGCTTTGCGCTACAATACCTCCGCTCTTTATCTTTTAGAACTTTTTTATTCTGGCTACGATTTATTTGCCGGGGGTCCTCACTGTCGGCACGACGACCTCCGGCTATTAACGCTTTACGATCAGGAAAAAAATCCTACCCTTCGACTTTTTCTATCTGCCGGCTGGTATTGTGATCGTTGTAGACCTGTATACGAAACTGAGTTGAGAGACGCGCTTTTCAACGCAGGTGGTTTTTATATAAAAAAGGACGGTGACCTTGTAGCCCATTGCGATTTTCAAGCA	AP_000101.1	duck atadenovirus a	duck atadenovirus a	Atadenovirus	Adenoviridae	vertebrates	N	dsDNA	monopartite	N	nucleus	0.36	1.29076	0.927835	0.639	49.81	0.660692	-0.803916	-0.0046856
CMvDB1.5113	AC_000004.1	AC_000004	ATGGCTGCACGCTCCGTATCGCTCGCGGAACAGGTGACTGAAAAACTCTTATGTCCTGTCTGCCTCGATCTTTTTCGGGTGCCTATAACTCTGATGTGTGGTCATACGTGCTGTAAACACTGTCTGAATGGAATTGTTAAGTCTGATAACGCGCGTTGTCCTGTGTGTCGCGGTTCTATGCTACTGTTGCCTATGATGGAAAAAAATATTGTGCTAGACCAATTGGTTCGGCTTGTGCGAGATGTCAATCCTGCAACGGTGATAGCAATGAATAATGTAATTTTACATTGTACGCTAGCATCTACCCATGTTCCTGAGTCGTATTTTTGCCCACCGTGTGAGAGGGAATACGTATTTCACAGTCATGTGGTGTCAATGAGCTGTTTTACATCTAAGTTG…	AP_000104.1	duck atadenovirus a	duck atadenovirus a	Atadenovirus	Adenoviridae	vertebrates	N	dsDNA	monopartite	N	nucleus	0.391931	0.98639	0.811495	0.614	56.94	-2.14031	0.612873	0.000738343
CMvDB1.5077	AC_000004.1	AC_000004	ATGGCTTTCGCAAGACTAGCCCCGCATTGCGGTTTGACACCCGTCTATGGCCTGCGTATTGGAAACAGTGACATGCGTGGAGGTTTTAGCTGGGCCAGTCTTGGCAGTAGCCTTAGCTCTGGTCTAAGCAGAATAGGCTCGGCGGTGGCAAATACAGCTCGTCAAATTGGCAATTCACAAGCTTTTCAGCAAGCTAAAAGTGGATTTTTACAAAGTGGAATTTTAGAAAACGTTGGCCAGTTGGCTGGTCAGGCCGTATCTAGTTTGGTAGATGTTGGCCGTATTAAGCTTGAACAAGATGTACAAAATTTAAGGGATAAAGTACTGGGAGAACGCCAACAGCATCAGGGCCATCCAATGCCGTATCCTCACATTGTACAGCCTCCTCCGGAACCTATA…	AP_000087.1	duck atadenovirus a	duck atadenovirus a	Atadenovirus	Adenoviridae	vertebrates	N	dsDNA	monopartite	N	nucleus	0.34632	0.846861	1.0791	0.594	51.89	-1.86416	0.396821	0.00287445
CMvDB1.5114	AC_000004.1	AC_000004	ATGGCTTTTCGTCCTGCACCTCCGCCTGCGCCTTTTACTGCTTTTCCTTATCTGACTGGTAATCTGCCGACCTGGTCGGTTTCGACCGTCAAGAATGATCCGTCTATGCCGTTGGGGGCTTACCTGATGCTACCGTCGGAGAATCCTGAGGACGTCTTCAACAAATACCAAACCGTCTACCTGGTCCCTGGTGAGCAATACCGATGGAAACAGGTGATCATCAAATCATCCATCACTATCCATGGACAGGGGGCCTTGGTGAAGTTGGATGGACCTGGACCGAGTTTGACCATCAGCGGCGGCAGTGGTCTGCCTATTGATATGACTGTTGAGCTACGCGATATTAATTTCAAAGGGCTTGATATACCTCCAGATAGGGAGGAATTAATGGAAGATGCT…	AP_000078.1	duck atadenovirus a	duck atadenovirus a	Atadenovirus	Adenoviridae	vertebrates	N	dsDNA	monopartite	N	nucleus	0.401015	0.721906	0.848479	0.69	49.29	1.89744	1.25264	0.00902028
CMvDB1.5096	AC_000004.1	AC_000004	ATGTCTATACTAATGAGTCCAGCGGATAACACTGGTTGGGGTTTAGGTACTCGTATGTTAAGAGCAACAGGACTACGTTTTTCAGAAAGGGAACCTGTGCGTGTCAGGTCGTATTATAGAGCCCAATGGGGTCAACTAAATGGCAGAAAGTCGGCGCGGCAATTGAGACGTGGCTATAAAAGATATCAAGCTATTCACAAAGGACGACAATTGGCAAAGCAGCGACGAAGGGCTGTACTTAGCAGAGCTAACCGTCATGCAGCTGCTACTAATCATCGGCGACTGCAACTTGTAGCCGAGCGTAGAGCAGCTATTGCTGAAAGTAGACGTAGGAGACAAGCGGCTGCTGCCGCTCAGGAGGTAGTAAATGCTGTAGCAGAGGCCGCGGTAGAGGCAGCA…	AP_000085.1	duck atadenovirus a	duck atadenovirus a	Atadenovirus	Adenoviridae	vertebrates	N	dsDNA	monopartite	N	nucleus	0.31677	0.824584	1.24058	0.603	52.11	-2.20422	-0.568057	0.0026093
CMvDB1.5074	AC_000004.1	AC_000004	ATGTCTTCCAAGAAAAGTACCGCTACCTCATCTAAGAAGGCCAAACGCTCGGCAGGGCTTACCGATACCGAATTAGAACGTCAACAAAACGAATCGCTTTTCCAAGCAGCTTTAGAAGTAGTGTATAAACTGGGTGAACATTTGAAGGTTGAAACCAAAGATGTTACGTTTCACCCATTTGATACTGGCTTGGAAAAACTTTTCGCCCAAACATTAAAGAAAGCAAAATATACCCCTATCTACTCAGCGGCAAAATCAATGAATGTTGTTGGAGGTAGGCTGTTGTATGGAGCTATTTGTAACTATGTAGGATTGGCACCTAACTTTAACCCAACTGGTTGTTCCTTATGGGAACACGGTTGGGAAGAAGGGGTCCGTTGCTACCATTCGGAGAAAATG…	AP_000090.1	duck atadenovirus a	duck atadenovirus a	Atadenovirus	Adenoviridae	vertebrates	N	dsDNA	monopartite	N	nucleus	0.376289	0.719852	0.766246	0.661	54.08	0.822801	-1.60711	0.00235069
CMvDB1.5102	AC_000004.1	AC_000004	GAAGATGTTTTAGCTTGGCGAAGGCATGTAATTAAAATTGATGCAGGAATCATAAAGGAACCATTTCCGGATGACGAGTTGGTATTTAACAAAACCGCATGCCATGCAGGCTTATTAAACGATATGCATGCAGCCGCAGAAAAACATCACAAAGCCGTTTCCGAGGCCCACTTATATTTAAAAAATGATACCATACCCACTCTGAACAACGGCGTACAACCTTTTATTGTCACGGTCTACGGACCCACCGGCTCAGGTAAATCGCAGTTCATAAGAAACATCTTAGCAGGGCAACTAATAGAACCAATTCCACATACAGTTTTTTTTATTACACCGGAAGCCGGAACTGTAAGTGTAGAAGAACGGTTAGCTTGGGAAGCGCAGTGCGTGGAAGGCAAT…	AP_000079.1	duck atadenovirus a	duck atadenovirus a	Atadenovirus	Adenoviridae	vertebrates	N	dsDNA	monopartite	N	nucleus	0.377095	0.946961	0.840087	0.63	53.81	0.0995883	-0.577677	0.00358666
CMvDB1.5097	AC_000004.1	AC_000004	GGGTTTGTATCCATCAATGTGTTAAAAGAATTATGCGCTCAACTACCGCACCCTACCTTCAGGATAATGGAAATGCAATTATGTCCCTTGCCTGGCTTTCGAGGAATGTTACATTGCCACTGCGATAATCCATCTAGTTTGCAATGTAGAGCAATGCGGCGCATTTTGTTGCATGTAATTCGCGGGAATTGTACTTTTCGCACCCCGGATAGAATTCCATATACTCATTGTTGTACCGCTTTTACCATTTCTAAAACTAATGATGTTGTCTTCCTAAGCAGCTCAAATGATGTTAAAATAGGAGATTTTTTAGATCACATTGAAGTGCCGTATACAATGTACAACGCGATGCGCCGCAGAAAGGTTTATGAGATTGGCAGAAAACTGAGTGTTCCAGAA…	AP_000096.1	duck atadenovirus a	duck atadenovirus a	Atadenovirus	Adenoviridae	vertebrates	N	dsDNA	monopartite	N	nucleus	0.359712	0.870867	0.697462	0.651	56.46	-0.407066	0.127524	-0.000168261
CMvDB1.5079	AC_000004.1	AC_000004	TGTTATTTGGAATGGCTGCCTTTGGAAATAGCAGAAATGATTTTGCTCCATCTACCTAGCCGATCAATAGCTGCTGCTGCTATCGCTGTACCTACATGGCAACCTTTGTTAAGAACTCGATCTTTTATTAAACGCAATGTGCGTAGATTTGAGCATATTCGCAGTGAGACGTTAGAAATGTTCGTAAAGGAATTAAGGTGGGCTGATTATGAAGTAAAGACTATTCCATGTGATGAATGTAGGGAATATACATGGAGGACCTTATCAAATCATTGTGTGCACTGCTTGTTAATGCCGCATATTTTATTAGAACCTTTAGAATCTACGCTCTGTTTCTGTATCGATCATTTGTGGCTTGCAGGGCTGGATAGCGCAGTAGTCTGGGAGCCGGTGCGCTGG…	AP_000098.1	duck atadenovirus a	duck atadenovirus a	Atadenovirus	Adenoviridae	vertebrates	N	dsDNA	monopartite	N	nucleus	0.405556	0.893204	0.85443	0.636	52.87	-0.635158	-0.510095	0.00133546
CMvDB1.5105	AC_000004.1	AC_000004	TGTTATTTGGATTGGCTGCCTTTGGAAATTGCCGAAATGATATTACTTCAACTTCCAAGCAGATCCATAGCAGCAGCTGCTATCGCGATACCTCCGTGGAAGCCTTTACTGAAAACCCGGGGATTTCTGAAAAAACATATACGTAGATTTAAGAAAATTTCTGAAAATATTCCATTGGCAGTATATTTAAAAGAAATGGAAATGTACAACTATGCTACTGAATGTGTGCCAAGTGATGTCTGTAAAGAGACCCTTAGGCGCACGCAATCAAATCACTGCTTTTACTGCTTATTGCAGCCGCATATCTTATGTGAATCAATGTCTGTGGCGCAATGCAGTTGCATTGATCACTTGTGGTTGGCTGGATGTAGTGACGTGGTGCTGTGGGGCAATCTCAGG…	AP_000099.1	duck atadenovirus a	duck atadenovirus a	Atadenovirus	Adenoviridae	vertebrates	N	dsDNA	monopartite	N	nucleus	0.393443	0.561969	0.677752	0.64	55.44	-1.37408	-1.15588	0.00464009
CMvDB1.8262	AC_000005.1	AC_000005	AAAACAGCATTAGTTCTTTTCTTTATGTTAATCCCAGTTTGGGCTAGTTCTTGTCAACTACATAAACCATGGAATTTTTTAGATTGTTATACTAAAGAAACAAACTACATAGGCTGGGTTTATGGAATTATGTCTGGCTTAGTATTTGTCTCCTCTGTAGTTTCTTTACAACTGTATGCGCGCCTTAATTTTAGTTGGAATAAGTATACTGATGATCTTCCCGAATATCCAAACCCCCAGGATGATTTACCCCTAAATATTGTATTTCCAGAGCCCCCGCGTCCTCCTTCTGTTGTTAGCTATTTTAAGTTCACCGGTGAA	AP_000132.1	human mastadenovirus a	human mastadenovirus a	Mastadenovirus	Adenoviridae	vertebrates	Y	dsDNA	monopartite	N	nucleus	0.280374	0.548718	1.03632	0.617	52.49	0.166444	0.59338	0.00724743
CMvDB1.8264	AC_000005.1	AC_000005	AACATGGAACAACAGGTGCAAGAAGGCCATGTACTTGACTCTGGCGAAGGGCCTAGTTGCGCAGATGATAGAGATAAGCAGGAAAAAAAAGAAAGTTTAAAGGAAGCTGCTGTTCTTAGTAGGCTAACTGTTAATCTGATGTCCCGCCCGCGTTTGGAAACTGTATATTGGCAGGAGTTGCAGGATGAATTTCAGCGGGGTGATATGCATTTACAGTACAAATACAGTTTTGAACAATTAAAAACCCACTGGTTAGAGCCATGGGAGGATATGGAGTGTGCTATTAAAGCTTTTGCTAAATTGGCCTTACGTCCTGATTGTAGCTACAGAATTACTAAAACAGTAACCATTACTTCATGCGCCTATATTATAGGTAACGGGGCAATAGTTGAGGTAGAT…	AP_000109.1	human mastadenovirus a	human mastadenovirus a	Mastadenovirus	Adenoviridae	vertebrates	Y	dsDNA	monopartite	N	nucleus	0.337292	0.457993	0.937805	0.669	48.93	-0.81067	0.582954	0.0038501
CMvDB1.8250	AC_000005.1	AC_000005	AAGTACTGCCTGCGGATGGCGGTGGAGGGCGCCCTTACAGAGCTTTTTAATATTCACGGTTTAAACCTGCAAAATCAGTGTGTTCAAATAATACAACAGTGGAAGAATGAAAATTACCTGGGAATGGTTCAGTCAGGCAGTTTGATGATAGAAGAGTTTCATGATAATGCATTTGCTTTGCTTTTGTTTATCGAAATCAGAGCTGTGGCTCTTTTAGAAGCTGTTGTTGAACATTTGGAAAATCGCTTACAATTTGATCTGGCTGTGATCTTTCACCAGCACAGCGGAGGCGATCGCTGCCACCTGCGAGATTTACGCATTCAAATCCTTGCTGACCGTCTTGATTAA	AP_000139.1	human mastadenovirus a	human mastadenovirus a	Mastadenovirus	Adenoviridae	vertebrates	Y	dsDNA	monopartite	N	nucleus	0.422414	0.77405	0.52457	0.655	49.02	-0.862142	-0.479535	0.00274909
CMvDB1.8236	AC_000005.1	AC_000005	ATGAACGGAACTACTCAGAACAACGCTGCGCTTTTTGATGGAGGGGTTTTTAGCCCTTATTTGACTTCCAGGTTACCATATTGGGCCGGAGTACGTCAGAATGTGGTAGGATCTACAGTGGACGGTCGACCTGTGGCACCTGCAAATTCATCAACATTAACCTATGCAACTATTGGACCCTCGCCTTTGGATACCGCCGCCGCCGCTGCAGCTTCCGCGGCCGCTTCTACGGCTCGCAGTATGGCAGCTGATTTCAGCTTCTACAATCACTTGGCTTCGAATGCTGTGACACGCACCGCAGTTCGAGAGGACATTCTGACTGTTATGCTTGCCAAGCTTGAAACTCTAACTGCTCAGCTGGAAGAGCTATCGCAAAAGGTTGAGGAATTAGCTGATGCT…	AP_000110.1	human mastadenovirus a	human mastadenovirus a	Mastadenovirus	Adenoviridae	vertebrates	Y	dsDNA	monopartite	N	nucleus	0.4	0.795115	0.903896	0.658	59	0.885008	0.861798	0.00469207
CMvDB1.8248	AC_000005.1	AC_000005	ATGAAGCGCAGCAGAACCCAGTATGCTGAAGAAACAGAAGAAAATGATGACTTCAACCCCGTTTACCCTTTTGACCCATTTGACACATCAGACGTACCCTTTGTTACACCCCCTTTTACTTCTTCCAATGGTCTTCAAGAAAAACCACCAGGTGTATTAGCACTTAATTACAAAGACCCCATTGTAACTGAAAATGGAACCCTTACACTCAAGCTAGGGGACGGAATAAAACTTAATGCCCAAGGTCAACTTACAGCTAGTAATAATATCAATGTTTTGGAGCCCCTTACCAACACCTCACAAGGTCTTAAACTTTCTTGGAGCGCCCCCCTAGCAGTAAAGGCTAGTGCCCTCACACTTAACACAAGAGCGCCCTTAACCACAACGGATGAAAGCTTA…	AP_000135.1	human mastadenovirus a	human mastadenovirus a	Mastadenovirus	Adenoviridae	vertebrates	Y	dsDNA	monopartite	N	nucleus	0.353741	0.410545	0.985498	0.604	46.69	0.644071	-0.11593	0.000416622
CMvDB1.8269	AC_000005.1	AC_000005	ATGACCAAACGCAAGTTCAAAGAAGAGCTGCTGCAGGCCTTAGCGCCTGAAATATATGGCCCATCGGATAACCTTACCAAGCGCGATATCAAGCATGTTAAAAAACGGGAAAAAAAAGAGGAAGAAGTCGCCGCGGCGTCAGCAGACGGCGTCGAGTTTGTGCGCTCATTTGCGCCCAGACGTAGGGTACAGTGGAAGGGACGGCAAGTAAAACGCATTTTGCGACCGGGCACCACAGTGGTTTTTTCTCCCGGAGAGCGAACGATTATGCGTCCCCTAAAGCGCGAGTACGACGAAGTGTACGCAGACGATGACATTTTGGAGCAAGCGGCACAACAGACTGGGGAATTTGCATATGGAAAAAAAGGGCGTTACGGAGACAAAATTGCTATTCCTTTG…	AP_000118.1	human mastadenovirus a	human mastadenovirus a	Mastadenovirus	Adenoviridae	vertebrates	Y	dsDNA	monopartite	N	nucleus	0.449275	1.05372	0.774254	0.623	56.94	-2.26951	-2.14819	0.00231643
CMvDB1.8266	AC_000005.1	AC_000005	ATGAGGCGCGCGGTGGAACTGCAGACAGTGGCTTTTCCTGAGACACCACCTCCCTCTTACGAAACCGTGATGGCAGCGGCGCCACCCTACGTGCCTCCCCGCTATTTGGGTCCTACGGAGGGAAGAAACAGTATCCGTTACTCGGAATTGTCACCGTTGTACGATACCACTCGAGTGTACTTGGTGGACAACAAGTCTTCTGACATTGCTTCATTGAATTACCAGAATGATCACAGCAACTTTTTAACCACTGTAGTGCAAAATAATGACTATTCCCCTATAGAGGCTGGCACGCAAACTATTAACTTTGATGAAAGGTCTAGATGGGGTGGAGATTTAAAAACCATCTTACATACCAACATGCCAAACGTGAACGATTTTATGTTTACCACCAAATTT…	AP_000116.1	human mastadenovirus a	human mastadenovirus a	Mastadenovirus	Adenoviridae	vertebrates	Y	dsDNA	monopartite	N	nucleus	0.461847	0.821481	0.910232	0.68	55.34	-1.77255	0.68427	0.00558013
CMvDB1.8235	AC_000005.1	AC_000005	ATGAGTAAAGATATTCCCACGCCTTACATGTGGAGCTTTCAACCCCAAATGGGACTGGCGGCCGGCGCGGCTCAAGACTATTCTAGCAAAATGAATTGGTTAAGCGCCGGACCCCACATGATTTCCAGGGTGAATGGGGTACGAGCCCGGCGTAACCAAATACTGCTAGAACAAGCCGCTCTCACCGCTACACCACGTAATCAACTTAACCCTCCCTCTTGGCCAGCTGCCCTGATATATCAGGAAAATCCCCCTCCTACCACTGTACTTTTGCCTCGCGACGCCCAGGCCGAAGTCCATATGACTAACGCTGGGGCACAGCTTGCGGGCGGTGCACGTCACAGTTTCAGGTATAAAGGTCGCACTGAGCCCTATCCGTCTCCAGCTATAAAAAGAGTA…	AP_000127.1	human mastadenovirus a	human mastadenovirus a	Mastadenovirus	Adenoviridae	vertebrates	Y	dsDNA	monopartite	N	nucleus	0.461538	0.809246	0.890298	0.681	59.6	-1.33214	-1.32555	0.000822679
CMvDB1.8261	AC_000005.1	AC_000005	ATGATGGATCTGGAGCCACAGGAAAGCTTAACCGCCCCCACCGCTCCCGCCATTGGCGCTACGGCTGTCATGGAGAAGGACAAAAGTCTACTCATACCCCAAGACGCACCGGTTGAGCAGAACTTGGGCTACGAGACTCCCCCCGAGGAATTTGAAGGCTTTCTTCAAATCCAAAAGCAACCAAATGAGCAAAACGCTGGGCTCGAGGACCATGACTACCTAAACGAGGGAGATGTCCTGTTTAAACATCTACAGCGACAAAGCACTATCGTTCGCGACGCCATATCTGATCGCTCTTCAATACCAGTTTCAATTGCAGAACTATCTTGCATCTACGAACGCAACCTGTTCTCCCCACGTGTGCCCCCTAAACGGCAAGCCAACGGCACATGCGAGCCA…	AP_000124.1	human mastadenovirus a	human mastadenovirus a	Mastadenovirus	Adenoviridae	vertebrates	Y	dsDNA	monopartite	N	nucleus	0.461538	0.797574	0.756524	0.648	55.25	-0.221853	1.85951	0.000373028
CMvDB1.8267	AC_000005.1	AC_000005	ATGCCTCTACCTTGTATTCCTCCTCCTCCTGTAAGTCGGGACACGGCTGCCTGCATAGCATGGCTTGGTTTAGCCCATGCATCCTGTGTGGATACTCTGCGCTTTATTAAACATCATGATTTGAAGATAACACCTGAAGCTGAATACATTTTAGCAAGCCTGCGAGAGTGGTTGTACTTTGCTTTTTTGACGGAACGCCAACGCTGCAAACAAAAAGGACGAGGTGCGATAACCAGTGGTCGTACGTGGTTTTGTTTTTTTAAGTACGAAGACGCTCGCAAGTCTGTTGTTTAC	AP_000138.1	human mastadenovirus a	human mastadenovirus a	Mastadenovirus	Adenoviridae	vertebrates	Y	dsDNA	monopartite	N	nucleus	0.367347	0.903821	0.804831	0.642	47.44	0.887757	0.961684	0.00341596
CMvDB1.8247	AC_000005.1	AC_000005	ATGCTTTCCATTTTTCTTTTATTTCTCTTTTCTTTACCTTCTGGCTTGTATGCTCAAACAGCCGAAAGACCACTAAAAGTCGTGGTGGAAGCTGGCCATAATGTAACCCTTCCCCACCTTTCTGGTTCACACCAAACTGGCCATGTTACTTGGCTAGTAGAGACATCAGATTATGGTTCAGCTTCTCCAGACAACTTCATTTTCAGTGGACAAAAACTATGCCAGTTTACTGACAGAACCATGGTGTGGCCTTATTACAATTTACATTTTAACTGTGAAAATTATGACCTTAATCTGTTTTGGCTTAAGGTGGAAAATTCGGCTATTTACAACGTTAAAAATACAGTCAATGCTTCTGAAACAAATATTTACTATGATTTAAGAGTAGTACAAATTTTT…	AP_000130.1	human mastadenovirus a	human mastadenovirus a	Mastadenovirus	Adenoviridae	vertebrates	Y	dsDNA	monopartite	N	nucleus	0.330855	0.35189	0.892131	0.665	45.92	-1.65034	1.29835	-0.000195869
CMvDB1.8245	AC_000005.1	AC_000005	ATGGAAGACATCAATTTTTCGTCGCTGGCCCCGCGACACGGCACGCGGCCGTACATGGGCACCTGGAACGAGATCGGCACGAGCCAGCTGAACGGGGGCGCCTTCAATTGGAACAGTATCTGGAGCGGTCTTAAAAATTTTGGTTCCACGATTAAGACATATGGCACCAAGGCGTGGAACAGCCAAACCGGCCAGATGCTAAGGGACAAGTTAAAAGACCAAAATTTTCAACAGAAAGTTGTAGATGGTCTGGCTTCGGGAATTAATGGAGTTGTAGACATAGCCAATCAGGCTGTACAGAAAAAAATTGCCAACCGTTTAGAGCCGCGGCCCGACGAGGTAATGGTAGAGGAAAAGCTGCCACCTCTAGAAACTGTGCCCGGATCCGTTCCAACCAAA…	AP_000120.1	human mastadenovirus a	human mastadenovirus a	Mastadenovirus	Adenoviridae	vertebrates	Y	dsDNA	monopartite	N	nucleus	0.503759	0.873563	0.83125	0.661	58.16	-0.164327	-0.353082	0.00831814
CMvDB1.8252	AC_000005.1	AC_000005	ATGGAGTTGGAAACTGTGCTGCAAAGTTTTCAGAGCGTTCGCCAGCTCTTGCAGTATACCTCTAAAAACACTTCAGGTTTTTGGAGGTATCTGTTTGGCTCTACCTTAAGCAAGGTGGTAAATAGGGTGAAAGAAGACTATAGAGAGGAATTTGAAAACATATTGGCCGACTGTCCAGGGCTTTTGGCTTCACTAGACCTTTGTTACCACTTGGTGTTTCAGGAAAAAGTGGTCAGATCCTTAGATTTTTCATCTGTGGGACGAACGGTTGCTTCTATTGCTTTTTTGGCAACCATATTGGATAAA	AP_000108.1	human mastadenovirus a	human mastadenovirus a	Mastadenovirus	Adenoviridae	vertebrates	Y	dsDNA	monopartite	N	nucleus	0.45098	0.384906	0.66352	0.662	52.34	0.701727	-0.916269	0.00391869
CMvDB1.8256	AC_000005.1	AC_000005	ATGGCCACTCCCTCGATGATGCCGCAGTGGTCTTACATGCACATCGCCGGTCAGGATGCCTCGGAGTACCTGAGTCCCGGTCTGGTGCAATTCGCCCGCGCCACGGACACCTACTTCACCCTGGGAAACAAGTTTAGAAACCCCACCGTGGCTCCCACCCATGATGTTACCACCGATCGCTCGCAGCGTCTGACGCTGCGTTTTGTGCCCGTGGATCGGGAAGATACTACCTACTCCTACAAGGCTCGCTTTACGCTGGCTGTGGGTGACAACCGCGTGTTAGACATGGCTAGTTCTTACTTTGACATTCGAGGGGTACTGGATCGTGGTCCCAGTTTTAAGCCCTATTCCGGAACCGCCTACAATTCTTTGGCACCAAAAGGCGCTCCTAATGCTTCA…	AP_000121.1	human mastadenovirus a	human mastadenovirus a	Mastadenovirus	Adenoviridae	vertebrates	Y	dsDNA	monopartite	N	nucleus	0.508696	0.761433	0.86728	0.712	54.64	-0.101044	-0.0656436	0.00177595
CMvDB1.8240	AC_000005.1	AC_000005	ATGGCCAGCAATCAGCACTCACAGAGGGAGCGCACCCCAGACCGCAGCGCTCAGCCGCCGCCGCCAAAAATGGGCAGATACTTTCTGGATTCCGAAAGCGAAGAAGAACTGGAAGCTGTGCCTTTACCTCCAAAGAAAAAAGTCAAGAAATCTATGGCTGCGATACCTCTTTCCCCAGAGAGTGCAGAAGAAGAAGAGGCAGAACCACCAAGAGCAGTTTTAGGAGTAATGGGTTTCAGCATGCCGCCCGTCCGCATTATGCATCATGCAGACGGTTCTCAGTCTTTTCAAAAAATGGAAACCAGGCAGGTACACGTTTTGAAGGCTTCCGCTCAAAACAGCGACGAAAATGAAAAGAATGTTGTTGTTGTTCGCAATCCGGCAAGCCAGCCCCTAGTT…	AP_000123.1	human mastadenovirus a	human mastadenovirus a	Mastadenovirus	Adenoviridae	vertebrates	Y	dsDNA	monopartite	N	nucleus	0.509278	0.848614	0.528895	0.715	51.95	1.37146	-2.94293	0.00426758
CMvDB1.8227	AC_000005.1	AC_000005	ATGGCTCTTACTTGCCGAATGCGCATACCCATTCCAGGATACAGAGGACGACCCCGCCGGAGGAAAGGGCTGACCGGGAACGGTCGATTTCGGCGGCGTAGTATGCGCAGACGCATGAAGGGTGGGGTGCTGCCCTTCCTAATTCCACTTATTGCTGCGGCCATTGGAGCCGTTCCCGGAATTGCCTCAGTAGCCTTGCAGGCTTCTCGAAAAAATTAA	AP_000119.1	human mastadenovirus a	human mastadenovirus a	Mastadenovirus	Adenoviridae	vertebrates	Y	dsDNA	monopartite	N	nucleus	0.479452	0.985964	0.855469	0.698	61	0.294609	-1.49174	0.00336364
CMvDB1.8259	AC_000005.1	AC_000005	ATGGCTGCTTTTGAGACTCTTTATGTGTATTTTACGGGACCTGGGGCTATGTTGCCTAAACAAGAGGGCGACTCTAATGCTTATGTGTTATTTTCTCCTGCGAATTTTGTTATACCTCCACATGGAGTTGTGCTTTTATATTTGCACATAGCAGTTGATATTCCTCCTGGATATTTGGGAACATTGTTTTCATTATGCGACATGAACGCCAGAGGGGTTTTTGTTGGCGCTGAAACGCTTTATCCAGGCTCAAGAATGGAGCTCAGTGTTTTGTTGTTTAATCATTCCGACGTGTTTTGCGATGTTCGCGCAAAGCAGCCAGTCGCGCGCTTGCTTTTAAGTAGAGTTGTTTTTCCACCCGTTTGCCAGGCATCTTTAATTTAA	AP_000141.1	human mastadenovirus a	human mastadenovirus a	Mastadenovirus	Adenoviridae	vertebrates	Y	dsDNA	monopartite	N	nucleus	0.351562	0.922523	0.758416	0.623	45.75	0.552732	-0.468802	0.00277328
CMvDB1.8241	AC_000005.1	AC_000005	ATGGGTTCAAGCGAACAGGAGCTGACGGCCATTGTTCGAGATCTAGGCTGTGGACCCTATTTTTTGGGAACCTTTGACAAACGTTTTCCGGGTTTTGTGTCTCGCGACCGCTTATCATGTGCTATTGTTAACACTGCCGGTCGCGAAACTGGGGGCGTACACTGGCTGGCTTTTGGATGGAACCCCAAATCGCACACTTGCTATTTATTCGATCCATTTGGATTTTCTGATCAACGACTAAAACAAATCTATCAGTTTGAGTACGAAAGTCTGTTGCGCCGTAGTGCGCTAGCGGCCACTAAAGACCGATGCGTTACCCTAGAAAAGTCAACCCAAACTGTACAAGGACCGTTTTCTGCAGCGTGCGGCCTGTTTTGTTGTATGTTCTTACACGCTTTT…	AP_000122.1	human mastadenovirus a	human mastadenovirus a	Mastadenovirus	Adenoviridae	vertebrates	Y	dsDNA	monopartite	N	nucleus	0.405797	0.984001	0.791219	0.649	57.01	-1.13755	0.0522423	-0.00166138
CMvDB1.8265	AC_000005.1	AC_000005	ATGGTGACGGTTCTTCTCATCTTTTTATGCCTGCCAGTCATTTTTTCTTCTTCGACTTTTGCCGCAGTCAGTGACCTTGATCCCGAGTGTTTAGCCCCCTTTGCGGTGTACCTGATTTTCACATTTGTGACTGCTACCTGCGTCTGCAGTATTATTACTCTGCTAATCACCTCGCTCCAATTTTTTGATTACTACTACGTGAGAATTGTTTACCGCAGACACCACCCCCGTTACCAAAACCCTCAAATTGCGGCTCTTTTGCAGCTCCAACCA	AP_000131.1	human mastadenovirus a	human mastadenovirus a	Mastadenovirus	Adenoviridae	vertebrates	Y	dsDNA	monopartite	N	nucleus	0.505495	0.826362	0.710938	0.658	57.63	1.00753	0.900318	0.00596195
CMvDB1.8229	AC_000005.1	AC_000005	ATGTCCATTTTGGTTTCGCCAAGTAACAACACGGGCTGGGGACTGGGTGCCGCCCGCATGTATGGAGGAGCTAAAACAAGGTCTAGCCAACATCCAGTGCGCGTACGCGGACATTACCGAGCTCCATGGGGCGCGCATACCCGAGGACGCACTGGTCGCACCACTGTAGACGATGTTATTGACTCGGTAGTGGCCGATGCTCGCAAGTACCGCGCGCCCGCTGAAACAGCAGGGTCTACTGTTGATGCAGTAATTGATGAGGTAGTGGCAAACGCGCGGGCTTATGCAAGGCGCCGCAGACGGCTGCGTCGCCGGCGTAGACCAACCACCGCCATGCGCGCGGCCAGAGCGTTGGTTCGACGGGCCAGGCGCATTGGGCGGCGAGCTATGATGCGGGCA…	AP_000117.1	human mastadenovirus a	human mastadenovirus a	Mastadenovirus	Adenoviridae	vertebrates	Y	dsDNA	monopartite	N	nucleus	0.502646	1.15663	1.16907	0.67	60.61	-0.165521	0.462556	0.0113147
CMvDB1.8255	AC_000005.1	AC_000005	ATGTCTAATGGAGCGGCTGACAGAGCGCGGCTGCGACATTTAGACCACTGTCGCCAACCTCACTGCTTTGCTCGAGACATCTGTGTCTTTACCTACTTTGAGCTTCCAGAGGAGCACCCCCAGGGGCCAGCTCACGGTGTCAGAATAACAGTTGAAAAAGGAATTGATACACACCTCATTAAATTTTTCACCAAACGCCCGCTATTGGTGGAAAAAGATCAAGGAAATACTATATTAACTTTATATTGCATTTGTCCTGTTCCCGGATTA	AP_000128.1	human mastadenovirus a	human mastadenovirus a	Mastadenovirus	Adenoviridae	vertebrates	Y	dsDNA	monopartite	N	nucleus	0.388889	0.717703	0.75	0.627	58.75	0.895842	-0.720751	0.00531034
CMvDB1.8233	AC_000005.1	AC_000005	ATGTTTCAGAGGTCGCTTGTTCATTACTCCGTGTTGTTTCCGGAGTCTTTACGGAACTATTTGCATGGCTTAGATTTTGAGGTGGTGACGTTTCTTAAAGACGTGCTACCTGAGTTTTGGCTGCTGGTAATGCATTATTTAACTCCTCCTATGCGCGATGTCTACGTTGGCGCCACGCTTACTAATATGGGTCCATTTGTGCAAGTTGTATGTTCTGTGGGAACTCCGGAACTTGTACCTGGAGGTGAACTTTCTTTGCTGCTGGCTTCTGATTTGTATGATTTTATACAACTGGCATTAAGATGTCAGCTGCGAGACCAAGGTGTGGAGCCTAATGTAAATCTACTGAATTTACTGCAGGTGTTTGAAGATCCAGACTTTTTTCAGCAAATA	AP_000140.1	human mastadenovirus a	human mastadenovirus a	Mastadenovirus	Adenoviridae	vertebrates	Y	dsDNA	monopartite	N	nucleus	0.396947	0.729024	0.835459	0.622	42.17	-0.204613	0.732298	0.00318984
CMvDB1.8226	AC_000005.1	AC_000005	CCTGATCTAGAAATTGATGGAAGAATCACCGAACAGAGGCTCCTCACTGATCGCGCTAGGCGACGCCAACAGGATCAAAAAAATAAAGAGTTAATTGATTTACAAACCGTGCATCAGTGTAAAAAAGGACTTTTTTGCCTGGTAAAACAAGCTACCCTTCGCTATGAATCTTTACCAGGCAAAGAACATCAACTGTGCTACACGCTGCCCACTCAGCGACAAACCTTTACTGCAATGGTGGGCTCGGTACCTATTAAAGTGTCCCAACAAGCAGGAGAACAAGAAGGCTCTATTCGGTGCCTATGTGATAACCCTGAATGTTTGTACACTTTAATAAAAACACTGTGCGGTTTAAGAAATCTTTTACCAATGAATTAA	AP_000133.1	human mastadenovirus a	human mastadenovirus a	Mastadenovirus	Adenoviridae	vertebrates	Y	dsDNA	monopartite	N	nucleus	0.333333	0.72973	0.768098	0.61	52.12	-0.194326	-0.50996	-0.00116795
CMvDB1.8273	AC_000005.1	AC_000005	GGCGCTGTACCGCCTGAAGAAGAACCTAACTGTCATCCGCATTTAAGCAACATTAAAATCAACCTTTCGATCCCTCATATCACTCTTCGCTGCAGTTTTTTTTCCACACATCTCACCTGGACCTTTAACGGAAAACACGTTACCAATACAGATATAAAGTTTAAACTACACAAAGAAAACATCACTCTATTTCAACCTATTAACCTGGGATACTACCGCTGCTCAGCTCCACCCTGTACGCAAGCATTTTTTGTTGCTCCAGTTATTGACAAACGCCCTGCTCCGACAACAGCTGCTGTCACTGAGCACATCACCGAGGCAGTTTCTCCTTCTAAAGGTACAGAGGAAATTGTGTACTTTTCAAACTTTACAAACCACTTAGTTTTAAATTGTTCCTGT…	AP_000129.1	human mastadenovirus a	human mastadenovirus a	Mastadenovirus	Adenoviridae	vertebrates	Y	dsDNA	monopartite	N	nucleus	0.381526	0.641927	0.840877	0.662	49.13	2.0481	0.598938	-0.00107299
CMvDB1.8359	AC_000006.1	AC_000006	AAGGGGCTCTTGCTGATTATCCTTTCCCTGGTGGGGGGTGTACTGTCATGCCACGAACAGCCACGATGTAACATCACCACAGGCAATGAGAGGAGTGTGATATGCACAGTAGTCATCAAATGCGAGCATACATGCCCTCTCAACATCACATTCAAAAACCGTACCATGGGAAATGCATGGGTGGGCGACTGGGAACCAGGAGATGAGCAGAACTACACGGTCACTGTCCATGGTAGCAATGGAAATCACACTTTTGGTTTCAAATTCATTTTTGAAGTCATGTGTGATATCACACTGCATGTGGCTAGACTTCATGGCTTGTGGCCCCCTACCAAGGATAACATGGTTGGGTTTTCTTTGGCTTTTGTGATCATGGCCTGTGCAATGTCAGGTCTGCTG…	AP_000152.1	human mastadenovirus d	human mastadenovirus d	Mastadenovirus	Adenoviridae	vertebrates	Y	dsDNA	monopartite	N	nucleus	0.535032	0.272569	0.607742	0.729	61	-0.222319	-1.08247	0.00301096
CMvDB1.8364	AC_000006.1	AC_000006	ATGAAGGCTTTCACAGCTTGCGTTCTGATTAGCATAGTCACACTTAGTTCAGCTGCAATGATTAATGTTAATGTCACTAGAGGTGGTAAAATTACATTGAATGGGACTTATCCACAAACTACATGGACAAGATATCATAAAGATGGATGGAAAAATATTTGTGAATGGAATGTTACTGCATACAAATGCTTCAATAATGGAAGCATTACTATTACTGCCACTGCCAACATTACTTCTGGCACATACAAAGCTGAAAGCTATAAAAATGAAATTAAAAAATTAACCTATAAAAACAACAAAACCACATTTGAAGATTCTGGAAATTATGAGCATCAAAAATTATCTTTTTATATGTTGACAATAATTGAACTGCCTACAACCAAGGCACCCACCACAGTT…	AP_000153.1	human mastadenovirus d	human mastadenovirus d	Mastadenovirus	Adenoviridae	vertebrates	Y	dsDNA	monopartite	N	nucleus	0.343173	0.100868	0.80295	0.673	48.93	-0.0667203	-1.60004	0.00326749
CMvDB1.8392	AC_000006.1	AC_000006	ATGAAGGTCTGCCTGATTATGAAAGTGGAGGGGGCACTGTGGGAGCTTTTCAACATGTGCGGAGTGGATTTACACCAACAATTTGTAGAGATAATCCAAGGCTGGAAAAATGAGAATTACCTGGGGATGGTGCAGGAATGTAACCTGATGATTGATGAAATCGATGGAGGGCCAGCCTTTAATGTGATTCTTATGCTGGATGTACGCGTAGAGCCACTGCTCGAAGCCACGGTCGAGCACCTTGAAAATAGAGTGGGTTTTGACCTGGCTGTCTGTTTCCACCAGCACAGCGGAGGGGAACGCTGTCACCTGCGTGACTTGCACTTTATCGTCCTTCGAGACCGTTTGGAATAA	AP_000160.1	human mastadenovirus d	human mastadenovirus d	Mastadenovirus	Adenoviridae	vertebrates	Y	dsDNA	monopartite	N	nucleus	0.567797	0.650735	0.55573	0.725	49.58	-1.80773	-0.643767	-0.00501489
CMvDB1.8362	AC_000006.1	AC_000006	ATGACCATGCAGACTCTGCTCATACTGCTATCGCTCTTATCCCATGCCCTCGCTACTGCTGATTACTCTAAATGCAAATTGGCGGACATATGGAATTTCTTAGACTGCTATCAGGAGAAAATTGATATGCCCTCCTATTACTTGGTGATTGTGGGAATAGTTATGGTCTGCTCCTGCACTTTCTTTGCCATCATGATCTACCCCTGTTTTGATCTTGGATGGAACTCTGTTGAGGCATTCACATACACACTAGAAAGCAGTTCACTAGCCTCCACGCCACCACCCACACCGCCTCCCCGCAGAAATCAGTTTCCCATGATTCAGTACTTAGAAGAGCCCCCTCCCCGACCCCCTTCCACTGTTAGCTACTTTCACATAACCGGCGGC	AP_000154.1	human mastadenovirus d	human mastadenovirus d	Mastadenovirus	Adenoviridae	vertebrates	Y	dsDNA	monopartite	N	nucleus	0.550388	0.431438	0.889211	0.689	58.96	0.634657	-0.0122765	0.00348398
CMvDB1.8387	AC_000006.1	AC_000006	ATGAGGCGTGCGGTGGTGTCTTCCTCTCCTCCTCCCTCGTACGAGAGCGTGATGGCGCAGGCGACCCTGGAGGTTCCGTTTGTGCCTCCGCGGTATATGGCTCCTACGGAGGGCAGAAACAGCATTCGTTACTCGGAGCTGGCTCCGTTGTACGACACCACTCGCGTGTACTTGGTGGACAACAAGTCGGCGGACATCGCTTCCCTGAACTATCAAAACGACCACAGCAACTTCCTGACCACGGTGGTGCAGAACAACGATTTCACCCCCGCCGAGGCTAGCACGCAGACGATAAATTTTGACGAGCGGTCGCGGTGGGGCGGTGATCTGAAGACCATTCTGCACACCAACATGCCCAATGTGAACGAGTACATGTTCACCAGCAAGTTTAAGGCGCGG…	AP_000147.1	human mastadenovirus d	human mastadenovirus d	Mastadenovirus	Adenoviridae	vertebrates	Y	dsDNA	monopartite	N	nucleus	0.749035	0.820818	0.712709	0.761	44.26	0.99561	-1.64264	0.00361261
CMvDB1.8393	AC_000006.1	AC_000006	ATGGAAGACATCAATTTTGCGTCCCTGGCTCCGCGGCACGGCACGCGGCCGTTCATGGGCACCTGGAACGAGATCGGCACCAGCCAGCTGAACGGGGGCGCCTTCAATTGGAGCAGTGTCTGGAGCGGGCTTAAAAATTTCGGCTCGACGCTCCGGACCTATGGGAACAAGGCCTGGAATAGTAGCACGGGGCAGTTGTTGAGGGAAAAGCTCAAAGACCAGAACTTCCAGCAGAAGGTGGTGGACGGCCTGGCCTCGGGCATTAACGGGGTGGTGGACATCGCGAACCAGGCAGTGCAGCGCGAGATAAACAGCCGTCTGGACCCGCGGCCGCCCACGGTGGTGGAGATGGAAGATGCAACTCTTCCGCCGCCGAAGGGCGAGAAGCGGCCGCGGCCA…	AP_000149.1	human mastadenovirus d	human mastadenovirus d	Mastadenovirus	Adenoviridae	vertebrates	Y	dsDNA	monopartite	N	nucleus	0.795745	0.927022	0.465623	0.728	40.15	2.48174	0.273474	NA
CMvDB1.8358	AC_000006.1	AC_000006	ATGGATGTGTGGACTATCCTTGCAGACTTTAGCAAGACACGCCGGCTTGTAGAGGATAGTTCAGACGGGTGCTCCGGGTTCTGGAGACACTGGTTTGGAACTCCTCTATCTCGCCTGGTGTACACAGTTAAAAAGGATTATAACGAGGAATTTGAAAATCTTTTTGCTGATTGCTCTGGCCTGCTAGATTCTCTGAATCTCGGCCACCAGTCCCTTTTCCAGGAAAGGGTACTCCACAGCCTTGATTTTTCCAGCCCAGGGCGCACTACAGCCGGGGTTGCTTTTGTGGTTTTTCTGGTTGACAAATGGAGCCAGAACACCCAACTGAGCAGGGGCTACATTCTGGACTTCGCAGCCATGCACCTGTGGAGGGCATGGGTCAGGCAGCGGGGACAGAGA…	AP_000142.1	human mastadenovirus d	human mastadenovirus d	Mastadenovirus	Adenoviridae	vertebrates	Y	dsDNA	monopartite	N	nucleus	0.57377	0.483558	0.512127	0.727	54.43	1.92665	0.8914	0.00103159
CMvDB1.8371	AC_000006.1	AC_000006	ATGGCTCTCACTTGCCGCCTGCGCATCCCCGTTCCGAATTACCGAGGAAGATCCCGCCGCAGGAGAGGCATGGCAGGCAGCGGCCTGAACCGCCGCCGGCGGCGGGCCATGCGCAGGCGCCTGAGTGGCGGCTTTCTGCCCGCGCTCATCCCCATAATCGCGGCGGCCATCGGCACGATCCCGGGCATAGCTTCCGTTGCGCTGCAGGCGTCGCAGCGCCGTTGA	AP_000148.1	human mastadenovirus d	human mastadenovirus d	Mastadenovirus	Adenoviridae	vertebrates	Y	dsDNA	monopartite	N	nucleus	0.773333	1.11239	0.568182	0.698	31.28	1.65618	-0.435887	0.00043576
CMvDB1.8381	AC_000006.1	AC_000006	ATGGTTCTTCCAATCCTGCCACCGCCCCCTCTGAATGATAGACAAGGCAGCATTAACTGGATGGGGATGGCCTACAGAGTCCTGGCTGATGTGATGAGGGGAATTCGCATGGACGGGTTTTTTATTTCATCAGATGCAGAGGAACTTCTCCAGAATCTTCGAGAATGGATGTACTTCAGTTGGATGACTGAGCGGCAGCAGCGAAAGGACGGCCGCAGGAGGGGTATATGCTGTTCAAGGGCCCATTTCTGCTGGCAGAAGTACGACAAGGTACGCAAGAGAATCCACTAC	AP_000159.1	human mastadenovirus d	human mastadenovirus d	Mastadenovirus	Adenoviridae	vertebrates	Y	dsDNA	monopartite	N	nucleus	0.608247	0.534926	0.579104	0.778	61	2.22602	0.110083	0.0054261
CMvDB1.8369	AC_000006.1	AC_000006	ATGTCAAAGAGGCTCCGGGTGGAAGATGACTTCAACCCCGTCTACCCCTATGGCTACGCGCGGAATCAGAATATCCCCTTCCTCACTCCCCCCTTTGTCTCCTCCGATGGATTCAAAAACTTCCCCCCTGGGGTCCTGTCACTCAAACTGGCTGACCCAATCACCATAGCCAATGGTGATGTCTCACTCAAGGTGGGAGGGGGACTTACTTTGCAAGAAGGAAGTATGACTGTAGACCCTAAGGCTCCCTTGCAACTTGCAAACAATAAAAAACTTGAGCTTGTTTATGTTGATCCATTTGAGGTTAGTGCCAATAAACTTAGTTTAAAAGTAGGACATGGATTAAAAATATTAGATGACAAAAGTGCTGGAGGGTTGAAAGATTTAATTGGCAAACTT…	AP_000157.1	human mastadenovirus d	human mastadenovirus d	Mastadenovirus	Adenoviridae	vertebrates	Y	dsDNA	monopartite	N	nucleus	0.332425	0.212608	0.812371	0.622	51.13	0.181716	1.46339	0.00492202
CMvDB1.8391	AC_000006.1	AC_000006	ATGTCTTATGGTGACTCGGCTGAGCTCGCTCGGTTGAGGCACCTAGACCACTGCCGCCGCCTGCGCTGCTTCGCCCGGGAGAGCTGCGGACTTATCTACTTTGAGTTTCCCGAGGAGCACCCCAACGGCCCTGCACACGGAGTGCGGATCACCGTAGAGGGCACCACCGAGTCTCACCTGGTTAGGTTCTTCACCCAGCAACCCTTCCTGGTCGAGCGGGACCGGGGAGGCACCACCTACACCGTCTACTGCATCTGTCCAACCCCGAAGTTG	AP_000150.1	human mastadenovirus d	human mastadenovirus d	Mastadenovirus	Adenoviridae	vertebrates	Y	dsDNA	monopartite	N	nucleus	0.78022	0.772496	0.81039	0.807	43.59	0.0985694	-0.402585	0.00267262
CMvDB1.8384	AC_000006.1	AC_000006	CACCACCTGGACCTCGAGATGGACGGCCAGGCCTCCGAGCAGCGCATCCTGCAACTGCGCGTCCGTCAGCAGCAGGAGCGTGCCGCCAAGGAGCTCCTCGATGCCATCAACATCCACCAGTGCAAGAAGGGCATCTTCTGCCTGGTCAAACAGGCAAAGATCACCTACGAGCTCGTGTCCAACGGCAAACAGCATCGCCTCACCTATGAGATGCCCCAGCAGAAGCAGAAGTTCACCTGCATGGTGGGCGTCAACCCCATAGTCATCACCCAGCAGTCGGGCGAGACCAACGGCTGCATCCACTGCTCCTGCGAAAGCCCCGAGTGTATCTACTCCCTTCTCAAGACCCTTTGCGGACTCCGCGACCTCCTCCCCATGAACTGA	AP_000155.1	human mastadenovirus d	human mastadenovirus d	Mastadenovirus	Adenoviridae	vertebrates	Y	dsDNA	monopartite	N	nucleus	0.875	0.693195	0.334903	0.85	29.55	0.402181	0.424954	-0.00364769
CMvDB1.8367	AC_000006.1	AC_000006	CTCCTACAATACTCTGGGATCCCGTGTCGTCGCACTCGCAACAAGACCTTCAACCTCACCAACCAGACTGAGGTAAAATTCAACTGCAGACCGGGGGACAAATACATCCTCTGGCTTTTTAAAAACACTTCCTTCGCAGTCTCCAACGCCTGCGCCAACGACGGTATTGAAATACCCAACAACCTTACCAGTGGACTAACTTATACTACCAGAAAGACTAAGCTAGTACTCTACAATCCTTTTGTAGAGGGAACCTACCACTGCCAGAGCGGACCTTGCTTCCACACTTTCACTTTGGTGAACGTTACCGACAGCAGCACAGCCGCTACAGAAACATCTAACCTTCTTTTTGATACTAACACTCCTAAAACCGGAGGTGAGCTCTGGGTTCCCTCTCTA…	AP_000151.1	human mastadenovirus d	human mastadenovirus d	Mastadenovirus	Adenoviridae	vertebrates	Y	dsDNA	monopartite	N	nucleus	0.543956	0.583333	0.888199	0.693	57.65	-0.58208	0.348668	0.0024784
CMvDB1.8357	AC_000006.1	AC_000006	GATGAAACCAGGGCTTCACTGACTGATCAACATCCCCTGTTGCCCGATTGTGATCATGCAGATTATCATAATGTAAGTTCTGTCCGTGGATTACCATGTGCTGCTGGCTTTACCCTGCTCCAAGAGTTTCCAGTCCCCTGGGATATGATCCTCACCACAGAGGAAATAAAAATTTTAAAAAGATGTATGTCAGTGTGCCTGTGCCCCGCTACCCTGGACTTGGTAAGAGCTCAGATGGTGAGCGGGTACGAGCGCTGGATCCTGCATTGCCACTGTTCATCCCCTGGCTCCCTGCAGTGTCGGGCGGGAGGCACCCTGCTGGCCGTGTGGTTCAGGAGAGTCATTTACGGGTGCATGTTCAACCAGCGCTTCCCCTGGTACCGCCAGATTGTAAACAGA…	AP_000158.1	human mastadenovirus d	human mastadenovirus d	Mastadenovirus	Adenoviridae	vertebrates	Y	dsDNA	monopartite	N	nucleus	0.635688	0.479174	0.60525	0.807	43.88	-0.803825	-0.157354	0.00925889
CMvDB1.7532	AC_000007.1	AC_000007	AATGTTGTACAGGTGGCTGAACTGTTTCCAGAACTGAGACGCATTTTAACCATTAACGAGGATGGGCAGGGGCTAAAGGGGGTAAAGAGGGAGCGGGGGGCTTCTGAGGCTACAGAGGAGGCTAGGAATCTAACTTTTAGCTTAATGACCAGACACCGTCCTGAGTGTGTTACTTTTCAGCAGATTAAGGATAATTGCGCTAATGAGCTTGATCTGCTGGCGCAGAAGTATTCCATAGAGCAGCTGACCACTTACTGGCTGCAGCCAGGGGATGATTTTGAGGAGGCTATTAGGGTATATGCAAAGGTGGCACTTAGGCCAGATTGCAAGTACAAGATTAGCAAACTTGTAAATATCAGGAATTGTTGCTACATTTCTGGGAACGGGGCCGAGGTGGAG…	AP_000163.1	human adenovirus 2	human mastadenovirus c	Mastadenovirus	Adenoviridae	vertebrates	Y	dsDNA	monopartite	N	nucleus	0.623223	0.472808	0.887487	0.773	43.25	-0.605019	1.4451	0.00494153
CMvDB1.7546	AC_000007.1	AC_000007	AGGTACATGATTTTAGGCTTGCTCGCCCTTGCGGCAGTCTGCAGCGCTGCCAAAAAGGTTGAGTTTAAGGAACCAGCTTGCAATGTTACATTTAAATCAGAAGCTAATGAATGCACTACTCTTATAAAATGCACCACAGAACATGAAAAGCTTATTATTCGCCACAAAGACAAAATTGGCAAGTATGCTGTATATGCTATTTGGCAGCCAGGTGACACTAACGACTATAATGTCACAGTCTTCCAAGGTGAAAATCGTAAAACTTTTATGTATAAATTTCCATTTTATGAAATGTGCGATATTACCATGTACATGAGCAAACAGTACAAGTTGTGGCCCCCACAAAAGTGTTTAGAGAACACTGGCACCTTTTGTTCCACCGCTCTGCTTATTACAGCG…	AP_000184.1	human adenovirus 2	human mastadenovirus c	Mastadenovirus	Adenoviridae	vertebrates	Y	dsDNA	monopartite	N	nucleus	0.402516	0.552083	0.813299	0.688	53.8	-0.823677	-1.43839	-0.00163139
CMvDB1.7522	AC_000007.1	AC_000007	ATGAAACGCGCCAGACCGTCTGAAGACACCTTCAACCCCGTGTATCCATATGACACAGAAACCGGGCCTCCAACTGTGCCCTTTCTTACCCCTCCATTTGTTTCACCCAATGGTTTCCAAGAAAGTCCCCCTGGAGTTCTCTCTCTACGCGTCTCCGAACCTTTGGACACCTCCCACGGCATGCTTGCGCTTAAAATGGGCAGCGGTCTTACCCTAGACAAGGCCGGAAACCTCACCTCCCAAAATGTAACCACTGTTACTCAGCCACTTAAAAAAACAAAGTCAAACATAAGTTTGGACACCTCCGCACCACTTACAATTACCTCAGGCGCCCTAACAGTGGCAACCACCGCTCCTCTGATAGTTACTAGCGGCGCTCTTAGCGTACAGTCACAAGCC…	AP_000190.1	human adenovirus 2	human mastadenovirus c	Mastadenovirus	Adenoviridae	vertebrates	Y	dsDNA	monopartite	N	nucleus	0.361921	0.441591	0.90897	0.647	48.89	-0.521343	2.32474	0.000695274
CMvDB1.7537	AC_000007.1	AC_000007	ATGAAACGGAGTGTCATTTTTGTTTTGCTGATTTTTTGCGCCCTACCTGTGCTTTGCTCCCAAACCTCAGCGCCTCCCAAAAGACATATTTCCTGCAGATTCACTCAAATATGGAACATTCCCAGCTGCTACAACAAACAGAGCGATTTGTCAGAAGCCTGGTTATACGCCATCATCTCTGTCATGGTTTTTTGCAGTACCATTTTTGCCCTAGCCATATATCCATACCTTGACATTGGCTGGAATGCCATAGATGCCATGAACCACCCTACTTTCCCAGTGCCCGCTGTCATACCACTGCAACAGGTTATTGCCCCAATCAATCAGCCTCGCCCCCCTTCTCCCACCCCCACTGAGATTAGCTACTTTAATTTGACAGGTGGA	AP_000187.1	human adenovirus 2	human mastadenovirus c	Mastadenovirus	Adenoviridae	vertebrates	Y	dsDNA	monopartite	N	nucleus	0.507812	0.359599	0.670807	0.711	54.46	0.101598	0.864717	0.000377901
CMvDB1.7539	AC_000007.1	AC_000007	ATGACCAGTGGAGAGGCAGAGCGACTGCGCCTGACACACCTCGACCACTGCCGCCGCCACAAGTGCTTTGCCCGCGGCTCCGGTGAGTTTTGTTACTTTGAATTGCCCGAAGAGCATATCGAGGGCCCGGCGCACGGCGTCCGGCTCACCACCCAGGTAGAGCTTACACGTAGCCTGATTCGGGAGTTTACCAAGCGCCCCCTGCTAGTGGAGCGGGAGCGGGGTCCCTGTGTTCTGACCGTGGTTTGCAACTGTCCTAACCCTGGATTACATCAAGATCTTTGTTGTCATCTCTGTGCTGAGTATAATAAATACAGAAATTAG	AP_000182.1	human adenovirus 2	human mastadenovirus c	Mastadenovirus	Adenoviridae	vertebrates	Y	dsDNA	monopartite	N	nucleus	0.601852	0.830769	0.889412	0.754	53.28	-0.128988	-0.785476	-0.00131562
CMvDB1.7530	AC_000007.1	AC_000007	ATGACCGGCTCAACCATCGCGCCCACAACGGACTATCGCAACACCACTGCTACCGGACTAACATCTGCCCTAAATTTACCCCAAGTTCATGCCTTTGTCAATGACTGGGCGAGCTTGGACATGTGGTGGTTTTCCATAGCGCTTATGTTTGTTTGCCTTATTATTATGTGGCTTATTTGTTGCCTAAAGCGCAGACGCGCCAGACCCCCCATCTATAGGCCTATCATTGTGCTCAACCCACACAATGAAAAAATTCATAGATTGGACGGTCTGAAACCATGTTCTCTTCTTTTACAGTATGATTAA	AP_000185.1	human adenovirus 2	human mastadenovirus c	Mastadenovirus	Adenoviridae	vertebrates	Y	dsDNA	monopartite	N	nucleus	0.490196	0.772077	0.848388	0.667	56.18	-0.974796	0.50139	0.00318319
CMvDB1.7543	AC_000007.1	AC_000007	ATGAGACATATTATCTGCCACGGAGGTGTTATTACCGAAGAAATGGCCGCCAGTCTTTTGGACCAGCTGATCGAAGAGGTACTGGCTGATAATCTTCCACCTCCTAGCCATTTTGAACCACCTACCCTTCACGAACTGTATGATTTAGACGTGACGGCCCCCGAAGATCCCAACGAGGAGGCGGTTTCGCAGATTTTTCCCGAGTCTGTAATGTTGGCGGTGCAGGAAGGGATTGACTTATTCACTTTTCCGCCGGCGCCCGGTTCTCCGGAGCCGCCTCACCTTTCCCGGCAGCCCGAGCAGCCGGAGCAGAGAGCCTTGGGTCCGGTTTCTATGCCAAACCTTGTGCCGGAGGTGATCGATCTTACCTGCCACGAGGCTGGCTTTCCACCCAGTGAC…	AP_000161.1	human adenovirus 2	human mastadenovirus c	Mastadenovirus	Adenoviridae	vertebrates	Y	dsDNA	monopartite	N	nucleus	0.509146	0.763643	0.828728	0.719	50.37	1.11569	-0.24766	0.00710887
CMvDB1.7547	AC_000007.1	AC_000007	ATGAGCAAGGAAATTCCCACGCCCTACATGTGGAGTTACCAGCCACAAATGGGACTTGCGGCTGGAGCTGCCCAAGACTACTCAACCCGAATAAACTACATGAGCGCGGGACCCCACATGATATCCCGGGTCAACGGAATCCGCGCCCACCGAAACCGAATTCTCCTCGAACAGGCGGCTATTACCACCACACCTCGTAATAACCTTAATCCCCGTAGTTGGCCCGCTGCCCTGGTGTACCAGGAAAGTCCCGCTCCCACCACTGTGGTACTTCCCAGAGACGCCCAGGCCGAAGTTCAGATGACTAACTCAGGGGCGCAGCTTGCGGGCGGCTTTCGTCACAGGGTGCGGTCGCCCGGGCAGGGTATAACTCACCTGAAAATCAGAGGGCGAGGTATT…	AP_000181.1	human adenovirus 2	human mastadenovirus c	Mastadenovirus	Adenoviridae	vertebrates	Y	dsDNA	monopartite	N	nucleus	0.622807	0.976027	0.852541	0.692	50.75	-0.802852	0.614178	-0.000163906
CMvDB1.7544	AC_000007.1	AC_000007	ATGAGCAATTCAAGTAACTCTACAAGCTTGTCTAATTTTTCTGGAATTGGGGTCGGGGTTATCCTTACTCTTGTAATTCTGTTTATTCTTATACTAGCACTTCTGTGCCTTAGGGTTGCCGCCTGCTGCACGCACGTTTGTACCTATTGTCAGCTTTTTAAACGCTGGGGGCAACATCCAAGA	AP_000183.1	human adenovirus 2	human mastadenovirus c	Mastadenovirus	Adenoviridae	vertebrates	Y	dsDNA	monopartite	N	nucleus	0.393443	0.586538	1.01065	0.63	45.13	-1.16594	-1.05647	0.00092231
CMvDB1.7531	AC_000007.1	AC_000007	ATGAGCGCCAACTCGTTTGATGGAAGCATTGTGAGCTCATATTTGACAACGCGCATGCCCCCATGGGCCGGGGTGCGTCAGAATGTGATGGGCTCCAGCATTGATGGTCGCCCCGTCCTGCCCGCAAACTCTACTACCTTGACCTACGAGACCGTGTCTGGAACGCCGTTGGAGACTGCAGCCTCCGCCGCCGCTTCAGCCGCTGCAGCCACCGCCCGCGGGATTGTGACTGACTTTGCTTTCCTGAGCCCGCTTGCAAGCAGTGCAGCTTCCCGTTCATCCGCCCGCGATGACAAGTTGACGGCTCTTTTGGCACAATTGGATTCTTTGACCCGGGAACTTAATGTCGTTTCTCAGCAGCTGTTGGATCTGCGCCAGCAGGTTTCTGCCCTGAAGGCT…	AP_000164.1	human adenovirus 2	human mastadenovirus c	Mastadenovirus	Adenoviridae	vertebrates	Y	dsDNA	monopartite	N	nucleus	0.609929	0.851907	0.329782	0.732	49.63	1.73633	2.83676	0.00216893
CMvDB1.7527	AC_000007.1	AC_000007	ATGATTCCTCGAGTTCTTATATTATTGACCCTTGTTGCGCTTTTCTGTGCGTGCTCTACATTGGCCGCGGTCGCTCACATCGAAGTAGATTGCATCCCACCTTTCACAGTTTACCTGCTTTACGGATTTGTCACCCTTATCCTCATCTGCAGCCTCGTCACTGTAGTCATCGCCTTCATTCAGTTCATTGACTGGGTTTGTGTGCGCATTGCGTACCTCAGGCACCATCCGCAATACAGAGACAGGACTATAGCTGATCTTCTCAGAATTCTTTAA	AP_000186.1	human adenovirus 2	human mastadenovirus c	Mastadenovirus	Adenoviridae	vertebrates	Y	dsDNA	monopartite	N	nucleus	0.521739	0.890765	0.769415	0.623	59.52	-0.0118877	0.390507	0.00288685
CMvDB1.7541	AC_000007.1	AC_000007	ATGCAGCGCGCGGCGATGTATGAGGAAGGTCCTCCTCCCTCCTACGAGAGCGTGGTGAGCGCGGCGCCAGTGGCGGCGGCGCTGGGTTCCCCCTTCGATGCTCCCCTGGACCCGCCGTTTGTGCCTCCGCGGTACCTGCGGCCTACCGGGGGGAGAAACAGCATCCGTTACTCTGAGTTGGCACCCCTATTCGACACCACCCGTGTGTACCTTGTGGACAACAAGTCAACGGATGTGGCATCCCTGAACTACCAGAACGACCACAGCAACTTTCTAACCACGGTCATTCAAAACAATGACTACAGCCCGGGGGAGGCAAGCACACAGACCATCAATCTTGACGACCGTTCGCACTGGGGCGGCGACCTGAAAACCATCCTGCATACCAACATGCCAAAT…	AP_000170.1	human adenovirus 2	human mastadenovirus c	Mastadenovirus	Adenoviridae	vertebrates	Y	dsDNA	monopartite	N	nucleus	0.748252	0.872679	0.663092	0.75	42.5	2.31751	0.539951	0.00085742
CMvDB1.7548	AC_000007.1	AC_000007	ATGGAAGACATCAACTTTGCGTCTCTGGCCCCGCGACACGGCTCGCGCCCGTTCATGGGAAACTGGCAAGATATCGGCACCAGCAATATGAGCGGTGGCGCCTTCAGCTGGGGCTCGCTGTGGAGCGGCATTAAAAATTTCGGTTCCACCATTAAGAACTATGGCAGCAAGGCCTGGAACAGCAGCACAGGCCAGATGCTGAGGGACAAGTTGAAAGAGCAAAATTTCCAACAAAAGGTGGTAGATGGCCTGGCCTCTGGCATTAGCGGGGTGGTGGACCTGGCCAACCAGGCAGTGCAAAATAAGATTAACAGTAAGCTTGATCCCCGCCCTCCCGTAGAGGAGCCTCCACCGGCCGTGGAGACAGTGTCTCCAGAGGGGCGTGGCGAAAAGCGTCCG…	AP_000174.1	human adenovirus 2	human mastadenovirus c	Mastadenovirus	Adenoviridae	vertebrates	Y	dsDNA	monopartite	N	nucleus	0.685259	0.767953	0.702032	0.745	42.11	1.54599	0.274467	-0.00176904
CMvDB1.7525	AC_000007.1	AC_000007	ATGGAGGCTTGGGAGTGTTTGGAAGATTTTTCTGCTGTGCGTAACTTGCTGGAACAGAGCTCTAACAGTACCTCTTGGTTTTGGAGGTTTCTGTGGGGCTCCTCCCAGGCAAAGTTAGTCTGCAGAATTAAGGAGGATTACAAGTGGGAATTTGAAGAGCTTTTGAAATCCTGTGGTGAGCTGTTTGATTCTTTGAATCTGGGTCACCAGGCGCTTTTCCAAGAGAAGGTCATCAAGACTTTGGATTTTTCCACACCGGGGCGCGCTGCGGCTGCTGTTGCTTTTTTGAGTTTTATAAAGGATAAA	AP_000162.1	human adenovirus 2	human mastadenovirus c	Mastadenovirus	Adenoviridae	vertebrates	Y	dsDNA	monopartite	N	nucleus	0.529412	0.401224	0.415197	0.73	51.09	0.110307	0.563206	0.00381606
CMvDB1.7540	AC_000007.1	AC_000007	ATGGAGTCAGTCGAGAAGGAGGACAGCCTAACCGCCCCCTTTGAGTTCGCCACCACCGCCTCCACCGATGCCGCCAACGCGCCTACCACCTTCCCCGTCGAGGCACCCCCGCTTGAGGAGGAGGAAGTGATTATCGAGCAGGACCCAGGTTTTGTAAGCGAAGACGACGAGGATCGCTCAGTACCAACAGAGGATAAAAAGCAAGACCAGGACGACGCAGAGGCAAACGAGGAACAAGTCGGGCGGGGGGACCAAAGGCATGGCGACTACCTAGATGTGGGAGACGACGTGCTGTTGAAGCATCTGCAGCGCCAGTGCGCCATTATCTGCGACGCGTTGCAAGAGCGCAGCGATGTGCCCCTCGCCATAGCGGATGTCAGCCTTGCCTACGAACGCCAC…	AP_000178.1	human adenovirus 2	human mastadenovirus c	Mastadenovirus	Adenoviridae	vertebrates	Y	dsDNA	monopartite	N	nucleus	0.702817	0.920542	0.712771	0.713	43.63	1.19119	-2.41936	0.00445617
CMvDB1.7535	AC_000007.1	AC_000007	ATGGCCAGTCGGGAAGAGGAGCAGCGCGAAACCACCCCCGAGCGCGGACGCGGTGCGGCGCGACGTCCACCAACCATGGAGGACGTGTCGTCCCCGTCGCCGTCGCCGCCGCCTCCCCGCGCGCCCCCAAAAAAGCGGCTGAGGCGGCGTCTCGAGTCCGAGGACGAAGAAGACTCGTCACAAGATGCGCTGGTGCCGCGCACACCCAGCCCGCGGCCATCGACCTCGACGGCGGATTTGGCCATTGCGTCCAAAAAGAAAAAGAAGCGCCCCTCTCCCAAGCCCGAGCGCCCGCCATCCCCAGAGGTGATCGTGGACAGCGAGGAAGAAAGAGAAGATGTGGCGCTACAAATGGTGGGTTTCAGCAACCCACCGGTGCTAATCAAGCACGGCAAGGGA…	AP_000177.1	human adenovirus 2	human mastadenovirus c	Mastadenovirus	Adenoviridae	vertebrates	Y	dsDNA	monopartite	N	nucleus	0.745283	1.03016	0.544861	0.721	42.2	1.14327	-2.65683	-0.00336106
CMvDB1.7526	AC_000007.1	AC_000007	ATGGCCCTCACCTGCCGCCTCCGTTTCCCGGTGCCGGGATTCCGAGGAAGAATGCACCGTAGGAGGGGCATGGCCGGCCACGGCCTGACGGGCGGCATGCGTCGTGCGCACCACCGGCGGCGGCGCGCGTCGCACCGTCGCATGCGCGGCGGTATCCTGCCCCTCCTTATTCCACTGATCGCCGCGGCGATTGGCGCCGTGCCCGGAATTGCATCCGTGGCCTTGCAGGCGCAGAGACACTGA	AP_000173.1	human adenovirus 2	human mastadenovirus c	Mastadenovirus	Adenoviridae	vertebrates	Y	dsDNA	monopartite	N	nucleus	0.765432	1.14416	0.552273	0.715	39.77	1.94867	-0.687615	0.0105598
CMvDB1.7534	AC_000007.1	AC_000007	ATGGCTACCCCTTCGATGATGCCGCAGTGGTCTTACATGCACATCTCGGGCCAGGACGCCTCGGAGTACCTGAGCCCCGGGCTGGTGCAGTTTGCCCGCGCCACCGAGACGTACTTCAGCCTGAATAACAAGTTTAGAAACCCCACGGTGGCACCTACGCACGACGTAACCACAGACCGGTCCCAGCGTTTGACGCTGCGGTTCATCCCTGTGGACCGCGAGGATACCGCGTACTCGTACAAAGCGCGGTTCACCCTGGCTGTGGGTGACAACCGTGTGCTTGATATGGCTTCCACGTACTTTGACATCCGCGGCGTGCTGGACAGGGGGCCTACTTTTAAGCCCTACTCCGGCACTGCCTACAACGCTCTAGCTCCCAAGGGCGCTCCTAACTCCTGT…	AP_000175.1	human adenovirus 2	human mastadenovirus c	Mastadenovirus	Adenoviridae	vertebrates	Y	dsDNA	monopartite	N	nucleus	0.564499	0.696977	0.814506	0.745	52.94	0.982361	0.104793	-0.00106971
CMvDB1.7536	AC_000007.1	AC_000007	ATGGCTGCCGCTGTGGAAGCGCTGTATGTTGTTCTGGAGCGGGAGGGTGCTATTTTGCCTAGGCAGGAGGGTTTTTCAGGTGTTTATGTGTTTTTCTCTCCTATTAATTTTGTTATACCTCCTATGGGGGCTGTAATGTTGTCTCTACGCCTGCGGGTATGTATTCCCCCGGGCTATTTCGGTCGCTTTTTAGCACTGACCGATGTTAACCAACCTGATGTGTTTACCGAGTCTTACATTATGACTCCGGACATGACCGAGGAACTGTCGGTGGTGCTTTTTAATCACGGTGACCAGTTTTTTTACGGTCACGCCGGCATGGCCGTAGTCCGTCTTATGCTTATAAGGGTTGTTTTTCCTGTTGTAAGACAGGCTTCTAATGTTTAA	AP_000196.1	human adenovirus 2	human mastadenovirus c	Mastadenovirus	Adenoviridae	vertebrates	Y	dsDNA	monopartite	N	nucleus	0.44186	0.90365	1.18116	0.69	45.3	1.22229	2.81356	0.0014469
CMvDB1.7528	AC_000007.1	AC_000007	ATGGGCTCCAGTGAGCAGGAACTGAAAGCCATTGTCAAAGATCTTGGTTGTGGGCCATATTTTTTGGGCACCTATGACAAGCGCTTTCCAGGCTTTGTTTCTCCACACAAGCTCGCCTGCGCCATAGTCAATACGGCCGGTCGCGAGACTGGGGGCGTACACTGGATGGCCTTTGCCTGGAACCCGCGCTCAAAAACATGCTACCTCTTTGAGCCCTTTGGCTTTTCTGACCAACGACTCAAGCAGGTTTACCAGTTTGAGTACGAGTCACTCCTGCGCCGTAGCGCCATTGCTTCTTCCCCCGACCGCTGTATAACGCTGGAAAAGTCCACCCAAAGCGTGCAGGGGCCCAACTCGGCCGCCTGTGGACTATTCTGCTGCATGTTTCTCCACGCCTTT…	AP_000176.1	human adenovirus 2	human mastadenovirus c	Mastadenovirus	Adenoviridae	vertebrates	Y	dsDNA	monopartite	N	nucleus	0.663415	0.670373	0.668998	0.76	43.59	0.108732	0.852315	0.000426283
CMvDB1.7533	AC_000007.1	AC_000007	ATGGTTCTTCCAGCTCTTCCCGCTCCTCCCGTGTGTGACTCGCAGAACGAATGTGTAGGTTGGCTGGGTGTGGCTTATTCTGCGGTGGTGGATGTTATCAGGGCAGCGGCGCATGAAGGAGTTTACATAGAACCCGAAGCCAGGGGGCGCCTGGATGCTTTGAGAGAGTGGATATACTACAACTACTACACAGAGCGAGCTAAGCGACGAGACCGGAGACGCAGATCTGTTTGTCACGCCCGCACCTGGTTTTGCTTCAGGAAA	AP_000193.1	human adenovirus 2	human mastadenovirus c	Mastadenovirus	Adenoviridae	vertebrates	Y	dsDNA	monopartite	N	nucleus	0.522727	0.830842	0.808688	0.719	52.23	-0.912752	-0.555681	-0.00257953
CMvDB1.7538	AC_000007.1	AC_000007	ATGTCCAAGCGCAAAATCAAAGAAGAGATGCTCCAGGTCATCGCGCCGGAGATCTATGGCCCCCCGAAGAAGGAAGAGCAGGATTACAAGCCCCGAAAGCTAAAGCGGGTCAAAAAGAAAAAGAAAGATGATGATGATGATGAACTTGACGACGAGGTGGAACTGCTGCACGCAACCGCGCCCAGGCGGCGGGTACAGTGGAAAGGTCGACGCGTAAGACGTGTTTTGCGACCCGGCACCACCGTAGTTTTTACGCCCGGTGAGCGCTCCACCCGCACCTACAAGCGCGTGTATGATGAGGTGTACGGCGACGAGGACCTGCTTGAGCAGGCCAACGAGCGCCTCGGGGAGTTTGCCTACGGAAAGCGGCATAAGGACATGTTGGCGTTGCCGCTGGAC…	AP_000172.1	human adenovirus 2	human mastadenovirus c	Mastadenovirus	Adenoviridae	vertebrates	Y	dsDNA	monopartite	N	nucleus	0.7	1.01706	0.842425	0.735	44.19	-0.36788	-1.936	0.00415145
CMvDB1.7529	AC_000007.1	AC_000007	ATGTCCATCCTTATATCGCCCAGCAATAACACAGGCTGGGGCCTGCGCTTCCCAAGCAAGATGTTTGGCGGGGCAAAGAAGCGCTCCGACCAACACCCAGTGCGCGTGCGCGGGCACTACCGCGCGCCCTGGGGCGCGCACAAACGCGGCCGCACTGGGCGCACCACCGTCGATGACGCCATTGACGCGGTGGTGGAGGAGGCGCGCAACTACACGCCCACGCCGCCACCAGTGTCCACAGTGGACGCGGCCATTCAGACCGTGGTGCGCGGAGCCCGGCGTTATGCTAAAATGAAGAGACGGCGGAGGCGCGTAGCACGTCGCCACCGCCGCCGACCCGGCACTGCCGCCCAACGCGCGGCGGCGGCCCTGCTTAACCGCGCACGTCGCACCGGCCGA…	AP_000171.1	human adenovirus 2	human mastadenovirus c	Mastadenovirus	Adenoviridae	vertebrates	Y	dsDNA	monopartite	N	nucleus	0.758794	1.14934	1.14397	0.731	40.25	1.65295	-1.65342	0.00715413
CMvDB1.7523	AC_000007.1	AC_000007	ATGTTTGAGAGAAAAATGGTGTCTTTTTCTGTGGTGGTTCCGGAACTTACCTGCCTTTATCTGCATGAGCATGACTACGATGTGCTTGCTTTTTTGCGCGAGGCTTTGCCTGATTTTTTGAGCAGCACCTTGCATTTTATATCGCCGCCCATGCAACAAGCTTACATAGGGGCTACGCTGGTTAGCATAGCTCCGAGTATGCGTGTCATAATCAGTGTGGGTTCTTTTGTCATGGTTCCTGGCGGGGAAGTGGCCGCGCTGGTCCGTGCAGACCTGCACGATTATGTTCAGCTGGCCCTGCGAAGGGACCTACGGGATCGCGGTATTTTTGTTAATGTTCCGCTTTTGAATCTTATACAGGTCTGTGAGGAACCTGAATTTTTGCAATCA	AP_000195.1	human adenovirus 2	human mastadenovirus c	Mastadenovirus	Adenoviridae	vertebrates	Y	dsDNA	monopartite	N	nucleus	0.484615	0.850258	0.741132	0.637	55.05	0.704867	0.870625	0.000658473
CMvDB1.7524	AC_000007.1	AC_000007	ATTCGCTGCTTGAGGCTGAAGGTGGAGGGCGCTCTGGAGCAGATTTTTACAATGGCCGGACTTAATATTCGGGATTTGCTTAGAGACATATTGATAAGGTGGCGAGATGAAAATTATTTGGGCATGGTTGAAGGTGCTGGAATGTTTATAGAGGAGATTCACCCTGAAGGGTTTAGCCTTTACGTCCACTTGGACGTGAGGGCAGTTTGCCTTTTGGAAGCCATTGTGCAACATCTTACAAATGCCATTATCTGTTCTTTGGCTGTAGAGTTTGACCACGCCACCGGAGGGGAGCGCGTTCACTTAATAGATCTTCATTTTGAGGTTTTGGATAATCTTTTGGAATAA	AP_000194.1	human adenovirus 2	human mastadenovirus c	Mastadenovirus	Adenoviridae	vertebrates	Y	dsDNA	monopartite	N	nucleus	0.474138	0.685285	0.68609	0.664	50.13	-0.0981378	-0.881864	0.00534607
CMvDB1.7542	AC_000007.1	AC_000007	GATCGCCTACCTCCTTTTGAGACAGAGACCCGCGCTACCATACTGGAGGATCATCCGCTGCTGCCCGAATGTAACACTTTGACAATGCACAACGTGAGTTACGTGCGAGGTCTTCCCTGCAGTGTGGGATTTACGCTGATTCAGGAATGGGTTGTTCCCTGGGATATGGTTCTGACGCGGGAGGAGCTTGTAATCCTGAGGAAGTGTATGCACGTGTGCCTGTGTTGTGCCAACATTGATATCATGACGAGCATGATGATCCATGGTTACGAGTCCTGGGCTCTCCACTGTCATTGTTCCAGTCCCGGTTCCCTGCAGTGCATAGCCGGCGGGCAGGTTTTGGCCAGCTGGTTTAGGATGGTGGTGGATGGCGCCATGTTTAATCAGAGGTTTATATGG…	AP_000191.1	human adenovirus 2	human mastadenovirus c	Mastadenovirus	Adenoviridae	vertebrates	Y	dsDNA	monopartite	N	nucleus	0.645429	0.703488	0.824515	0.766	47.57	-0.449283	0.509044	0.00088711
CMvDB1.7545	AC_000007.1	AC_000007	TCTCTAGATCTAGAATTGGATGGAATTAACACCGAACAGCGCCTACTAGAAAGGCGCAAGGCGGCGTCCGAGCGAGAACGCCTAAAACAAGAAGTTGAAGACATGGTTAACCTACACCAGTGTAAAAGAGGTATCTTTTGTGTGGTCAAGCAGGCCAAACTTACCTACGAAAAAACCACTACCGGCAACCGCCTCAGCTACAAGCTACCCACCCAGCGCCAAAAACTGGTGCTTATGGTGGGAGAAAAACCTATCACCGTCACCCAGCACTCGGCAGAAACAGAGGGCTGCCTGCACTTCCCCTATCAGGGTCCAGAGGACCTCTGCACTCTTATTAAAACCATGTGTGGTATTAGAGATCTTATTCCATTCAACTAA	AP_000188.1	human adenovirus 2	human mastadenovirus c	Mastadenovirus	Adenoviridae	vertebrates	Y	dsDNA	monopartite	N	nucleus	0.52381	0.638976	1.0031	0.691	49.04	0.0406095	-0.247899	0.00318276
CMvDB1.12208	AC_000009.1	AC_000009	ACAGAGCCAGAGATTGAGCTCCGAGTCGGAGAGAAGACAGTGCACCATCCGGTGTTTACTGACGGAGGAAGCAGGGTGCACTTGCGCTTAGAAGAGCCCATTGAGGTCACCAGAGAAAGAAAATGTGTGGTTTTTACTGATATTAAAATCACAAACCCAGATGGATGGGTGGGATTTGCCAAATTGTCAAATTTGTGTGGTGAGGATATCTGTCTGGAACCCTATTATGCAGACTTAGCCAGTTGGGTCCCCAAGGTGTATGTACAGCTTCCACATTGGAAGGAGGATCCTGTGATGTTACAGGCGGGAACCCCTATCGTGATGTACAGATACATCGCCTGTGATTATGATGAGTGTGGGCATGAGAGCTGTGAGCCCAGGAACAAGCTTAGGTTGGAA…	AP_000255.1	porcine mastadenovirus c	porcine mastadenovirus c	Mastadenovirus	Adenoviridae	vertebrates	N	dsDNA	monopartite	N	nucleus	0.540351	0.609783	0.473626	0.711	55.86	1.96061	-1.50194	0.00719563
CMvDB1.12202	AC_000009.1	AC_000009	AGAGACGCCAGACTTGCTGTCACCGCTCTCTCATCCCTGCATCAAGAGACCTGCAAGAGAAGCCACTGCTTCACCAAGGCCGACCTCAACCTAGCCTACTTCTGTGTGCTGCCCAGCGACCTTGAA	AP_000252.1	porcine mastadenovirus c	porcine mastadenovirus c	Mastadenovirus	Adenoviridae	vertebrates	N	dsDNA	monopartite	N	nucleus	0.690476	0.430769	0.336	0.788	28.12	1.18595	-0.879105	0.00751469
CMvDB1.12197	AC_000009.1	AC_000009	ATGAAAAGAGCGTCCGATCCTCCTCCCTCTTACGAGAGTGTGGTGGGAAGCCTGGATCCTCTGTTTGTGCCGCCGCGGTACCTGGGTCCGACGGAGGGAAGAAGCAGCATTCGTTATTCTCAGTTCTCCCCCCTCTATGACACCACCAAGTTGTACTTCATCGACAATAAGTCCGCCGATATCGCCACCCTCAACTACCAAAACAACCACAGCAACTTCCTCACCAGCGTAGTTCAGAACAGCGATTTTACCCCCCTGGAGGCTAGCACGCAGACGATCAATTTTGACGATAGGTCTCGGTGGGGAGCCGAGTTTAAGACCATCCTTCACACCAACATGCCGAACGTCACCGCTTTTATGTTCAGCAACTCCTTCCGGGTTCGCGTCATGACCGCCAAG…	AP_000240.1	porcine mastadenovirus c	porcine mastadenovirus c	Mastadenovirus	Adenoviridae	vertebrates	N	dsDNA	monopartite	N	nucleus	0.737288	0.906401	0.805633	0.744	47.41	1.51458	-0.829208	0.00242513
CMvDB1.12199	AC_000009.1	AC_000009	ATGAAACGCGCAAAGAGATCAATACCTACAGACTTTGATCCGGTTTATCCATACGGGAACCCACCACTTAACATAATTCCTCCATTTTACAGTACAGATGGTTTTCAAGAGTTCCCAGTTACAACACTATCTCTTAAAGTAGACGACCCTGTTACCTTTTCCAACACTGGGGGCATCACACTGAAATTGGGTGGTGGTGTTAGCATCAACCAAAACGGAGAACTAGAATCATCGTCCGTACCAACTATACTAAATCCACCACTTGACAATTCCAACGGATCCCTTAGCTTAAATATAGGAGAGGGTTTACAGGAAAGCAATGGAGCACTTGTACTCTACAAAGAACCACCATTCATTTTCTCAAGCAACGCGCTAGGTATAGATTTGGGTAATGGCATG…	AP_000254.1	porcine mastadenovirus c	porcine mastadenovirus c	Mastadenovirus	Adenoviridae	vertebrates	N	dsDNA	monopartite	N	nucleus	0.411178	0.664533	0.827643	0.606	54.17	-0.0545094	-0.206074	0.00629159
CMvDB1.12200	AC_000009.1	AC_000009	ATGAAGCTGGGTTTGTTTATCTACGCCGGCCAGAATGGAGCCACATACACTTTTGAAAGCGAGACCGAGGCGACACTGTATACATCCCAGGAGTCTGTTTTCCTTCCATTTCAGGATGACGAGCTGCTCCTGGACAATGAGATTTTTATTCCCGATGGATTCACGTATTCTGTGGCCAGCAAGGTTTATGGTCTATATGTAGACATGGAACACGAACCAAATCTTATCAAAAACATAAAAGTGAGAATGTTTGAGTGGAGCGAGGATGTAATTTATCTGGAGCCCGGAGAACCCCTCTTTAGTGTGAAAATATTTTTTGCAGAA	AP_000256.1	porcine mastadenovirus c	porcine mastadenovirus c	Mastadenovirus	Adenoviridae	vertebrates	N	dsDNA	monopartite	N	nucleus	0.490741	0.734694	0.650756	0.737	54.61	-0.881317	0.431358	-0.00320919
CMvDB1.12212	AC_000009.1	AC_000009	ATGACCGGAGTTCAGCGACTCACCTATCGGGTTCGCGTCCCAGTGTCGACCCGCATCACCCGATACCGACGCAACGGAAGACTGGTCCGGCGGCCTTTGCGTCGCCAGCGGATGAGCGGAGGCTTTTTGCCGGCGCTGGTTCCGATCATTGCCGCGGCCATCGGGGCCGTTCCGGGCATCGCTTCTGTGGCCTTGCAGGCTTCCAGACGTTAA	AP_000243.1	porcine mastadenovirus c	porcine mastadenovirus c	Mastadenovirus	Adenoviridae	vertebrates	N	dsDNA	monopartite	N	nucleus	0.676056	1.244	0.44375	0.701	38.36	-0.165796	-0.632681	-0.00260288
CMvDB1.12206	AC_000009.1	AC_000009	ATGAGCCGCAATCACTATGAGGATGTCTCCGACAGCAGCGCCGACGACGAGCCCAGGCTCGTCATCGACGACCAACCAAAGCCTAAGAAGATAGCGAGGAGAAGGAAGGCCGACGGAGACAAACTTGATGGAGCGGCCAAGTCCCACGATGAAAGCAACAAGAAACGAGCTAGGGTGCTGTCAGACACGGACGAGGAGACACCTTCCACGTCCGTCAAATCCTCAAAGCTCCTTCTGGATAGAAACGAGGTGAAGTGGCAGAAGGCCATGGATGTGGCCATGAGTCTTATGGTGCCTCTGAAGGTAGACACCAAGGATCTTACCTTGCTGCCGGACCACGCTACCATGGAATGCTTTAAAAAGGCAGCGCAGGCCTGGATGAGCGATCGAAAGAAATTC…	AP_000247.1	porcine mastadenovirus c	porcine mastadenovirus c	Mastadenovirus	Adenoviridae	vertebrates	N	dsDNA	monopartite	N	nucleus	0.693925	0.790728	0.426046	0.771	47.07	-0.592616	-2.99044	0.000137049
CMvDB1.12205	AC_000009.1	AC_000009	ATGGAAGACATAAATTTCTCGGCCTTGGCCCCCAAATACGGGTCGCGTCCCCTGCTTAGCGAGTGGTCCGACATCGGCACCAGTTCCATGAACGGTGGCGCTTTCAACTGGGGCGGTCTGTGGAGCGGTCTGAAAAATTTTGGCAGCTCCATCTACTCCCTTGGCAGTCGAGCCTGGAACAGCAACACCGGTCAGATGCTGCGTCAGCAGCTTAAGGACACCAATTTACAGGACAAACTAGTTCAGGGCATCGCCTCCGGTATCCACGGCGCCGTGGATCTGGCGAACCAGGAGATTCAAAGAGCCGTTCAGAAGCGACTGGAATCTCGACCGGTGCCAGATGCGCTGGTGGAAGAGGTCAGGTTGCCGGCGGAGGAGATGATTGTGGAACAGCCTTCG…	AP_000244.1	porcine mastadenovirus c	porcine mastadenovirus c	Mastadenovirus	Adenoviridae	vertebrates	N	dsDNA	monopartite	N	nucleus	0.675214	0.904431	0.519641	0.75	48.32	3.51354	0.0152529	0.00417643
CMvDB1.12196	AC_000009.1	AC_000009	ATGGAGAATCGAGAAGAAAGTCACGAAACGCATTCGAACGCGTCTGAAGGGGATCTAAGGCTAGAGGATGCTCTAGAACCTACTCCAGAGCAGGAGGAAGCTCCAGTTATGGAGCTTTATATCAACGATGACATACTGAAGAGGCATCTTGAAAGGCAGAGCCGAATTGTCAAGGAGAGTTTAGAGGATAGATTGGAAATACCCACCACGGTGTCGGAGCTGAGTCAGGCTTATGAAATCAATCTTTTTTCTCCGAAAATTCCTCCAAAGAAACAAGAGAACGGAACGTGCGAGCCCAACCCCAGAATCAATTTCTACCCTCCCTTCCTGATCGCCGAGGCTCTAGCCACCTACCACATTTTCTTCTTCAACCACAAGATACCCCTTTCCTGCAGGGCC…	AP_000248.1	porcine mastadenovirus c	porcine mastadenovirus c	Mastadenovirus	Adenoviridae	vertebrates	N	dsDNA	monopartite	N	nucleus	0.615023	0.75347	0.587413	0.698	52.08	1.14888	-2.56187	0.00435524
CMvDB1.12210	AC_000009.1	AC_000009	ATGGCAGCTCGGAGAATTTGCTGTAGGCGGAGAAGCACAGACTCTTTTTCTCCGGTAGACTGTGAGACATTTGCATTGCAGAGATCATCAGAGATTTTGCATATCATTTATCAATCAAACCAGGATCTTGAAAAAGTACACTTTCAACACGAGTCCCAATTAGAGGTTCTTCGTCAGGTTTCTCAGCTTGGATATGTCTTGGCTACGTATGTGACCAGCGGTCCCAGAGGTCAAGGAGTTCCATTGAATGTTAGGGAGGCTTTTTTGAGTTGGAACGTGTTGAAGCACAAGCTCGGCGCGCTTCTGGTTTCTGTGGACTATAAA	AP_000259.1	porcine mastadenovirus c	porcine mastadenovirus c	Mastadenovirus	Adenoviridae	vertebrates	N	dsDNA	monopartite	N	nucleus	0.444444	0.681583	0.493902	0.652	55.79	1.10026	0.125493	-0.00378185
CMvDB1.12209	AC_000009.1	AC_000009	ATGGCCCCATCACTAAGAGAAGGCGATGTTTTGAAAGTTCACCTTCCGCTTTGCTTATTGAATTCTGTCGAATCAAAAGAGAAACTACTTTCATCAACAAAAGACTTGATTTGTTCCTTTTTGGACTGTTCTGCATCTATGAGATTACATGGCTCGCATGGCTTCATATGCTTGGCTAACTATCAGGACGCAGGGGAGGTCATTTTAGTTTTCTTGGCTGGGGATGAAGTTTTTGTGGATGAGCAACTTTCAGAGGAGCTGCAGGAATACTTGAGGGAGGCCGTTTTTGATTTTATGAGAATGACTGGAGAGGATGATGTTTCCATAGAGTCATGTGGAGAAATAACCGTTTCTTTGTTGAACCAGTAG	AP_000260.1	porcine mastadenovirus c	porcine mastadenovirus c	Mastadenovirus	Adenoviridae	vertebrates	N	dsDNA	monopartite	N	nucleus	0.430894	0.455315	0.453158	0.62	47.15	2.26877	0.724431	-0.00530888
CMvDB1.12194	AC_000009.1	AC_000009	ATGGCCGTTCTCATTTCTCCTAGCAATAACTCCGGCTGGGGTCTGGGTTGCCGCGGCATGTACGGCGGCGCCCGCTCCATGTCCGAGACTCACCCGGTGCTGGTGAGGAGGCACTACCGCGCCTCATGGGGCAGCAGGAAGGGGCGAGCTCCTAGCGCGCGCATGACGATCACGGACGACCCCGTGGCCGACGTGGTGAACGCCATCGGCCCTGGCCGGAGGCGGCGTAGACGCTCCAGGCTCAGAAGCGCCAGGGTGGCCATTCGCTCGGCCTCCAGGAGCGTGCGCGCGGCCAGAGCCCTGCTGCGGCGAGCGAGGCGACGTCTGGCCCTCCGTGGGCGCATGCGCATCACCAGCGACCCGGTGGCGGATGTGGTCAGGGCCGTGCAGGCGACCGTG…	AP_000241.1	porcine mastadenovirus c	porcine mastadenovirus c	Mastadenovirus	Adenoviridae	vertebrates	N	dsDNA	monopartite	N	nucleus	0.8	1.06254	0.629281	0.761	39.55	-1.15034	-0.23601	0.00499077
CMvDB1.12195	AC_000009.1	AC_000009	ATGGCGACACCTTCGATGATGCCCCAGTGGTCGTACATGCACATCGCCGGCCAGGACGCCTCCGAGTACCTGTCCCCCGGCCTAGTGCAGTTCGCCCAGGCCACAGAGACCTACTTTAAGCTGGGCAACAAGTTTAGGAACCCCACCGTTGCGCCCACTCACGATGTGACCACGGAGCGTTCGCAGCGGCTACAGCTGCGGTTTGTGCCGGTGGACAGAGAAGACACGCAGTACACATACAAGACGAGGTTCCAGCTGGCGGTTGGCGACAACAGGGTGCTGGACATGGCCAGCACCTACTTTGACATTCGGGGGGTGATCGACAGAGGCCCCAGCTTCAAACCCTACAGCGGCACCGCTTACAACCCCTTGGCCCCCAAAGCTTCCGTCAATAACACA…	AP_000245.1	porcine mastadenovirus c	porcine mastadenovirus c	Mastadenovirus	Adenoviridae	vertebrates	N	dsDNA	monopartite	N	nucleus	0.583974	0.694486	0.710699	0.735	53.85	1.38133	0.572749	-0.000394167
CMvDB1.12198	AC_000009.1	AC_000009	ATGGGTTCCACAGAAGAGGAACTACGCGCCATCGTGAGAGACCTTGGCGTGGGTGCCTACTTCCTGGGAACATTTGACAACCGGTTTCCAGGTTTCCTAAACAAGGACAAAATGAGCTGTGCCATTGTAAACACCGATGCCAGAGAAACGGGTGGTAGGCACTGGCTGGCCCTGGCGTGGTACCCACCCAAGAGAAGAGTGTACTTCTTCGACCCATTTGGTTTTTCAGACGCCAAGCTAAAACAAATTTACCATTTTGAGTACGAAGGACTACTTAAGAGGAGCGCCCTCAATGGCGACCGTTGTGTGGAGTTAGAAAAGAGCACGGACACCGTGCAGGGTCCCTACAGCGCCGCCTGTGGGCTTTTTTGTTGCATGTTCTTACACGCCTTTGTCAAC…	AP_000246.1	porcine mastadenovirus c	porcine mastadenovirus c	Mastadenovirus	Adenoviridae	vertebrates	N	dsDNA	monopartite	N	nucleus	0.565854	0.73364	0.597668	0.719	50.41	2.46499	-0.0987588	-0.000163385
CMvDB1.12203	AC_000009.1	AC_000009	ATGTCCTCGCGAAAAATCAAAGAAGAGATGCTTGAGATCGTGGCGCCAGAGATCTATGGCCGGCGCCGGAGGGGTGTTAAGATCGAGACTAAGATTAAGTCCGAGCCCTTAAAGCAAGAGATAAAGTCCAGGCGCAAGAGGAAGCGCGCTGGCATGGACTCGCTAGATGAGGTGGAGGTGGTGGGCGTCACCGCCAAAAGGCGTCCTTATCAGTGGAAGGGTCGCCGCGTCAGGCGCGTCCTGCGCCCCGGGACGGCCGTGGTCTTTTCCCCTGGAGTCAGAACCCACCAACGCGGCTTTAAGAGACAGGCCGACGAGATGTATGCCGACGCCGACATTTTGGACCAATACGCGGCCGGGGAAGGAGAGTTTAGATACGGGAAGAAGGCTAGGGAGGAG…	AP_000242.1	porcine mastadenovirus c	porcine mastadenovirus c	Mastadenovirus	Adenoviridae	vertebrates	N	dsDNA	monopartite	N	nucleus	0.706667	0.945524	0.773438	0.73	49.18	-0.855917	0.667677	0.00426271
CMvDB1.12193	AC_000009.1	AC_000009	ATGTCTCATCGAATCAGGTCCGATATAACCAAATCTCCAGGTCAACATAAAATTGTTTGTTATGTACAGGCACCCGTCTCTTGCCTGCCTTTTGCTTTTCACTGTGAACTTCCAATACCTTGGAAAACCATTTTAACTGAGATTGAATACAGATTGTTGAAAGATGGATTGTGCTTGGGCTCAAGATTGAGTTTGCAAAGTGGTGATGATCTTTTTGATATAGTTCAAGATCACGATCCATTTTTATGGAGCATTTGTTGTCACGATTATAATGTAAAAAGTTTGAGATTTTTAGCTAGGATTGTAGTGCTGAAATCAATCATGTATGAATTTTTACGTGGAATGTCTGTGAATCAAGATTTTTTGTTTTACAGAGAATTTGTCAATAAACGATTGTGC…	AP_000257.1	porcine mastadenovirus c	porcine mastadenovirus c	Mastadenovirus	Adenoviridae	vertebrates	N	dsDNA	monopartite	N	nucleus	0.378049	0.826891	0.611028	0.644	53.74	-0.626235	0.564681	0.00297007
CMvDB1.12204	AC_000009.1	AC_000009	ATGTCTGACGTGGGGGAGGTTCGCACCTGCTTTCTAACAGCCCGTCTTCCTAGGTGGGCCGGTGTTCGTCAGAACGTCATCGGGTCAAATATAGGAGGCCTGCCAGTTCCCGCTCCGGAGACTATCGGATACGGACGCACCAGAGCCGGGGCCACTCTTATCACTCTGAGGAATGCAGCCACTGCAAAGCCGCTGTCCGAACAGGTGGAGGATCTGATTGAGGAGAACCTGCAACTCACGGCCAACCTGAATGCTCTTTCAGTGAGACTCGCCGCCATGGAGAGGGCTTATGCCGAGCTACAGCGTAATCTAGAACCCATCATACAAAATCACAATGCCATTGTTCCTTGA	AP_000234.1	porcine mastadenovirus c	porcine mastadenovirus c	Mastadenovirus	Adenoviridae	vertebrates	N	dsDNA	monopartite	N	nucleus	0.547009	0.754028	0.676627	0.704	56.64	-0.494473	-0.149277	0.000789619
CMvDB1.12211	AC_000009.1	AC_000009	GACATCCCCACCCCTTACGTGTGGACCTATCAGCCTCAGCTAGGTCAGGCGGCTGGCGCGTCACAAGACTACTCCACCCGCATGAATTGGCTAAGTGCCGGACCGTCAATGATTGACCAGGTGAATCAGATAAGGGTGGAACGCAATAATATTTTATTGCGGCAGGCGGCGGCCACGGAGACGCCCAGGTTAGTGCGGAATCCACCCAACTGGCCCGCACGCTACCTGTACCAGCCCATGGGTGCGCCGCAAACAGTGGAACTTCCGCGTAATGAGTTACTCGAAACCGTCATGACTAACTCTGGAATGCAGTTGGCGGGCGGAGGTCGCACTACCTGCGGTATAAAAGGAGCACACCTGAGCGGCTCAGGTATTCAGCTCAACGGAGAGCTACCGAGC…	AP_000251.1	porcine mastadenovirus c	porcine mastadenovirus c	Mastadenovirus	Adenoviridae	vertebrates	N	dsDNA	monopartite	N	nucleus	0.576037	0.838275	0.873826	0.675	55.64	0.905576	0.545087	0.00310516
CMvDB1.12207	AC_000009.1	AC_000009	GCCGCCCAGCCAGAAGTGCGCATCAAGGCGGTCACTTACGACTGGCTGTGTGTGCTTGACATCAACTGCACTCACCAGCAGCCTGTACACTTAAAATGGAAGGGGTATGATTACAAGACAAGCCATCTCACCATCAAAGCAAACTCAGACATCTCAGACGAGCCCGTCATGTGTACCACAGACAACCATCCCAGAGAAACGGCCACTGTTGACATTCGAGACCACTGCAAATTTCCACCGACCGTTAGATACATGCTGAAGAAAGTCCTACCCATCTACTTCACCTTTCTGTCAGGTGTGATGCTATGTCTCGTGTTTCCTGCAGCTAGATACCCATCACTTCTGTCGGCTCTTCCAGTTGCCATGGCTAGCACCACATCTAGCATCACTACTGATGTG…	AP_000253.1	porcine mastadenovirus c	porcine mastadenovirus c	Mastadenovirus	Adenoviridae	vertebrates	N	dsDNA	monopartite	N	nucleus	0.410985	0.582996	0.710652	0.669	52.52	2.161	-0.142624	0.00174559
CMvDB1.12201	AC_000009.1	AC_000009	TGTCACAATCTTAGAGGCAACCATGGAACTGATTTCATTACATCGCCACCATCGGCAGTCTGTTTTGCCATGTGTTTGGAATTTCCAGTTCCTTGGAAGCAGATTCTGACGAGACACGAACTCTTGTACTTGGAAGAGTACTTGTGTGACTCTATTGAGCTCGAGGTCAGCTCCGTTTGTACAAACGATGGTCAAGACTGTGGCAGGTGTATAGCGAGCTGGGAACTTCATTGTCATTGTCCCGATAAGATGTCACTTCAATGTTTGTCAGCCAGAAAGGTTATTGTTGGACTGTTTAGGGAGGTTTTGAATGGCACTTGTTACAATAACATGTTTTGGTTCTACAGAGAGTATGTAAACAGAGGAATGCCTGAAAGATTGCTGTACACTGGTAGTGTG…	AP_000258.1	porcine mastadenovirus c	porcine mastadenovirus c	Mastadenovirus	Adenoviridae	vertebrates	N	dsDNA	monopartite	N	nucleus	0.442149	0.473083	0.631606	0.685	52.36	-1.0206	0.114397	0.00506686
CMvDB1.10431	AC_000012.1	AC_000012	AAGCATGTGCTACAGCAGCTTGACTGTCTGTGTTTGTTTCCTGTGACGTGTTACCAGTCTTTTACCTCCTACGTGACCGGGGATGAAGTTTGGAGCCTGCATTGCCACTGCGGAAGACAAGGTTCCTTGCAAGTTGGTCCTCGTCGTCTTCAGTGTTTGGCAGCGGCGAAGGTTAGGGAGCTGGTTGTGCAAAAGTTTCTGCTTGGTACCCGCTTTAATGAGTATTATCCTCAGTATCGGGTGCATGCTAACCGTTATGTTAATCCGGGGTTGGAGTATGTGGGCAGTGTATGGTGTGGGAAGCACTTCATTTATGTTAGGGCAGATGGTGCGGAATTTGCTCGCCTTAAGGGCCTGCGAGCCCGATTGGGACAGGGGGTGTTATTTTGTGAATCGTTG…	AP_000360.1	murine mastadenovirus a	murine mastadenovirus a	Mastadenovirus	Adenoviridae	vertebrates	N	dsDNA	monopartite	N	nucleus	0.452055	0.699079	0.891615	0.674	53.88	0.380768	-0.0444913	0.0014992
CMvDB1.10396	AC_000012.1	AC_000012	AGAGTTAATGAGGAAGTTACTGAACCTCCTTACAATTCTATTACTTATGCGGAGGTGTTGCGTCTTTATCGTCAGAATGGGTTTTCTTTTTTTCTTTCTAACTTGCATTTTGAGCAGATAAAGTACTTTGAGCATAGAGAGGGTGAAGGTGATTTGGGCGCTATTATTCGTGAGCATGGAAAAATAGTGTTGGATCCTAATGTTGTTTACCATTTAAGGCGTCCACTGAAGATTCAGAGTCTTTGTTACATTGTAGGCAGGGGCGCTGTTATAAAGGTTCATGCAAGCGTGGGACAGCAAGCTGTTCATGTTTATCGACAGCTCGATATAAGTCCCCGCATTATGGGCATGTTAAATGTGACATTTTTGGAATGTAAGTTTCACTGGGCGGATGATGAA…	AP_000339.1	murine mastadenovirus a	murine mastadenovirus a	Mastadenovirus	Adenoviridae	vertebrates	N	dsDNA	monopartite	N	nucleus	0.381188	0.747662	0.761332	0.666	52.63	0.364749	1.07256	0.00210789
CMvDB1.10411	AC_000012.1	AC_000012	ATGAATAGCCGTATGCGACGGTGGGCCGCTACTTCTCGGCTGTTGCACGAAGATCCGCCTGCGACACCGCCCAGCCAAGACCAACAGGCTGAAGTACTTCGAAGAGATATTCACATTCTGAATGCGAAAATTTCTGAGTTGGAAAATCAAATGGAACGTCTGTGCCGCTCTTTGGAATCGACCTTTAACAGAATAGAACTGCTTCATTCTATGCTTGCACAAGGAGAGGAAGAGGAGGAAGAGGAGGACGGAGCTGAAGACATTGAGGAAAACGGGGAAGAAAGTGATTGA	AP_000340.1	murine mastadenovirus a	murine mastadenovirus a	Mastadenovirus	Adenoviridae	vertebrates	N	dsDNA	monopartite	N	nucleus	0.43299	0.962381	0.431111	0.678	59.8	1.8882	-1.95767	0.00750341
CMvDB1.10420	AC_000012.1	AC_000012	ATGACGACGCCTTCAATGCAGCCCCAGTGGGCCTTCATGCACATCGCGGGACAGGACGCTTCCCAATACCTGTCACCAGGGGTGGTGCAGTTTGCAGCGGCCACAGATACGTACTTTTCTCTCGGAAACAAGTTTCGCAATCCAACTGTGGCCCCCACCCATGACGTTACGACAGACCGGTCTCAAAGACTCACACTGCGTATAGTCCCGGTGGACAGAGAAGACAGCCAGTACACCTACAAAACCAGGTTTCAACTTTCTGTTGGGGATAACCGAGTTCTGGACATGGCCAGCACTTACTTTGACATTCGCGGCCGCCTCGACAGAGGCCCCAGCTTTAAACCCTACTCAGGAACGGCGTATAACAGCCTGGCGCCGCGAGCTGCTCCGAATAATTTA…	AP_000351.1	murine mastadenovirus a	murine mastadenovirus a	Mastadenovirus	Adenoviridae	vertebrates	N	dsDNA	monopartite	N	nucleus	0.507692	0.799414	0.712329	0.681	56.11	2.28155	0.902876	0.00119742
CMvDB1.10403	AC_000012.1	AC_000012	ATGAGCTGCTCGCGACCTGTACCACCACAGCGCACCCCTCAACAGCAGGTTTATGAAACCAAGCGTGGCGGGGTTAAGCGCTCTGCTGTTGGCGAGGCGTCTACGGCCCACTGCGGTAAAAAGAGCCGAGCTGCTCTTGGCCCGCGCAGTTCCCCGCTTGCTCCTGCTGTTTCAGGGAAATTTGCAAATGTTTCCGGTGGCGACAGAGGCAGTGAAGATGTGAACATGGAACCTGAGCCCCAGACGGAGGTCCCTCCACGATTTGAATCCTCGGATGAGGACGACGTGGTGTTTACTGAAGCAGGCGTCGCAGAAGAAGAGGAAGCGTGTTGGCAAACAGCTAGAGAGCTATTGCACAAGATGTGTTTGGTGTTAAAAGTTGATGGCAAGCAGTGTACC…	AP_000353.1	murine mastadenovirus a	murine mastadenovirus a	Mastadenovirus	Adenoviridae	vertebrates	N	dsDNA	monopartite	N	nucleus	0.461039	0.684225	0.604567	0.662	53.8	0.110816	-1.34141	-0.000995083
CMvDB1.10404	AC_000012.1	AC_000012	ATGAGGTCTTTAGTAATGGCTCGGGTTGAGTTTGAGCTTCCTATGGGGGTACCTGTACCTCCTAGCATTGCTCGAGATTGCTTTGTAACGGCATTAGAGGGAGCGATGTTTGAGTATTGTGCGGAAAAGAGCTCGGAACCAGATAGTAGCTGGGGATCTTTGTATCTTATACGCAAGGATAGTCCTTGGGTGGCTTTAATAAGTTTTGGAGCTGAAGATATGCAGGATATGTGGTGGGAGGAGGACGGTGGGACCAGCAGTGAGTCCAGTGTGGACAGCGATGAAGCGGTGGTGTCCAATACAGAGCTACATCTGTCTATTTCCTACTTCCAAGAGTTGGTGGTTGCTCACCTCGAAAGAGAGCTGACGAACAGCTGGCCCCACGCGTGGGGTTTGTCT…	AP_000363.1	murine mastadenovirus a	murine mastadenovirus a	Mastadenovirus	Adenoviridae	vertebrates	N	dsDNA	monopartite	N	nucleus	0.479452	0.665527	0.90381	0.655	60.32	0.257485	0.365492	0.000290651
CMvDB1.10430	AC_000012.1	AC_000012	ATGAGTATTTTGATCTCGCCCAGCGACAACACCGGTTGGGGCTTGGGGACGGGTAAAATGTACGGCGGTGCTCGCAAGCGCTCTGCCGAGCATCCCGTTCACGTGCGGTCTTATTGGCGAGCCGCGTGGGGCAGTCGAAACCGGCGACGGGTTGCCACTGTTGCCGCGGAAGATGCTGAAGCACCTCAGCTAGAAGACGTGGCACAAGCTCCCGCAACAGTCCCAATTGTTAGGAGGCATAGGAGAAGAGTAGGGGGTAGTGCGCGCACACGAGGTCTTCGAAAAAGTGCCCGCGTGCGTGCAGCTGCGCGTGCCATTGTTCGAGCAGTTAATGGAGCGGCTGCAGCCGCAGCTCCAACTGTGCCCGCCTCTGCAAACTTTGCTGCAATGGTTGGTGCT…	AP_000347.1	murine mastadenovirus a	murine mastadenovirus a	Mastadenovirus	Adenoviridae	vertebrates	N	dsDNA	monopartite	N	nucleus	0.45	1.05183	0.679819	0.686	57.13	0.983926	-2.55028	0.00374131
CMvDB1.10410	AC_000012.1	AC_000012	ATGAGTCGCTACGGAAATGCTCCGCCCCCCTACGAGGAGGTGGTCTCTGTTGCGACGCCTTCTTACGTTCAGCAACCGTGGGTACCCCCGAGGTACTTTGCGCCTACGGAAGGAAGAAACAGCATCGTTTACGATCAGTTTCCCACTTGCTACGACACCACTAAGCTCTTCCTCGTGGACAATAAAAGCGCTGACATTACCGATCTCAACATGCAAAACGACCACAGCCATTTTGCCACCACCGTTGTTCAAAATAGCGAATTTACGCCCCGCGAAGCAAGTACCCAACATATAACACTGGACAACCGTTCCCGTTGGGGTGCTAAGCTTAAGACTCTGATTCAAACAAACTTACCCTCAGTAACAGACTATATGTACACCAACTCGCTGAGGGTTAAG…	AP_000346.1	murine mastadenovirus a	murine mastadenovirus a	Mastadenovirus	Adenoviridae	vertebrates	N	dsDNA	monopartite	N	nucleus	0.502041	1.03901	0.960664	0.652	55.26	0.0688764	-0.565493	0.000715956
CMvDB1.10419	AC_000012.1	AC_000012	ATGCAGTCAAACACCCAGGAAAGTGAGACAACCGAGGTGCCAGATACAAATCCAACTCCGTTAGAGGAAGAAACAAGCAAAAGCGACACACATGAAGCGACAAACGACAGCAACTACTTGTCCGCGGACTCGCTTCTTGTTCACATCCAGCGCCAAGCGCGTATCCTACGCGAGGCCCTACAGCCCGAGCAAGACAAAACAGAATGGTCTGCCACAACCCTGTCTCATATGCTGGAAAGAGAGCTGTTTACCCGCTCCAACGCAAAATTTCCCGCAGTTCCCAAGCAAAGCAATGGCTCAATGAGCCCAGACCCTCGTCTCAATTTTTATCCGGCATTTATGGTGCCCGAGGCTCTGGCTACCTATCACCCTTTTTTCGTAAATCAGCGGATTCCTCTA…	AP_000354.1	murine mastadenovirus a	murine mastadenovirus a	Mastadenovirus	Adenoviridae	vertebrates	N	dsDNA	monopartite	N	nucleus	0.50077	0.783338	0.682754	0.668	55.8	0.0889332	-0.368391	0.00399201
CMvDB1.10425	AC_000012.1	AC_000012	ATGCCAGCTTATGGTCTGACGTATCGCTTTCGTTTCCCCGTGGCACTACGCAGACGTCGGAGGTCTCGTTTCAGCGGGGGTAGCCTATATGCACGACGTAGGCGACGCCGAGTTCGTGTTAAAGGAGGGTTTTTGCCTGCCCTCATTCCTCTAGGCGCAGCCTTGATTTCAGCCATACCGGGGATCGCCTCAGTAGCTATGCAAGCAAGTCAACTTAAAAAATAA	AP_000349.1	murine mastadenovirus a	murine mastadenovirus a	Mastadenovirus	Adenoviridae	vertebrates	N	dsDNA	monopartite	N	nucleus	0.386667	1.14407	1.13147	0.603	61	-0.516012	-1.11987	0.00394282
CMvDB1.10407	AC_000012.1	AC_000012	ATGCCTGCTGTGTGTTTTCAGTATTCTTCCAGATTTTGTGCTGAAGTACGGATGTTGAGTCCTGGAGTCTTTTGTTTGGTGGCCGTTAGGCCTCTGCAGCTTTCTACCATACAACGTTTGAGAACGGGCATTATTCTTCACGTGGAAGCTGGTGCTCTGGTTCTTGTCAGCAGCCCTCCATTACGGCATGCTGCTATCGCAACTGAAGTGTTGCCCTCTGGAGCAGGACACTTGTACTTAACCTGTGTGGGTCCACCTTGTTTTGTGGCTAGTGGTCAACAGTTAGCTCTGTTGACTGTGGTAGGTGTGGTGGGATGTGGCTTAGCATTGCATCCTCCTGCCTTTATGACCTCTGCTGTTCTTGGGCAGGAACCTTCTTGTGAGCCTGCAGCCGGGGGT…	AP_000362.1	murine mastadenovirus a	murine mastadenovirus a	Mastadenovirus	Adenoviridae	vertebrates	N	dsDNA	monopartite	N	nucleus	0.423729	0.443609	0.713395	0.687	49.02	-0.265611	0.491577	0.00134105
CMvDB1.10414	AC_000012.1	AC_000012	ATGGAAGACTCCCGCGTGTACTTGGATCGCTCCAATGCAACTCCGTCCTATATCCCGGTCACTCCACAAATTCCGGTGCCGGGTTTGGGCCATAGACGTGTAAAACGAGAACACGTACAAGTGGATGAAGAACCAACTGTGCAGATACTGATAAAAAGACCAAAAGTTGAGGACGAGGAAGTTCCTATTCCTATTTTTCCTCCTCTGCCTCCTGCACGAGATCCCGTGGCAGCTGTGGCAGCCGCAGGAGGTCAGATTGTAAGACGCAGACGCCGGCGGGTGCCTGGCACTGCAATGGGAGTTGACACAGTAGACGTGGTCCTTCCAGTAGGAGTGCGATACCATCCTAGTATTGAGGCAGCTAGGCCACCGGCAGTCCCGCCCCCTCGTGCAGTTCCT…	AP_000348.1	murine mastadenovirus a	murine mastadenovirus a	Mastadenovirus	Adenoviridae	vertebrates	N	dsDNA	monopartite	N	nucleus	0.375546	0.865966	1.13453	0.647	54.91	0.670292	-0.916109	-0.00278084
CMvDB1.10398	AC_000012.1	AC_000012	ATGGACGACCCATTCTCCACTCTCGCGCCCCGGCGGGGCACACAACCTCTACTAAGCAACTGGGCAACCATTGGCATCAGCGAGCTACACGGTGGAGCTTTGGGGTGGGGTAGTTGGTGGAGTAACTTATCTCGTTTGGGCAGTAGCTTCGGCAGCAATTTAAAAAACTTGGGTCTAAAAGCTTGGAACAGTAGTACAGGACAAGCACTGCGTCAGCATCTTAAAGATACCAATTTACAACACAAGGTGGTAGAGGGGCTTTCAACAGGCATTCACGGGGCAGTAGACATAGCTCGGCAGGAAGTGGACAGACAGTTGGCCAAGCGACTGGAAAACTACGAACCACCGCGAGTGGCGTCCACCGAAGAAACAGTGGATGATGTAAAAACCGTGGCTTTG…	AP_000350.1	murine mastadenovirus a	murine mastadenovirus a	Mastadenovirus	Adenoviridae	vertebrates	N	dsDNA	monopartite	N	nucleus	0.508403	0.880732	0.795366	0.647	58.91	0.627009	0.442039	0.00352416
CMvDB1.10426	AC_000012.1	AC_000012	ATGGGAAAACTCACGGTATGTACAAGTAAGCCGTACTTAAATTTTTCTCGTGCTATACGTACGTACCTGTGCGGCTCCAAATGCGATAACGCTATCTATTTTACACCCCAGAAAATTGTTATCGAGCTGGTGCAGGAAAAAAAAACCACTCAGTTACTCCTTTTGCTTGCAGCCAGTATTGCCCTGTACCTTCTGAGTCCTCAACTCGGGGCAAGAATGCTGTTCGAACTGGTGCAGGCCCGGACGACGAGTGTTTCTAACAGCAGCGTGGCTGCTGCCCTGTTTGCCTGCGCCGGAGAGGAAATAATCAACCCAGCAATTTTTCTGTTTCTGCATGTTCTCACACTTGTGATCGTTCTGGCTATGGCCGCTGAAGTAATCTATAATCGCTGCCGTCGT…	AP_000358.1	murine mastadenovirus a	murine mastadenovirus a	Mastadenovirus	Adenoviridae	vertebrates	N	dsDNA	monopartite	N	nucleus	0.45679	0.862899	0.914088	0.696	53.76	0.604865	-1.1985	0.0091134
CMvDB1.10421	AC_000012.1	AC_000012	ATGGGTTCGTCTGAAACAGAGCTCCGTCAACTGGTCGCTGACCTTGGAATAGGTTCTTTTTTAGGTATTTTTGATAAACACTTCCCCGGCTTTATAAGTGTTAACAAACCGGCTTGTGCTATCGTTAATACAGCAAGTCGAGAAACTGGAGGGGTACACTGGCTAGCTATGGCTTGGTATCCTACCTCTTCCACTTTTTACTTGTTTGATCCGTTTGGATTTTCGGATCGTAAACTGCAACAAGTGTATAAGTTCGAGTACGAACGGCTTCTCAAACGATCAGCTGTTAGCAGCTCTAGCAGCAAGTGTGTAACACTAGTAAAAAGCCACCAAACCGTCCAGGGGCCTCATAGCGCAGCGTGTGGACTCTTTTGTGTTCTATTTTTAGCAGCTTTCGGA…	AP_000352.1	murine mastadenovirus a	murine mastadenovirus a	Mastadenovirus	Adenoviridae	vertebrates	N	dsDNA	monopartite	N	nucleus	0.370732	0.915349	0.944178	0.614	60.42	-0.92825	2.18905	-0.00128358
CMvDB1.10394	AC_000012.1	AC_000012	ATGGTAGAGGCGCTAAATGCTGTCTATCCCTATGACTTGGCTTTACTCCCCGAAGACTATGAAAAGACCACCGCGCCCGACGCCGTCCAAGCCGCGAATGCCGCCCGCCCGTTTCTAAATCCCGTCTACCCTTACCAACAACCTGTAGCCGGAGACTTTGGTTTTCCCATTGTAATGCCTCCCTTTTTTAATAGTTACGATTTTACTAGCATACATGGTAATACACTGTCTCTGCGGCTCAACAAGCCCCTAAAAAGAACAGCAAAAGGCTTACAACTTTTACTAGGCAGTGGACTAAGTGTTAATGCAGACGGACAGTTAGAGAGCTCTGAGGGTATAAGCGAGGCCGATGCTCCCTTACAAATTAACGACGGAGTTCTTCAGCTATCCTTTGGGGAA…	AP_000359.1	murine mastadenovirus a	murine mastadenovirus a	Mastadenovirus	Adenoviridae	vertebrates	N	dsDNA	monopartite	N	nucleus	0.412052	0.570111	0.860508	0.621	51.25	-1.55301	1.11896	0.00352123
CMvDB1.10413	AC_000012.1	AC_000012	ATGTCAGCTCCTTCTCCCTATGTGTGGACTTTTCAGCCTCAGCGGGGTACCGCTGCAGGAGCTTCTCAAGACTACAGTACGCGCATAAACTGGCTTAGTGCCGGCCCCGAGCTTAGAGGAAAAGTCGTACAACTCAATGAGGCAAGAAACGCTATTCTGATGAAGGAACAAGAGTCCGTGCCCACCCCTCGAGCCGAAGCCAATCCTTCCTTTTGGCCTGCGGCGCTTATTTTCCAACCACGCCCCCAAGCTATTCCTGTACATCCTGCCCATCCCGACACCTTTGACGCCGCCCTAACAAGCAACGGAGCGCAATTAGCTGGAGGGGCGTGGATAAACTATAAAAACGGTAGTGTTCGCTACGAAGCGCCCTTGCAGCTGGCCGAGGAACAGGTCGGT…	AP_000357.1	murine mastadenovirus a	murine mastadenovirus a	Mastadenovirus	Adenoviridae	vertebrates	N	dsDNA	monopartite	N	nucleus	0.458333	0.875069	0.886154	0.666	54.62	0.865672	-0.390092	0.00466504
CMvDB1.10423	AC_000012.1	AC_000012	ATGTGGGTGGCCCCTCTTCATCAGATCACCGTTCGCTGTGTGGCGGAGCTGTGTGGGGATCTCACTGTAGCTCAGTGGACCAAGCTCCATGATGAAATGCTTGAGGCCTGTCGTTTTGCTATCCGGGAGTGCTGTGATGACAACGCAGAGAGTATGGCTTGGGCTACCATTTTGTCTCCTGGTCCTTGTACCTTTTTTTGTGCTCTCGGCGGTTCAGGCATGGAAGACCTTCCTATGGTCACCTCTGAGGAATTAGAAGAGAACCCTCTTGATGGGGTTTTAAATCAGTTTAAGGATTGGGTCTATACTCATTTGTACCACAAGATTCATGATAAGGTGTTGCCCCCTTTGCCTCTTGAGGAGTGCATTCAGTGTTTCCCTGGAAAT	AP_000365.1	murine mastadenovirus a	murine mastadenovirus a	Mastadenovirus	Adenoviridae	vertebrates	N	dsDNA	monopartite	N	nucleus	0.496124	0.346891	0.549836	0.76	48.03	0.406139	-0.85024	0.00299655
CMvDB1.10415	AC_000012.1	AC_000012	ATGTTACCTGTGTATCCTTTCTTGGCTCCTGTCTTTGATACTTTTGAGTCGACTCGTGCTTTATTTTTGGAGGCGACTCTGTCTTTACAGGAGCCTTGGTGGTTTCGACTGCTTAGTTTTTTTAGATCCCCTCGTTACACGGGGCTAGCAGATGTGGTTAGAGCCATTGCTTGTGAGCGCGAGGCTGATTTTACCGCTATTACTCCCTCTTCTTTAATCGAGGATATTGCAGAGGGACGTTTTGTGATGCTTGTTGGGCTTATGGAGTATTTGCGTTTTGATACTGCGGGCCAAGGCATTGTTTCATTTGCTTTTTTGTCTTATCTTATTGATAGGGTTACGAAGCAAAGCCCTCTTGCGCATTTTACTGTTGTAGAGGTTGTGTCTTTGGTGGTA	AP_000338.1	murine mastadenovirus a	murine mastadenovirus a	Mastadenovirus	Adenoviridae	vertebrates	N	dsDNA	monopartite	N	nucleus	0.371212	0.797744	0.985271	0.645	43.3	-0.591021	-1.96456	-0.00369135
CMvDB1.10417	AC_000012.1	AC_000012	GTAAGGTTACTTGGCGGTGTGCCCGGGGACATGGGACTTGGCGGTGTGCCCGGGGACATGGGACTTGGCGGTGTGCCCGGGGACATGGGACTTGGCGGTGTGCCCGGGGACATGGGACTTGGCGGTGTGCCCGGGGACATGGGACTTGGCGGTGTGCCCGGGAACATTGGCAGTCGGCCCGGGAACACTTGGCGGTGTGCCCGGGAACATTGGCAGTCGTCCCGGGAACATTGGCAGTCGTCCCGGAAACATTTGGCAGCTTGCCAGGGTTTTTTCCACTTGCAGTCTTTATATATTAAGCTTTGTGGATTACTGAAGTGTATTTTAGACAGGTTTTGA	AP_000364.1	murine mastadenovirus a	murine mastadenovirus a	Mastadenovirus	Adenoviridae	vertebrates	N	dsDNA	monopartite	N	nucleus	0.59292	0.74147	0.65262	0.694	32.78	-1.37256	5.16365	0.0223511
CMvDB1.10400	AC_000012.1	AC_000012	TTTTGCCTACCTCCTCCTCCTCCCTGGGGTGGGCGCAGTGCTGTTTTTTTCCGCTGGCTAAAAGAAACCATTGATTGGCTCCTGTCATGGCAGTCTTTTTTGTTGTACTTGCCTGCATCTATACATTCTTTTTACTGTTCAACCTTGAGCCTTGCTGTTAGGCTAGAGCACACGTATGCTCTTAGTGGTATGTGTAGGGCGCGTTTTCGTCATCGCTGTCGAGTGTTTTATGCCCATTACTTGTGTTCACTGACAGGCTTTCTGCGGCTGCATTTTTATCAACCCACTCAC	AP_000361.1	murine mastadenovirus a	murine mastadenovirus a	Mastadenovirus	Adenoviridae	vertebrates	N	dsDNA	monopartite	N	nucleus	0.42268	0.552998	0.898148	0.685	56.53	0.751252	0.29106	0.00182193
CMvDB1.6783	AC_000013.1	AC_000013	ATGAACCTGCTCGACGCCACGCCTACCGAGTACGTGTGGAAATACAACCCGCTCTCAGGAATTCCCGCCGGCGCGCAACAGAATTACGGAGCGACCATAAACTGGGTGGTGCCCGGAGGCAATAGTTTCGCCTACGCAGCGGATGAGATAAGGCGAAACACCCTGAGCCCCGCCGTCACGCGAGCGATAACCGCGCGCTTCGAAGCTGAATCAGACCAGCAACCCTTCGCCAACCCCCGGGAAACCGCCTACATCACCGCTAACGTACTGGACTCTGGCTTTCCAAAGTCCGCGGTTTATCCCGTAGATCCTTCCGGAGTACAAAAAGTTCAGCTCGCTGGAGGCGCCGAGGGGCGTATGCAGCTCTCAGGCGGCCTCACTGAAGGTCGAGTGCAACTT…	AP_000388.1	fowl aviadenovirus d	fowl aviadenovirus d	Aviadenovirus	Adenoviridae	vertebrates	N	dsDNA	monopartite	N	nucleus	0.557851	1.10767	0.956178	0.688	56.1	-0.630123	0.30413	0.00010056
CMvDB1.6780	AC_000013.1	AC_000013	ATGAAGTCCGTTGCCCTGCTGCTGGCTGCTGTCCTCGGACTCTGCTTTGGCGCTCCCCGGGACCCGGAGCTGGCTCTACGGACAGGAGAGTGCAGGGACCATACTATGATCCTCTGGTATCATTCCCCGTCCCCCAATTGCAATAAGATGGAGAGGGCGGCATTTGTGATTCCGAGGGTTAAAGAACCTGGACTTGAAAGCGGGTACATGGGTAGAACGAGGGTAGATAGTGGTTGCAATACTATTTACCTGAGTAAGCTGAAGGCTAATAACGGGTGCTGGTTGACTTACGGTTCCTTTGTCGGTGGGAAACCGTATGCCATACAGTATACCGTGAAGGATATTACGGGCAATGCGACGGTTGAGGTGCATAACATGAGCCGTATATTAGTTTTGGAA…	AP_000398.1	fowl aviadenovirus d	fowl aviadenovirus d	Aviadenovirus	Adenoviridae	vertebrates	N	dsDNA	monopartite	N	nucleus	0.557692	0.982443	1.15148	0.681	55.23	0.0706187	2.70716	-0.00210415
CMvDB1.6769	AC_000013.1	AC_000013	ATGAATCCGGTAAGTATCAACTTTTTTCTAAGCTTATGCTTCTGACACCTCTGATCTTAATACCGCACCCCTTTTTTCTCAAAAAAGGTTTCGTGCTTAACGCTTCTTCTATGCGTCATCATCCCGAGAGCCGATCCGCTTCCAATCACCCCCGCCTCTAAACCCGCTACCGACTCCGCCCGGACCGGCGCCTCCGTCATCACGACCCACTTACCCGCATCTCCGAGCGCCACCCCGTGCGACGAAATCTTGAGCGAGGACTGTTGGTTCGAAAATGCCAGCGGTGATTACCAACCCCTACCCTGGGAACCGAAAGAGGAAACGGTTTCAGATCAAAACCCTCTCACCGCAACCGACCCCATCGGTGACCGAATCCCCGCTATCATCCAGTCCCAGTCC…	AP_000399.1	fowl aviadenovirus d	fowl aviadenovirus d	Aviadenovirus	Adenoviridae	vertebrates	N	dsDNA	monopartite	N	nucleus	0.617347	1.26815	0.917959	0.68	53.42	-0.554201	0.867328	-0.00218603
CMvDB1.6765	AC_000013.1	AC_000013	ATGAGCGAGCAGCCGGACTCACCGCCGGAGCTCTATCCGTCTCTCCTGGTCCTGCGGGTGAACCCGGTTCCCCGTACTCCGTTCGTTTTGGACATCAGCCGTTTGCCCGTGGTGCCGGAGCGCATTTTGCTGCACGACTTTCCGAACGGACCCTGGTCGGAAACGATTTGGTACGGGAAGATCACTCAGCGGGAGCTGAACCAGGCGCTAGAGTCTATCGTGGACGTGCTTTAG	AP_000366.1	fowl aviadenovirus d	fowl aviadenovirus d	Aviadenovirus	Adenoviridae	vertebrates	N	dsDNA	monopartite	N	nucleus	0.782051	1.14636	0.65	0.66	43.42	0.357249	-0.0217586	0.00220324
CMvDB1.6773	AC_000013.1	AC_000013	ATGATTGTTTCTGTTTGGACCCTCGTTGTAGAGCTCGTTAACGCGTGGGATCGTTTGTGTGGTCGTCGGGCTTACCGCTATTACGCGGATCGCGAGCTGTTGTGGCAAGTGCACGAGAGTCTGCGGTCCGCCTTGGAGAAGACGGTCGGTGTCGGAAGAGGCTTGGCCCGCATCGGCGACGGTGAAAACGGGTATTTCGGAGGAGGCGGCGAAGCTGTTCGCGACAATTGA	AP_000369.1	fowl aviadenovirus d	fowl aviadenovirus d	Aviadenovirus	Adenoviridae	vertebrates	N	dsDNA	monopartite	N	nucleus	0.61039	1.57143	0.597414	0.705	61	0.815979	-1.07122	0.0026084
CMvDB1.6786	AC_000013.1	AC_000013	ATGCCGGCAGTAGTGCTTACGGGCGGGCGAACAGCTAGAGCTAATCGGAGGGCGTCAACCGCTTCCCGCCGAAGACTCCCTGCTTCCAAGCTACGGGCCACCCGTCGAACGCGCCGCTCAGTCAACGGTAGTAAGAAAAAGCGTTCGCCGAACGTGGCTGTGGCGGTACCGTCGCCCACTACGGCCTCCGCTGCCGAGCGAGCCGCGCTGCAGAACTTAGCTACGCGGTTACAGCGAGGGCAGTTTACGGCTTGGCGTTCGGCGAACTACCCCGCCCCTGCGGCCTCCGAGGCCGCCCTGGCCGCTGCTCAAAGCGGCGCACCCGCTACGGCCAGGGACATGACGACCGGAACGACCGCTACGGCGGTTCCCGTTTCAGGTGCCGGGATCGCGTGTTCA…	AP_000382.1	fowl aviadenovirus d	fowl aviadenovirus d	Aviadenovirus	Adenoviridae	vertebrates	N	dsDNA	monopartite	N	nucleus	0.62	1.29385	1.14504	0.629	57.82	1.95151	0.489978	-0.000431023
CMvDB1.6775	AC_000013.1	AC_000013	ATGCCTTTGTACGTGGTGTTTGGTGTTGCCGTACCTCCGTGGTGTATGCACGATGCCATCTTCTGGAAGCTAGTTCAAGACATCAAGGAGCTGTGGTATCCGTACCACGAAGAAGCTAACATCGGTGTCGGACATCCTATGGGTTACTGCGTCGGGCTTCAGCCGGGCGGTTCTTGTGCTTGTCATTTGACGCTGTTGATTTGCCTCACGATGTTCGACCTGAGAGATAAACATTTGTATAAGTGTTCTAGAGCAATGAAGCGCTACTTTCGTGAGGAGTTCTACAGAAGCCAAGTTCCAGACGGACAGTGGTTCCGGATGTATTTGAATAAGTGGTGTCAAGATCCTAATTATCCAGTAGGGAAATATCTTGTAAGCACTGGAGCTGTGCGAGATATA…	AP_000396.1	fowl aviadenovirus d	fowl aviadenovirus d	Aviadenovirus	Adenoviridae	vertebrates	N	dsDNA	monopartite	N	nucleus	0.528662	0.962639	0.835391	0.7	58.4	1.25482	0.55026	-0.00156415
CMvDB1.6756	AC_000013.1	AC_000013	ATGCTTGGTCACCACGACTTTGGTTTCCGCGAAGCGGCGTTGAACCGGGGTTCCTCTTCCTCCTTCGCGACGTCGATGCCGGCCGCTCCTCCTCCTTCGCCTGTGTCGGGCGTGCCCCCTGCGATGGCTCCTCAACGCTACCCGGCGACGGTGCACGGATACCCTCCGGTGATTCCGCCACTAGACTCGGCCGCGGACGACACGTCCGAACTGTTCGTTCCGGTGCAGAGGGTGATGGCGCCTACGGGTGGAAGGAACAGCATAAAGTACCGCGATTACGCGCCCTGTCAAAACACTACCAAATTGTTCTACGTGGACAATAAACTGAGCGACATCGACACGTTCAACCCCGAGGCGAATCACAGCAATTTCCGAACCACCGTGATCCATAATCAGGAT…	AP_000380.1	fowl aviadenovirus d	fowl aviadenovirus d	Aviadenovirus	Adenoviridae	vertebrates	N	dsDNA	monopartite	N	nucleus	0.657509	1.32816	0.979467	0.654	53.2	-1.30921	-1.04099	-7.22e-05
CMvDB1.6760	AC_000013.1	AC_000013	ATGGAACACTGCCCCCTAGTGTCTCCCGCTCCATGGGACCCCTATGAGGTGGGCACCATCTCATTTGCCGCAATGGAGCTCATCCACGAGGGGGCGCCATTGAAGCTAGGGGACCGCATAGAGAGCCTGGCCAATGGGGTGCTTTGGAATCCGGATATCCCCGCCCAACTCTTCAACTGCATTTCTATTCGCTCATGGGGATCACATGGGAAGCGCGTCATATTCAAAGGCCACACCCACCGGATGTTCCACGCCCAGCTTAGGATCCGTAGCACCGCCCCCGTTACTAGGAAACAGGCCGGAAGCCTACTCCTCAGCCTATCACAGAGGCTCCTGTGTTTCCCCGCCCGCTATAATACCCACCCCCTCGTGATGCAATTGGGGGTGGAGTCTAATGCC…	AP_000395.1	fowl aviadenovirus d	fowl aviadenovirus d	Aviadenovirus	Adenoviridae	vertebrates	N	dsDNA	monopartite	N	nucleus	0.622222	0.638035	0.842731	0.721	50.63	0.847464	0.0973527	0.00714969
CMvDB1.6752	AC_000013.1	AC_000013	ATGGATTACGCCGCGCTTTCTCCGCACGTCGGTGGTTGGGCCCTGCGAGACGGATACCTCGGAGACTCTAGCCTGCGAGGGGGTGCTATCAATTGGTCGAACGTGGGCTCTCGTCTCTCGAGCGCTCTCGGCACGGCCGGGCGATGGATGTTTAACCAGGGAAATCGCTTTCTCAATTCCAACACGTTCGGCCAGATCAAGCAGGGCTTTAAGGACAGCGGAGTGATCCGTAACGTCGCAAACCTGGCCGGGGAAACCCTAGGCGCTCTTACCGACATAGGTCGGTTGAAAATACAACAAGATCTAGAGAAGCTTCGCCGTAAAGCCCTGGGAGAGGACGGACCCGCCACTCAAGCCGAGTTACAGGCATTGATCCAGGCGTTGCAAGCCCAAGTCGCC…	AP_000383.1	fowl aviadenovirus d	fowl aviadenovirus d	Aviadenovirus	Adenoviridae	vertebrates	N	dsDNA	monopartite	N	nucleus	0.641921	1.15755	0.826952	0.656	57.4	0.805297	-1.6655	0.00618833
CMvDB1.6751	AC_000013.1	AC_000013	ATGGCCGAGAGAGCGCTAGCAGATGCTGATGGTGCTGAACAGGCACAAGATGTTCCCGCCGCCGTAAACAACGTGGGATTTGTTCCCGCGGCACATGCCTATCAGTTCTTGTGTTTAGAAGATTTTGAGTTGATTACTGAGAAATGTGATTGTCACGGATTCGATATGAAAAGAGTTCCCATGGGGGTGTGTTGTCAGCCCGACGGGACAGGTCTGGGAGTTTATTTGTGGAGCCGCTTAGAAGATGATCCCACGCTTGAGGGAGTTTATTTTGTGGCGGCTTGGGCTGCAGCCATGTTTACTGATTTTTATCCGGTGTTTTGTCCTTCACCGGCTTCTGGTGCAGTTCTGGGAATGGTAATTTACGTTCCCCCCAATAAAGTTAATATTTTCGTGGAA…	AP_000391.1	fowl aviadenovirus d	fowl aviadenovirus d	Aviadenovirus	Adenoviridae	vertebrates	N	dsDNA	monopartite	N	nucleus	0.439791	0.837175	0.610704	0.686	51.97	-0.168431	-0.776832	0.0109229
CMvDB1.6785	AC_000013.1	AC_000013	ATGGCCGCGTTTACACCCGACCTGACCACCGCGACCCCGCGGCTGCAGTACTTTCACATCGCCGGTCCGAGCACCCGGGAATACCTGTCCGAGGACCTTCAGCAGTTTATCGCGGCGACTGGAAGCTACTTTGAACTGAAAAACAAGTTCAGGCAGACGGTAGTCGCGCCCACTCGCAATGTCACCACCGAAAAGGCTCAGAGGCTTCAGATCAGGTTTTACCCGACGCAGACCGACGACACGCCCAACAGTTACCGCGTGCGGTACAGTTTAAACGTGGGCGACAGTTGGGTTCTGGACATGGGAGCCACCTACTTCGACATCAAGGGCGTTCTAGACAGAGGACCTTCTTTTAAACCATACGGAGGAACCGCATACAATCCCCTCGCGCCCCGCGAA…	AP_000384.1	fowl aviadenovirus d	fowl aviadenovirus d	Aviadenovirus	Adenoviridae	vertebrates	N	dsDNA	monopartite	N	nucleus	0.576396	1.08568	0.976729	0.706	58.57	-0.370364	-0.368918	-0.000405791
CMvDB1.6762	AC_000013.1	AC_000013	ATGGCTCAGAGAATGCTCGACGAGAAGACCAGAGTAACCGAAGAGCCACCCCCGCCGTCGGAAGAGACCGACGCTCCCTTCCATACAGACGGGCTGTACGCGGCACGGGAAGCGATCGAGTCCGACGGCGAAACTCTAGGAAGCCAGGATACGGAGGAGGACCTGAGTACCATCTCGGAGGAGGAGGAAGAGGAGACTTACGAGGAAGCGGAGAAGGAGAATATACCTCCGTCGAGGGGGGCATCTCGAAAACGCCGCTCCGCATCCTCCCTAGAGAAGACTCTCCCGAGACCTCCGCTGAGAAAGAAATCCCGCAATAACGCTGACGAGGGTAATGCCCAAGGGCTTAGAAAACGTCGCCCTAGAGGTAACTATCGCAGCTGGGTCAGACACCGGGTG…	AP_000387.1	fowl aviadenovirus d	fowl aviadenovirus d	Aviadenovirus	Adenoviridae	vertebrates	N	dsDNA	monopartite	N	nucleus	0.557756	1.27367	0.889495	0.673	60.57	1.18265	-0.566692	0.0103844
CMvDB1.6782	AC_000013.1	AC_000013	ATGTCCATTCTGATCTCTCCCAACGACAACAGAGGTTGGGGCATGCGTCGCCGCTCGTCTATGCGTGGGGTCGGGATTCGTCGTCGACGGTTGACGCTGCGTACCCTGCTCGGGCTGGGTACCAGCAGCCGACGGAGAAGCGGCGGTCGGTCCAGCAGACGCCGTTCCCGCCCCGCTTCTACCACTACTCGCGTAATGCTGGTACGTACCAGCCCGAAGAAGGAGACGTTAACGCGCGAGGTCGACTGGAAAACGCAGATGGAAGGAGGAGGAATGAAAAATTGA	AP_000381.1	fowl aviadenovirus d	fowl aviadenovirus d	Aviadenovirus	Adenoviridae	vertebrates	N	dsDNA	monopartite	N	nucleus	0.642105	1.29403	0.795596	0.716	51.77	2.20557	-3.32643	0.0015521
CMvDB1.6779	AC_000013.1	AC_000013	ATGTCCGGGACCACGGAAAGCCAGCTGAATCAACTAGTCGGGGCCATGCACCTCCGCCATCGATTCCTGGGCGTCTTCGACAAAACTTTTCCCGGGTTCCTCGATCCCAACCGCCCTGCCTCGGCCATCGTGAATACCGGGTCTAGAGCGACCGGAGGTATGCACTGGATAGCTTTCGCGTTCGATCCGATCGCGCGAAAATGCTACATGTTCGATCCCTTCGGTTGGTCGGATCGGGAACTGTGGAATTTGTACAAAGTGAAATATGACGCTTTTCTCAGAAGAACTGGATTAAGACAACCTGATAAATGTTTTGAACTCGTACGTTCCGTCGAAGCGGTTCAATGTCCGTGTTCGGCGGCGTGCGGACTTTTTAGCGCTCTTTTTATTGCTTCGTTT…	AP_000385.1	fowl aviadenovirus d	fowl aviadenovirus d	Aviadenovirus	Adenoviridae	vertebrates	N	dsDNA	monopartite	N	nucleus	0.57767	1.52876	0.554497	0.688	55.74	-0.185796	1.01411	0.0025924
CMvDB1.6758	AC_000013.1	AC_000013	ATGTCGATCGAAGATTGGTTCCTCGTTTTCGTAGTGCTTTTCGCTATTCTGTCTTTTATGTGGGGGATGTTCTTGGGGATGCTTTGCGGGCCAGGCGATTTGGATTTCGCGGGTTACTGGGACTGGTATTTCCGTGTTTGTAACGCGAGGGTTCCTTAA	AP_000370.1	fowl aviadenovirus d	fowl aviadenovirus d	Aviadenovirus	Adenoviridae	vertebrates	N	dsDNA	monopartite	N	nucleus	0.603774	1.41333	0.868852	0.705	57.57	0.713162	-0.275944	0.00398309
CMvDB1.6774	AC_000013.1	AC_000013	ATGTCGGGCTCGAGGGATCGCTATTGGTCCTTGGTCGAATCTCTGATAAATAGAGGGATCGTGACCCGTCAGCAGTGGTATTTCAACGACCGCTCCGAGTACGGGTATTACACGAAGCGCTACAGAGGCGCGATGAAATTGTCCAACTTGTTCCGCGACGTGCGTCGTCACATGTTCTGGACAAAATGTTTGGCCGACTACATGTTGACCCCCGAAACCGACTTTCTTCAAATCGAGGAGAATCCGTTTTATTCGGTGTTTTCGAAAAACGGCTACGATCCCGCTCTCGTGGGCTCGATGTTGCTGGCTTGGGCCGCGCGGCAGTCGAAGCGCAATACCGTTTGGATTAGGGGAGCGCCCGTGACGGGAGCTCCTTACTTGGCGGAAGCGATCGCTTAC…	AP_000371.1	fowl aviadenovirus d	fowl aviadenovirus d	Aviadenovirus	Adenoviridae	vertebrates	N	dsDNA	monopartite	N	nucleus	0.690299	1.43413	0.616262	0.714	45.75	-1.6141	-1.74052	-0.000827291
CMvDB1.6777	AC_000013.1	AC_000013	ATGTCTTTCGATTCCGGTTGCCCCCCGACTCCACCGGTAAAGCTGCTGTTCAAGAAGCATTCCCCGTTTGCCGTGACGCCCCAGCGTGCTACCTCGGGGGCTGCCGGTTACGACTTGTGCAGCTCGGCGGACGTGGTGGTGCCGCCGAAGAGCCGGTCTCTCATTCCGACCGACCTTTCTTTTCAATTCCCCCGAGGCGTGTACGGGCGCATAGCCCCTCGTTCGGGCTTGGCCGTAAAGTTTTTTATCGATGTGGGAGCCGGTGTTATCGATAGCGATTACCGGGGCATCGTTAGCGTCCTCCTTTTCAATTTTTCGGACCACAATTTCAACGTCCGTCGGGGCGATCGCATAGCTCAGTTAATTTTGGAGCGTCATTTGACGCCCGACTTGGAAGAG…	AP_000367.1	fowl aviadenovirus d	fowl aviadenovirus d	Aviadenovirus	Adenoviridae	vertebrates	N	dsDNA	monopartite	N	nucleus	0.652439	1.22006	0.78041	0.678	56.8	1.23069	-1.99323	-0.00354619
CMvDB1.6789	AC_000013.1	AC_000013	GAATTGACCGAGAGCGAGGCGGCGGACGAAGTGGATTTCGCCGTTCAACTGGCGGCCGCTCTCGAGGCAGATAACGAGGCTACTGCGGGTTGCTTCTGCGAAGCCGACTCCGGGAAAAACACCTGTTCTCTGTGTTCTTGGAACTGTATCATTCTTTAG	AP_000368.1	fowl aviadenovirus d	fowl aviadenovirus d	Aviadenovirus	Adenoviridae	vertebrates	N	dsDNA	monopartite	N	nucleus	0.622642	1.24804	0.507177	0.715	58.93	-1.48438	-0.0257722	-0.00341831
CMvDB1.6790	AC_000013.1	AC_000013	GCGAAATCGACTCCTTTCGCGTTCTCCATGGGGCAGCACTCCAGCCGAAAACGTCCCGCGGACAGCGAAAACACGCAAAATGCATCAAAAGTCGCCAAAACGCAGACTTCTGCCACGCGCGCCGGTGTCGACGGAAATGACGACCTAAACCTGGTGTACCCCTTTTGGCTCCAAAACAGCACTTCGGGGGGCGGAGGAGGAGGAAGCGGCGGAAACCCCTCCCTAAACCCCCCTTTTATCGACCCTAACGGACCCCTCTATGTTCAAAACAGTCTCCTTTATGTCAAAACTACTGCACCTATCGAGGTTGAAAACAAGTCACTCGCCCTAGCTTATGACTCCTCACTGGCTGTGGACGCTCAAAATCAGCTGCAAGTGAAGGTAGATACCGAGGGTCCC…	AP_000390.1	fowl aviadenovirus d	fowl aviadenovirus d	Aviadenovirus	Adenoviridae	vertebrates	N	dsDNA	monopartite	N	nucleus	0.47986	0.984689	0.869534	0.643	59.75	-1.4451	0.907449	0.000995436
CMvDB1.6787	AC_000013.1	AC_000013	TCGGAGGCGCAAGTGGATGCTCCTAAAAAATATTGGTTGAAAATCAACGATCAGGCGATCGTTAGATTTACGCAACCCCTGAACCCCGGTTACGTCTTTTGGCTCAAAAGACGTTTTAGAGCGCGAATAGCGAGCGACGGCGGCGAACGGGTAATAATGACGAGACGGGAACCGTTTAACGAACGTGAATTGGAGGAACTTTATTGCGAAACTGAGCATCGACAGCAGCGG	AP_000389.1	fowl aviadenovirus d	fowl aviadenovirus d	Aviadenovirus	Adenoviridae	vertebrates	N	dsDNA	monopartite	N	nucleus	0.506494	1.82292	0.76721	0.624	52.75	-1.43975	-0.646762	0.00212381
CMvDB1.6706	AC_000014.1	AC_000014	AACGAGGAGGTTCCCCTAAAGCGTGTCAGCCCTGACGAAACCGAGACGGTTCCCAAAAAACCGCGAACCGACGTTCGCGACACCGTCAGGGCCGGCACTGACGACACGGTAGATCTCGTGTACCCTTTTTGGTGGAATCTCGGAACGGGAGGGGGCGGAGGAGGAGGAGGCGGGGGCGGCGGCAGTGGAACCTCTCTCCAGCCCAATGACCCGCTTTACGCCGCCAGCGGGACCATCAACCTACGCATGACATCCCCGCTAACGTTGTCACAACGAGCCTTGGCTCTCAAAACGGACAGCACCCTCACCCTCAACACGCAAGGCCAGCTGGGCGTCAGCCTCACCCCCGGAGACGGGCTCGTCCTCAACACCAACGGGCTCAGCATCAACGCAGACCCG…	AP_000426.1	fowl aviadenovirus a	fowl aviadenovirus a	Aviadenovirus	Adenoviridae	vertebrates	N	dsDNA	monopartite	N	nucleus	0.692308	1.00453	0.763907	0.658	48.35	-0.0355035	-1.06757	0.00418144
CMvDB1.6687	AC_000014.1	AC_000014	ATGAACCTGATGAACGCCACACCCACCGAATACGTATGGAAGTACAACCCAGTCTCCGGCATTCCCGCCGGCGCGCAACAGAATTACGGCGCCACTATAGACTGGGTGTTGCCAGGAGGAACCGGTTTCGCAATAGCAACCAACGACATTCGAAGACAAACCCTTAACCCGGCCGTGACCCGTGCAATTACCGCGCGTTTTGAAGCTGAGTCAGACCAGCAACCGTACGCTAGCCCTCACGAGACCAATGTTATCGCGGCCAATGTCCTCGACTCGGGTTATCCCAAATCCGGTCTCTACCCATTAGAGCTCAGCGGCAATCAGCGCGTACAGCTGGCAGGCGGCCTAATGGTAGGTCGCACTGAGGGCAGGATGCAATTAGCGGGCGGTTTAACAGAA…	AP_000424.1	fowl aviadenovirus a	fowl aviadenovirus a	Aviadenovirus	Adenoviridae	vertebrates	N	dsDNA	monopartite	N	nucleus	0.609756	0.984996	0.792003	0.697	56.66	2.44591	0.929734	-0.00448359
CMvDB1.6668	AC_000014.1	AC_000014	ATGAACGACGAGCAGATCCTGGAGATGGTGCTGCAGCACCAGCAGCGCCGCCAACAGGAAGCGGAGCGCGAGGAGGAAGTTGGGGATGACATGGAAGACGACGAAGATGATGACGGTCTTCAGATGCCGACGCCGCTTCATGCCTATCAGCTACTGTGTTACGATTCTTTCGAACTTCATTTCGGGGGATGCGCTTGCCACGGGTTACCTTTGCATCGTATGGGGTTATCGGCTTGCCACCTGGCTCCTTCCGATTTGGCCACTTATGTTTGGGCCAGGTTGGAGGATGACTTGAATGTGGCAGGGGTGTACTTCGTGGCTATGTGGGCGTCACCGGGGTTTAGCGATTTCTCTCCAGTATTTATGCAGCGACCGATCGGGAACGTGTGCGGGATGTTA…	AP_000428.1	fowl aviadenovirus a	fowl aviadenovirus a	Aviadenovirus	Adenoviridae	vertebrates	N	dsDNA	monopartite	N	nucleus	0.61165	1.02133	0.725148	0.685	53.29	2.37511	-1.0924	0.000248587
CMvDB1.6703	AC_000014.1	AC_000014	ATGACTGCGCTTACTCCCGACCTGACCACGGCGACGCCGCGGCTGCAGTACTTTCATATCGCGGGCCCTGGCACCCGAGAGTATCTATCCGAGGATCTCCAGCAGTTTATCTCGGCCACGGGGAGCTACTTTGACTTGAAAAACAAATTCAGGCAGACGGTCGTAGCTCCCACTCGCAATGTCACCACCGAAAAGGCACAACGTCTGCAGATCAGATTCTACCCGATCCAGACGGATGACACGCCAAACAGCTATCGCGTGCGCTACAGCGTCAACGTTGGGGACAGCTGGGTGTTGGACATGGGGGCGACCTACTTCGACATAAAGGGTGTGCTGGACCGCGGACCTTCCTTCAAGCCGTACGGCGGAACGGCTTATAATCCCCTTGCGCCAAGAGAA…	AP_000418.1	fowl aviadenovirus a	fowl aviadenovirus a	Aviadenovirus	Adenoviridae	vertebrates	N	dsDNA	monopartite	N	nucleus	0.763521	0.945956	0.860661	0.798	43.55	0.304225	-0.832718	0.000529771
CMvDB1.6688	AC_000014.1	AC_000014	ATGACTTCGGAAGAGAAGCTGCAGAGTTCGTCTCCGGAGACCGGCCTCGCCGCTGTCGTCCTGCAAAGCCCCCTTGAGGTACGTGTGCCTGCCGTTCTTCCTCCTCCAGTGCGAATTGACATCTACCGCTACCCAGGCTTTCCGCCAACGGAGACCATCTGGCACGGTCTCATCACGCAGACTGAGTTAAACCAGGCTTTGGAGAGCATCGTTGAGCAATTGTAG	AP_000400.1	fowl aviadenovirus a	fowl aviadenovirus a	Aviadenovirus	Adenoviridae	vertebrates	N	dsDNA	monopartite	N	nucleus	0.653333	0.884304	0.47954	0.675	61	1.73135	2.84305	-0.00365914
CMvDB1.6705	AC_000014.1	AC_000014	ATGATTGTGAGCGTGTGGCAGCTCGCGACCATCGCGATTGAGTTTTGCGATAAGTGGGTGGGGAAATACTACAGATTCCGACCGTATCATGAGAGACTTTTGCTTATGCAGAGTCGGCAAGCTTTGGAAAGGAGCTTGCGCCGCTGCGTAAGTGAAGTTGGACCTCCGCCAGAGCCTCTAGAATAG	AP_000403.1	fowl aviadenovirus a	fowl aviadenovirus a	Aviadenovirus	Adenoviridae	vertebrates	N	dsDNA	monopartite	N	nucleus	0.580645	1.0971	0.735178	0.657	54.96	-0.802672	0.0427456	0.00360206
CMvDB1.6665	AC_000014.1	AC_000014	ATGCCTTCCGTTCTTTTGACCGGCGGGCGGACCGCCAAGGGCAAGAAGAGAGCCTCTCGTCGTCGAGTGAAAGTGCCTAAGTTGCCTAAGGGAGCGCGCCGAAAGCGTGCGTCGGTGACGCCGGTCCCTACCGTAGCTACCGCGACCGCTTCCGAGCGCGCGGCTCTGACGAACCTAGCCAGACGGCTCCAGCGCGGCGACTACGCCGCTTGGAGGCCCGCCGACTACACGTCACCGGCCGTTTCCGAGGCGGCTCGCGCAGCCGCCTCGTCCGGCACCCCCGCGACCGCGAGGGATCTCGCGACGGGAACCCTCGCTCGCGCCGTGCCCATGACGGGTACCGGCGGAAGGCGGCGCAAGCGCACCGCTACCCGCCGCCGATCTCTGAAGGGGGGCTTC…	AP_000416.1	fowl aviadenovirus a	fowl aviadenovirus a	Aviadenovirus	Adenoviridae	vertebrates	N	dsDNA	monopartite	N	nucleus	0.728814	1.27964	1.08133	0.712	45.3	0.1052	-0.396396	NA
CMvDB1.6675	AC_000014.1	AC_000014	ATGCCTTTGTATTTGTGCTTTGGGGCCGCCGCCCCGGTTTCGATTTTGTGGCGGGAAGAACTCTTCTGGGGATTCGTGGCTGCGGTCAAGAGGAGGTGGCACACTGTATATGCACGGACCAATGTGGACATTCAGTATCCGATGGCGTATTGTGTCGGTATCCAATCCCTGTCTCCATGCAAATGTCATGTGACCGTGGTGGTGTGTCTGACCTTTCTGGATCTGCGCATGTCCGCTATTAATGAAGCCACGAAAATAATGCGCGCGTTTTTCAAAACCTTTTTCTACCACCACGGGAAAGTCCCGCGTGGGCGGTGGTTTAAATTGTACAGAAATGATTGGTGTAAGGATCCTAATTTAACAGTGGGTAATTACATTGTGGCATCGGGGGCGTTACCT…	AP_000432.1	fowl aviadenovirus a	fowl aviadenovirus a	Aviadenovirus	Adenoviridae	vertebrates	N	dsDNA	monopartite	N	nucleus	0.555556	0.981595	0.759109	0.678	53.18	-0.184353	0.521327	0.00603115
CMvDB1.6694	AC_000014.1	AC_000014	ATGCTGCCCCCGATAGGTTGCGACCGCCTTCCGGAGTTTGACGTAGTATGCCCGCGAGACTGGATCGGATTTCAAAGCAAGTGCTACTACTTTTCGGAGTCAGAGTCCAATTGGAGTGAAGCCGAAAAATTTTGTAGACAGCAAGAGGCGGAGCTAGCAGTTCGGCGTTCCGAGGAGGAAAAGGTAAAAAGTTAAATTCCAGGAAACTCCTAATTCCCCGAAAAATTACAAAAATTAACGGAGACCCTTTACAGGAGTTCCTTCTGCGCCAATGCGGAACAGGAACTAACTGGCTGGGCGTAACCAGGAAGTCGAAGGACGGAGCTGATTGGGTGGATGCATCGTACGATGATTACGTACCATGGTGAGTCATGTTATACGTCACATCCGGGATGTGAC…	AP_000437.1	fowl aviadenovirus a	fowl aviadenovirus a	Aviadenovirus	Adenoviridae	vertebrates	N	dsDNA	monopartite	N	nucleus	0.482234	1.14661	0.838298	0.634	53.72	0.459838	0.992977	0.00102976
CMvDB1.6700	AC_000014.1	AC_000014	ATGGACCAGACAGCAACCCATACAGCTTTGATTCTTCTGATCGTCTTGACGGTGTTCACGGGCGCGGTGGTAGCTTTGATGTTGTATATTGCGATAACTGGACTTCCTTGCTCTATGCTTTGCTCTCAATAA	AP_000404.1	fowl aviadenovirus a	fowl aviadenovirus a	Aviadenovirus	Adenoviridae	vertebrates	N	dsDNA	monopartite	N	nucleus	0.522727	0.851613	0.777778	0.595	51.54	2.9196	1.34578	-0.00105975
CMvDB1.6676	AC_000014.1	AC_000014	ATGGACCCCAGACCACTTGTTCTGCTCCTCCTCCTAGCGTCCCATATAAGTACATTCCGGCAAATGTACTTTGAAGGGGAAACCATCCATTTCCCTATGGGCATATATGGAAATGAGACCACCCTCTATATGAATGACATCATCCTGGAAGGAACACGCGCCAATACGACCACCCGTACAATCAGCCTCACGACCACCAAGAAGAATGCGGGAACTAACCTGTACACTGTGATCTCCGAAACGGGACACAACGCCACCTATCTGATAACTGTACAACCGCTGGGACAATCGATACACCACGCCTACACTTGGGCTGGAAATACTTTTACCTTACAAGGACAGGTATTTGAACACGGTAATTATACACGATGGGTGCGGCTGGAGAATGCGGAACCGAAA…	AP_000435.1	fowl aviadenovirus a	fowl aviadenovirus a	Aviadenovirus	Adenoviridae	vertebrates	N	dsDNA	monopartite	N	nucleus	0.518219	0.813587	0.892444	0.647	56.92	1.01055	1.87916	0.00232358
CMvDB1.6697	AC_000014.1	AC_000014	ATGGACCCGTTCGGTTCTTCTTCAGTCCCTCCGTGCTCTACATCAGACCTTCCCGAACCCAAGCTCTATTTCGTCCGCTTGTCACCCCATGCAGTGCCTCCAGTTAGGGCTACGCACGGAGCTGCAGGATACGATTTGTTTAGCGCTTACGACATTAAAGTGCCTGCTCGCGGTCGGGCGCTAGTTCCCACAGATTTAGTTTTTCAATTTCCGCCCGGCTGTTACGGTCGGATTGCTCCTCGCTCGGGCTTGGCCGCCAAATTTTTCATTGACGTCGGAGCGGGTGTTATCGATCCCGATTACCGCGGGAACGTTAGCGTGGTTTTGTTCAATTTCTCCGAGAGCTCGTTCAACATCAGGCGAGGCGATAGGGTAGCACAGCTTATTCTGGAGCGTATT…	AP_000401.1	fowl aviadenovirus a	fowl aviadenovirus a	Aviadenovirus	Adenoviridae	vertebrates	N	dsDNA	monopartite	N	nucleus	0.553073	1.1536	0.876085	0.677	58.14	-2.12746	0.84404	0.00318276
CMvDB1.6683	AC_000014.1	AC_000014	ATGGACTACGCTGCGCTATCACCGCATCTCGGTGGGTGGGCCCTGAGAGACCACCACATCGGCGACTCTAGCTTGAGAGGGGGAGCCATCAACTGGGGCAACCTCGGGTCGCGCATAACCAGCGCGCTGAACTCCACCGGTCGCTGGCTGTATAACACCGGCAACCGCTTCGTGCATTCGAACACTTTCAACCAGATTAAACAAGGCATACAAGACAGCGGGGTCATACGCAACGTGGCTAATTTGGCCGGAGAGACGCTGGGGGCCCTGACCGACATCGGCCGGTTGAAGTTGCAACAGGATCTGGAGAAGCTGCGGCGTAAAGCTTTGGGGGAGGAAGGTCCAGCGACCCAGGCCGAACTGCAGGCTCTCATTCAGGCCCTGCAGGCGCAAGTGGCT…	AP_000417.1	fowl aviadenovirus a	fowl aviadenovirus a	Aviadenovirus	Adenoviridae	vertebrates	N	dsDNA	monopartite	N	nucleus	0.705357	1.01223	0.991549	0.652	52.96	-0.539318	-0.996917	0.0064001
CMvDB1.6696	AC_000014.1	AC_000014	ATGGCAGAAACGCTTCACCCAGAGACGATCAGCAGCGACGAAGACGTGGCGGACTTCGTGGACCTCGAAGAGCCCGGGCCGTCGACGGTAATCAAGTCAAACAGAGGGAGGAGCAGGCCTCTCCCACCCCAGAGACCGACGGGGCCGAAAGACCCCGAGAATCCACTGGAGAAGCAGAAGAGCGAAGATCTGCCACGCTCGCACCCGGGTAGGGATACTAGCCCCAAGAGTGTTTTGGTCGCGGTCTTTTATCGTGTCTCGTGATCCCATCGGCCAGCGAGGCGTGGTCTCGCTGACGATGGGCGTTAACTTTACCCTATAGGTCCCAGGAAGCTTCAAAAGACGCTTCCACCCTCTCCGGCAGTAGTCCCTGACTCTGAAGAGGAGGGAGAGCAAGAA…	AP_000420.1	fowl aviadenovirus a	fowl aviadenovirus a	Aviadenovirus	Adenoviridae	vertebrates	N	dsDNA	monopartite	N	nucleus	0.690476	1.07302	0.577446	0.725	51.7	4.41934	-1.54473	0.00257236
CMvDB1.6673	AC_000014.1	AC_000014	ATGGCAGACAAGATTACCCGAGAGGAAAAAACCATAGCGACGCTGGACCTCGTGTTACGCGTGGTCGTCGATGCTGGTAACTGGGACGTGTTCTCGAAACGTTTGGTTCGCTACACACGCGAACAGTACGGAATCGAGCTGCCCGAAGATATCGGGGACTTACCGGACACATCTGAGGTCTCGAAAGTGCTGTTGAGTCATTTGGGGGAAGACAAGGCGGTACTGTCCGCGTACCGAATCGCGGAACTGACGCAACCTTCCGAAATGGACCGCGCTAAGGTCACAGAGGGAGGCCTGGCCGTACTTAACGCGAGTCGCGATGAAAGCGAAGCTCAGAACCCCTCGAACCCCGAACCCGAGAGCATCGAGAGCGACGCCGTAGAGGATCTCGGCGTTGCA…	AP_000421.1	fowl aviadenovirus a	fowl aviadenovirus a	Aviadenovirus	Adenoviridae	vertebrates	N	dsDNA	monopartite	N	nucleus	0.701476	1.06342	0.687973	0.721	48.84	-1.42112	-1.65515	0.00182085
CMvDB1.6672	AC_000014.1	AC_000014	ATGGCCCGCAACCCATTCCGCATGTTCCCTGGGGACCTTCCATACTACATGGGGACCATTTCCTTTACTTCGGTGGTCCCTGTGGACCCTAGCCAGCGGAATCCCACCACTAGCCTTAGAGAAATGGTGACCACCGGCCTGATTTTTAACCCTAACCTGACCGGCGAGCAACTGCGGGAATACTCATTCAGCCCCCTAGTGTCCATGGGGAGAAAGGCAATCTTCGCAGACTACGAGGGTCCCCAGCGCATTATCCACGTTACCATTAGGGGGCGCTCCGCGGAACCCAAGACCCCCAGTGAGGCCCTCATTATGATGGAGAAGGCGGTCCGTGGCGCGTTCGCGGTTCCTGATTGGGTGGCCAGGGAATACTCGGATCCCCTCCCCCACGGCATAACC…	AP_000431.1	fowl aviadenovirus a	fowl aviadenovirus a	Aviadenovirus	Adenoviridae	vertebrates	N	dsDNA	monopartite	N	nucleus	0.621908	0.628548	0.697578	0.76	52.9	1.15578	2.40725	0.000262244
CMvDB1.6689	AC_000014.1	AC_000014	ATGGCTCTGTGTCCTCTTTCGGTGAGTTGACTTACGTGACTTGGGGCGGGTTCACCTGTATGGGTCAGCTTGACTGTACTACCTTTTCTTTCTTAAGGAGTCTTTAACCGTCAGCAGAGCTTGTGGCTTTCATAACGAAGTAGGAGTAATATGGTTTAGTTTTCTCCTACGTCACGATCCAACTTGTCGACAGGAGGAAATGGAGAGACTGAACGAGTACCGCATAAATAGAGCCGTGGCTAGCTTGCGGTGTTTCGATAATGATCTGATGAGGCGATTGCATAGTTCTGTCACGGTGCTAGTGACGGTACGCAGCGCAAAGTTTGTGTGTTTCAAACGGCGAGACTACGTACTCATGAATTGCATAGTCCGGATTGTGAGTGCCCTTCACCTGAACCG…	AP_000429.1	fowl aviadenovirus a	fowl aviadenovirus a	Aviadenovirus	Adenoviridae	vertebrates	N	dsDNA	monopartite	N	nucleus	0.47561	1.04203	0.7854	0.639	58.49	2.48638	0.88135	0.000498629
CMvDB1.6679	AC_000014.1	AC_000014	ATGGCTGACCAGAAAAGGAAGCTGGCGGATCCGGATGCCGAGGCTCCGACGGGCAAGATGGCCCGCGCGGGTCCGGGAGAACTGGACCTCGTCTACCCTTTCTGGTACCAAGTAGCCGCTCCCACGGAAATCACACCTCCGTTCTTGGACCCGAACGGTCCCCTGTACTCCACGGACGGCTTGTTGAACGTCAGGCTCACGGCACCCCTCGTTATCATCCGTCAATCTAACGGCAACGCGATCGGGGTCAAGACCGACGGAAGCATTACCGTCAATGCGGACGGCGCGCTGCAGATCGGAATCAGCACGGCCGGACCTCTCACCACTACCGCCAACGGCATCGATCTTAATATCGATCCCAAAACCCTGGTCGTTGACGGTAGCAGCGGCAAGAACGTC…	AP_000427.1	fowl aviadenovirus a	fowl aviadenovirus a	Aviadenovirus	Adenoviridae	vertebrates	N	dsDNA	monopartite	N	nucleus	0.717762	1.11209	0.884346	0.687	52.41	0.576933	-1.11034	-0.00760058
CMvDB1.6674	AC_000014.1	AC_000014	ATGGGCAACCCTACTCTGCTCCTTCTTTCAGGTCTCCTTTCTCTGACCCAGGCCATTTCCATCGGAGAACACGAAAACAAAACCCGGCATGTGATTGTATGGCGGCACTCCTCCTCCCACCAATGCTCTGATTGGAGAACAGTCACGGAATGGTTCCCGCCCCAAAAAGGCAACCCGGTGAGACCACCCTACACCCAGCGGGTTTCCCTGGATACGGCAAACAATACCCTCACGGTAAAACCCTTCGAGACAAACAACGGGTGTTGGGAAACTACGTCACAAGGCATTAACCATCCACCAACCACCATTCAGTACCGGGTATGGAACATCACCACCACGCCCACCATACAGACAATCAACATTACCAAAATAACTGTTCGGGAGGGGGAGGACTTTACC…	AP_000434.1	fowl aviadenovirus a	fowl aviadenovirus a	Aviadenovirus	Adenoviridae	vertebrates	N	dsDNA	monopartite	N	nucleus	0.566775	0.757749	0.84143	0.69	53.18	-0.172554	1.74866	-0.00167796
CMvDB1.6707	AC_000014.1	AC_000014	ATGTACCGGAGCCTGCGACCGCCGACGTCGATTCCTCCTCCGCCTCCCTCTGGTCCCTCGCCTTATCCGGCGATGATCAACGGATATCCCCCGGATGTGCCGGTGGGGTCACCTGCCAACGGAGATGCGGAGCTGTTCGTGCCGCTCCAGAGGGTGATGCCGCCTACGGGTGGACGGAACAGCATTAGATACCGGAATTATGCGCCGTGCCAAAACACCACCAAGTTTTTTTACGTAGACAATAAGCTGAGCGACTTAGACACCTACAACGAGGACGCGAATCACAGCAATTTTAGGACGACAGTCATTCATAATCAGGACTTAGACCCGTCAACGGCCGCCACAGAGACCATTCAGCTCGACAATAGGTCGTGTTGGGGCGGAGAGCTAAAAACAGCG…	AP_000414.1	fowl aviadenovirus a	fowl aviadenovirus a	Aviadenovirus	Adenoviridae	vertebrates	N	dsDNA	monopartite	N	nucleus	0.674419	1.17701	0.836941	0.69	53.54	-1.05109	-1.67765	-0.00316646
CMvDB1.6685	AC_000014.1	AC_000014	ATGTATTACTTCCACCTCCGCGTGACCTTGATGGAGCCTAACTTGGCCGTATTCCATGATCTGAAATTGACGGTGATAAATGCCTGGGAAAGTTTAACTGTTGAGATGCTGTCCCACTATAGTGTAGATTACCTGTTCCGATTGGAGGAGTTTGCGGGGGTATATTCAGCTTCTATTTTTTTGCCCACGCATAAGGTTGATTGGACTTTCTTGAAAAGGGCGGTGGCTTTACTGCGCGAATGTATTTGGAGGAGATTTGAATGTACACAGGTTCCGCGAGGGGTGGCTTCTATTTACGCGGTGCGCAATACGTGGACCCCCTCCGCCAATAGGGTGGCCCGTCACTTTGTAAAACGCGGGGCATTGGTTGGCATGCAGCCCTGTTTACACGAATGTACC…	AP_000433.1	fowl aviadenovirus a	fowl aviadenovirus a	Aviadenovirus	Adenoviridae	vertebrates	N	dsDNA	monopartite	N	nucleus	0.557143	0.897436	0.970667	0.681	49.86	0.377131	0.500576	-0.00380937
CMvDB1.6677	AC_000014.1	AC_000014	ATGTCCATTCTGATTTCACCCAGTGATAACAGAGGTTGGGGAGCAAACATGCGTTACCGCCGTAGAGCATCCATGCGCGGGGTCGGTCGCCGTCGTCTCACCCTGAGGCAGCTATTGGGTCTGGGGTCTCGCCGGAGACGGCGATCCAGGCCCACGACCGTCAGTAACCGTTTGGTGGTTGTGAGCACCCGCCGCCGCTCTTCCCGAAGACGCCGATGA	AP_000415.1	fowl aviadenovirus a	fowl aviadenovirus a	Aviadenovirus	Adenoviridae	vertebrates	N	dsDNA	monopartite	N	nucleus	0.60274	1.07353	0.608333	0.742	36.92	-0.436528	-0.250714	0.00967516
CMvDB1.6667	AC_000014.1	AC_000014	ATGTCGAACCCTAGAAAATATTGGTTGAGATTAAACGACCAGGCTGTGGTACGGTTCGACGAACCCCTGAACCCCGGTTTTGTATTCTGGCTGAGGCGACGGTACCGCGCGCGGGTGACGAGCGAGGGCGGCGAGCGCGTGACAGTGACCAGACGGGAGCCGTTTAACGACAGAGAATTGGAAGAAATTTATTGCGAAACGGAGCATCGCCAACAAAAG	AP_000425.1	fowl aviadenovirus a	fowl aviadenovirus a	Aviadenovirus	Adenoviridae	vertebrates	N	dsDNA	monopartite	N	nucleus	0.643836	1.53236	0.73	0.711	52.95	-0.486201	-0.490366	-0.000327248
CMvDB1.6671	AC_000014.1	AC_000014	ATGTCGCGTGAGTCTGAACGTTACTGGACTTTGGTGCACGCTCTGATTGATCGGGGTGTAGTCAGCCGTGAACAGTGGCAAATGGTTGACCCTGCGCAATACCAGTTCTACCACCGCTCCAAACAGAGGGGTTTTAAGGTCCGTCACATTCTTCGTGATGTGATTCGCCACATGTGTTGGTCTCGGACTCTGTTAGATTATATGTCCTCGGCCTCGACACCTAGTCCGGACGATGTATTACGCAATCCCCTGTATCAGTTGCTGTTATGTAATGGATATAACCCCGCTGTTGTGGGGACAGCGCTGATCCGGTGGGCGGGCCATCAGAGCAACCGTAACACTGTTTGGATTCGAGGCACCCCTATGTCCGGAGCTCCGTACTTGGCACAGGCTATCGCG…	AP_000405.1	fowl aviadenovirus a	fowl aviadenovirus a	Aviadenovirus	Adenoviridae	vertebrates	N	dsDNA	monopartite	N	nucleus	0.563177	0.832422	0.823235	0.707	56.93	-1.04286	3.15764	0.00172787
CMvDB1.6684	AC_000014.1	AC_000014	ATGTCGGGAACCACCGAGACCCAACTGCGGGACCTGCTGTCCTCTATGCACCTGCGGCACCGCTTCCTGGGTGTTTTTGACAAAAGTTTCCCAGGATTTCTCGATCCGCACGTGCCCGCCTCAGCTATCGTCAACACCGGCTCCCGGGCCTCCGGAGGTATGCACTGGATCGGGTTCGCGTTCGACCCTGCCGCAGGACGATGTTACATGTTTGACCCTTTCGGGTGGTCAGACCAGAAGCTGTGGGAGTTATACAGAGTCAAGTACAACGCTTTCATGCGTCGGACCGGCTTACGGCAGCCCGATCGCTGTTTTACCCTGGTCCGTTCTACCGAGGCCGTGCAGTGCCCCTGCTCGGCCGCTTGTGGGCTTTTTAGTGCCCTTTTTATCGTCTCTTTC…	AP_000419.1	fowl aviadenovirus a	fowl aviadenovirus a	Aviadenovirus	Adenoviridae	vertebrates	N	dsDNA	monopartite	N	nucleus	0.652174	1.11706	0.805622	0.774	47.83	1.43642	-0.214584	-0.00109473
CMvDB1.6691	AC_000014.1	AC_000014	GACCCTTGCGACGAAGTCGACTTCGCTGTACGCTTGCAAGCAGATTTTGAGGGGGACGACGACACATACGGACATTGTCTGTGCGAAGGCAGCACCAGCAAGAGGCCCTGCTGTACGCTCTGTAACAGTTACTGCGTGCTTCTTTAG	AP_000402.1	fowl aviadenovirus a	fowl aviadenovirus a	Aviadenovirus	Adenoviridae	vertebrates	N	dsDNA	monopartite	N	nucleus	0.632653	1.01316	0.786096	0.737	NA	-0.562591	-0.956513	0.00714085
CMvDB1.15740	AC_000016.1	AC_000016	ATGAATCGTGACTTGGGTGAGTTTGAAACAAATTCTTTTAGCATCCACTTAAGGAGACAAGCACAATTGTGCAAATTGGCTTTACAAGCTAAATTCAAATATTTACCAGAATCTGTAGCTGAAATTGGAGATGCATTCGAATCATTCATTTTTAATCCAATTACTGAATCTGACCGAAAACAACAAGAGCCTAGACTCAATTTTTACCCTCCATTTGCTGTGCCAGAACGAACAGCAACTTACAATAGCTTTTTTCAAATTATGTCTCTACCATTTAGCTGCTTAGCTAACAGATCAGGTAGTAAAAAATATAAGACTCTAAAATCAATTACAAAATTTGAAGTCTTACCCAAGTTTGAATCAGATATGTTTGTGATTTCAGACTGTCTTGGGTCCGAA…	AP_000489.1	turkey siadenovirus a	turkey siadenovirus a	Siadenovirus	Adenoviridae	vertebrates	N	dsDNA	monopartite	N	nucleus	0.247508	0.314525	0.693054	0.619	42.42	-0.206947	1.63132	0.00762966
CMvDB1.15753	AC_000016.1	AC_000016	ATGAGCAAATACATTTATACCACTCAAAACGAAATTCCATACAGGTTGCAAATATGTAAAAAAGACATAAAAGCCACTATAATAGAAATAGCTTGGACATATAATTTATTTAATTGTAAAAAACTTGCAAAAAAAGTAAAAGATGCACAATCATATATCCTCATTTGTAGTAAATACAAGCCCACAAACAGCGATATTGAAAATGTAAAAAACTTACCGGTCAAATCAATAACTATCTGGAAAAAATTAACTGGATGTGTTATGATCCAAAATGAATTCAAAACATCGCATGAATATATTGAATTAGACTTCATATATGATAAGTCAAAATTATGCTGGATAAAATCATGGACTCAACAACAAAAATGCAGCTCATGTGGTAGAATCTACTCCGCAATT…	AP_000478.1	turkey siadenovirus a	turkey siadenovirus a	Siadenovirus	Adenoviridae	vertebrates	N	dsDNA	monopartite	N	nucleus	0.29009	0.782593	0.768566	0.601	42.67	-0.913913	-0.663796	0.0104928
CMvDB1.15737	AC_000016.1	AC_000016	ATGCATTCTGTTGTTTATTCTCCAGGGGACAGTAGAGGATGGGGTATTGGTAATTCAAGTATGCGAGATTATTATTTGATAGGTGGCGCTTTGCAACCGTCTGATATTTATACTGTTAGGGTTCGTGAACATTGGAGACGTAAAAGGAGGCCAACTGCTCAAACTGGAAATTCTGCTGTAACCCCACGACGTAGAAGACGGAGAACAATTGCAATTCAAGTACCAGCTCCAACTAGAGTACTAAGAAATAGAATAGTTACACCTGTTGTGCCTGCAGTTCCTGTACCTGCTCCTACAGTTTCTGCTGTACCAGTACCTGCTGCTCCTGTAGCTGTAGCTGCTAAGAGACGTAGAGTAGGTTAG	AP_000483.1	turkey siadenovirus a	turkey siadenovirus a	Siadenovirus	Adenoviridae	vertebrates	N	dsDNA	monopartite	N	nucleus	0.14876	0.511268	1.13972	0.619	35.27	0.365034	-0.494181	0.00286654
CMvDB1.15742	AC_000016.1	AC_000016	ATGCCTCTGACTTGGTGGTTGCAAGCTGACATTCACTTCAATGAAGATGACCAATTTCAGCAGAACTTAAGTCTTACTCTTCAAGCAATGGCTGAGAACAAAGAAGAAAAAGACTGTAAATTCAACGTAACTATTCATAAGGAAATTGAACCTGAATTGAATACTATTTTTGATACTCAAATGGATACCTGGTTATCTTGCGGCTTTACTAAAATGACTGTTTTTTCAACTGGTAAAGGAGATATATTTTTGCGCATTTTATTTAGAACTTGTGCTACTACCTTTTTTACTGCTGGAGTGGAAGGAAGAAAATTAAAATCTAAAATTGAACAATCAATGTACGAGACCTTTGGAAGCTGCCTATCTATGGACTTTATTAAGGTTGCTTCTGTTGCTGTG…	AP_000496.1	turkey siadenovirus a	turkey siadenovirus a	Siadenovirus	Adenoviridae	vertebrates	N	dsDNA	monopartite	N	nucleus	0.310502	0.509039	0.663844	0.672	47.14	1.25347	0.328924	0.00414487
CMvDB1.15746	AC_000016.1	AC_000016	ATGGAATCTTCGAACACTGCCACTAGAATTTTTGCTCCAACGGAAGGGAGAAACAGTATAATTTACAGCAACTTGCCTCCTGTTCAAGATACAACCAAAATATTTTATATAGATAACAAGGCCATTGATATAGAGTCATATAATCAAGAGAAAGATCATTCTAATTATTATACTAATATAATTCAAACACAGAACATTTCAACTATTGATTCAAGTATACAGCAAATTCAGTTAGATGAAAGGTCTAGATGGGGAGGAGAACTACATACAAGCTTAGTAACATCTGTTATGAATTGTACTAAACATTTTAATTCAGATAGATGTTTAGTGAAAATTCAGACTATTAAGAGTCCACCTACATTTGAATGGAAAGAATTGAAAATACCTGAGGGAAACTAT…	AP_000482.1	turkey siadenovirus a	turkey siadenovirus a	Siadenovirus	Adenoviridae	vertebrates	N	dsDNA	monopartite	N	nucleus	0.238307	0.288628	0.860045	0.621	38.06	0.969809	0.474322	-0.000754753
CMvDB1.15744	AC_000016.1	AC_000016	ATGGACATATCAAATGCTACGCCAAAACTTGATATATTCCACATAGCTGGACCAGATGCTTCAGAATATCTTTCAGAAAATCTCGTTAATTTCATCTCCAGTACAGAATCGTATTTTCCAATTAATAAAAAATTTAGAGAAACAATTGTAGCACCAACAAAAGGTGTGACGACAGAACAATCTCAGAAATTGCAAGTTAAAATTGTTCCAACTTTGACACAAGATTTAGAAAATAGTTTTACTGCTAGATTTACTATTGCTGTTGGCGATGGTCGGGTTTTGGATATGGGAAGTACGTATTTTGATATTAGGGGTAACATTGATCGGGGACCTTCATTTAAGCCATATGGTGGTACAGCATATAATCCTCTAGCTCCAAGGTCAGCTCAATTTAATAAT…	AP_000486.1	turkey siadenovirus a	turkey siadenovirus a	Siadenovirus	Adenoviridae	vertebrates	N	dsDNA	monopartite	N	nucleus	0.196251	0.365005	0.944859	0.635	38.19	-1.37629	0.108183	NA
CMvDB1.15752	AC_000016.1	AC_000016	ATGGATCCCGTTCCGTTAGAATATATTTGGCAGTACAACCCTGTGACTGGTAGAGTTGGAGGAGCAAATCAGAATTACGGACAGAGGATTAATGTTTTGCATACAAATCGTTACCTCTACAACAGAATGCAGAATGTGCAGAAAAAAAGCAACGAAAGAGCCACTGAAAGAGGATTACTATCTCTGAAGGGAGGAAGCACATTGCCGACTATTGCAGAAGATGAACCTGCCCAGTTGAACTCGGCTATAGTTCGCATGGCAGGATTGAATGACTTGAACACGGTTCAAGCACCGGATTCATCTAATCTGCAAAACCTGGCCAACATTGCACTTGAAGCTGCTGAACACAACAAAGCTACCTCATCTCTCCTAACAACGAAGAAGTTTGTTGAAGAGTTT…	AP_000492.1	turkey siadenovirus a	turkey siadenovirus a	Siadenovirus	Adenoviridae	vertebrates	N	dsDNA	monopartite	N	nucleus	0.385135	0.590426	0.556391	0.666	42.76	2.9249	-1.20627	-0.00256882
CMvDB1.15741	AC_000016.1	AC_000016	ATGGATGTTGGAGAATCTGATAATGAAGTAGAAGACAGAAGAATACAAGTGCCAAAAGTACATTCTACGAACCCGTTCTCATCAGGCTCGCGAGAAACGATGCCTACACCATCATCAACTCGGTTCGTGTATGTTTTAAAGACAGAAGACGATGAAACAATCATGTTGGAAAATACGGGTACATTTAAACTTTCTGAATATAATTTTGGTAAACTGTTCGATGACTTTGATGTTGTAACACTAGAAATGAGTCTCGGATTTCATTACATGTTCGACTACATGCTTGATGTTAAGTGGCCTAATGTTGATTTCGAGTACACGGTTAATGTTTATACAGAGCGTCGGATTGCACTGTATGACTTGGAAAACATTGACTACTGGCCTTGTGTACTTGCGTGG…	AP_000497.1	turkey siadenovirus a	turkey siadenovirus a	Siadenovirus	Adenoviridae	vertebrates	N	dsDNA	monopartite	N	nucleus	0.343373	1.08108	0.77681	0.652	57.09	0.99909	0.956067	0.0114148
CMvDB1.15751	AC_000016.1	AC_000016	ATGGCTGGAACTTCAAGTTCAGAATTGATTACATTAGTACGTTCTTTAGGTTTGGGTTCTTATTTTTTAGGAGTTTATGATAAACACTTTCCTGGTTTTTTAAATGATCGCAGATTAGCATATGCTATTGTAAATACGGGTGATTATATGTCTGGAGGTTTACATTGGATAGCTTTTGCTTACGACCCTAATGGTCGAAAATTTTACATTTTTGATCCATTTGGTTGGTCAAAAAAGGAGCTTTGGAAGTTTTACAAGTTTCAGTATGATAGAATTGTTAGAAGAACAGCGTTACAGAATGGTAGATGTATTAAATTAGTTAGATCTGTAGATACTGTTCAGTGTCCTTGTTCTGCTGCATGTGGTTTGTATTGTGTGTTATTTTTAGCTTCATTTTAT…	AP_000487.1	turkey siadenovirus a	turkey siadenovirus a	Siadenovirus	Adenoviridae	vertebrates	N	dsDNA	monopartite	N	nucleus	0.200935	0.817487	0.949704	0.613	36.7	1.77904	-1.18812	0.00398926
CMvDB1.15739	AC_000016.1	AC_000016	ATGGGATACGGGCTGGAGAATATTCTCCGGCTGGTCCAAGGGCTGTGCGTTACCCTCTTCCATTTTGATGAAATAGATAGAGAGTTGGAATTTGATTCTCATGCTTTGAGGTCTGTTGGACAAACTGCTGTTTTTTCGCCTGGAGATTTTTCGTCAGCATTTTTCAAAAATCCTTTTGTTATTGAATTGCAAAGTGGTAGATTGCTTGCTGGTGGAGATGTCAGATATGAGTCTCTTACCGCAGACCACAGGATTGACATTGCAGTTGCCATCAGTGACGATGGAGGACTTACCTGGCCAAGGAAGTCGTTCGTGTTACAGTCTAAGCCGGATGTCGAGAATGGAATGTTCATGGATGGATGTATTTTGGAGGCTCCTTCGGGAGTTGTGCACTTGTTT…	AP_000475.1	turkey siadenovirus a	turkey siadenovirus a	Siadenovirus	Adenoviridae	vertebrates	N	dsDNA	monopartite	N	nucleus	0.299228	0.621061	0.768831	0.65	42.27	0.114598	0.220951	0.00622461
CMvDB1.15747	AC_000016.1	AC_000016	ATGTGCGTTACTATCCTGGCACAGTGGTTCCTGTTGGCTGGGATGGTACTGATAAGCCTGTTACTGTCACTAGAATTCCTGACTACTGGACGTACGACAGAGCTGTTTCTAGTCGTCAATCTAATACTGTGGTTCCTGTTAATACTTCTGGAGAAAATCCAACTGTGGTTGCTGTGCCGAGACTTTTGCGAAAAAGGAAAGCTTCAGATATGTGAAAAGTTTGAATAA	AP_000476.1	turkey siadenovirus a	turkey siadenovirus a	Siadenovirus	Adenoviridae	vertebrates	N	dsDNA	monopartite	N	nucleus	0.513158	0.581633	0.816424	0.61	53.77	-0.737032	-2.1454	0.000118729
CMvDB1.15750	AC_000016.1	AC_000016	ATGTTTGAAAATTTAGCACCCAGAAAAGGTCTAAAAACCGAAACACGGAATGTAAAGTTTAGTAATGAATTGAGAGGTGGTTTTGTTGTCTCTGTTTTAGTTCCTTTGCTTTCTTCTTTAATAGGCGCAGCTCCTGCCATTGCTGGAACTGTAATTGCAGCTAGAAATTCTAAGTAG	AP_000484.1	turkey siadenovirus a	turkey siadenovirus a	Siadenovirus	Adenoviridae	vertebrates	N	dsDNA	monopartite	N	nucleus	0.20339	0.49906	0.694118	0.582	39.64	-2.03604	0.926288	-0.00449501
CMvDB1.15743	AC_000016.1	AC_000016	ATGTTTTCAAATTTAGCTCCACGACTTGGACACACATCATTTTCAACTGTATCTGTTGGGTCTGCTGAACTGCGTGGAGGAAAGATTAATTGGGGCTCTTTAGGTTCTTCCATTTCAAATGCTTTAAGAACAACTGGCAGATATTTAGGCCAGAAAGCTACTAAATTTGCAAATAGTAAAACATTTAGTGATATTAAGGCCGGTATTCAAGATAGTGGTTTAGTAAGAAATGTGGCAGGATTAGCAGGTCAAACATTGAATTCTTTAGTCGATATTGGAAGGTTTAAAGTTGAATCTGAACTTCAAAAATTAAGAGATAGAGTATTAAATACAATTCCAGCAGATCAGTTAGCTCAAATTTTACTGAACTATCAGCAAACTCATGATCAGGTGCCTATG…	AP_000485.1	turkey siadenovirus a	turkey siadenovirus a	Siadenovirus	Adenoviridae	vertebrates	N	dsDNA	monopartite	N	nucleus	0.172414	0.312458	0.816901	0.631	37.66	-0.931111	-0.773783	-0.00244341
CMvDB1.15749	AC_000016.1	AC_000016	CATGAGTGTCAATCTATTAATTGTATGACGGATGTTGTTAATGTAATGGATCTTGTTTTTGATTGTGATTATCCTGAGTTTAAATCTGGAAGCAGTGTTATGTTTTCTCATCGCTTTTCTTACTTAACAGATTGCAAAAATAAAACAATATTACCGCTTGTTGATGAAAATTGTGAATTAATGCTAGTTAATGATGAGATATGTGTAGTTGTAAAATGTTACTGTGATGAAGAATTTTCAGATCATTGTCTTACTATTAACTTGAAATTAATGTGTACGTTAGTAATGAAATTAATAGATGGGGCTTACCCATTGCCGCCTTCGCCTGCAGATTTACCTGCTTCAGCTTGTGTTGCAACAGCGCTAAAAAATGAGAACAAGAGAGACTTTTTACATAAT…	AP_000493.1	turkey siadenovirus a	turkey siadenovirus a	Siadenovirus	Adenoviridae	vertebrates	N	dsDNA	monopartite	N	nucleus	0.229839	0.632653	0.860815	0.587	44.13	2.28895	-0.652561	0.00107204
CMvDB1.15748	AC_000016.1	AC_000016	GAAGTTGAAGAATTCTACGATGTAGTTGGACAATGGAAAACTGCTGTAGACAGTATTAACTCAAGCATACTACCAGGATGTGATTTGCCGCCATTTAAAGAATTTGAAAGCTATAACTCTAATATAGACTTGAGAAGCAATATGAGGAAATACAACGAAATTAACAACATTAACAAGATGTATCTAACTAAAAACTCTGAACTGCCTTCTATCAATATGAACTCTGATCCACTTATTAGTTTAGTAATCGGACCTACAGGTTGCGGGAAAAGCCAATTAATTAGAAATTTACTGGGATTCAAAAAAATACAACCAATGCCAGAAACGATCATCTTCATAACTCCTACAAAAGGAACTATTTCATATGACGAAGTAATATTATGGAAAACTCAACTACAA…	AP_000477.1	turkey siadenovirus a	turkey siadenovirus a	Siadenovirus	Adenoviridae	vertebrates	N	dsDNA	monopartite	N	nucleus	0.263014	0.695982	0.926761	0.574	44.73	1.35072	-1.00863	-0.00230588
CMvDB1.15745	AC_000016.1	AC_000016	GCTACTCCTGGAAAGCGTTCTGCAGAGGAACCAGATCAACAGACCTTGAAAAAGTCAAAACAATCTGACCAAAGTCAGGGTTTAAATCTAGCATATCCTTTTGATAAAATAACAGAATTTGAAGCAACACCTCCCTTTATTCATGTTGGGCAAGGCTTAGACATATCAGATTTATCGTTAAATATGAGAATTGGCAAAGGATTAAAGTTTGAAAATGGTAATCTAGTTGTATCAGATCAACAGTATAATGTTACACCACCTTTAATTGCAGATCAGTCAACATTAGGTTTAAAGTATAATCCGGATGTTCTTTCTTTAACACATTCAGGTGCTTTAACTTTGCCAACTATTCAACATCCCCTCCAGGCTTCAGCTGGAAAATTTGAACTTGCTTTGTCA…	AP_000495.1	turkey siadenovirus a	turkey siadenovirus a	Siadenovirus	Adenoviridae	vertebrates	N	dsDNA	monopartite	N	nucleus	0.200441	0.278238	0.853324	0.545	39.95	-0.527451	0.297498	-0.00202919
CMvDB1.15738	AC_000016.1	AC_000016	TATTCTAAATGGAAGCAATACTGCACAGATGTAAAAGAAGCAATTGCAGTTGTCGGAAGACAGCCAGTTTGTGTTAAGAGATATCTCACAGCAAAGGGCATACAAATTCCTTCATCAACCATTAATTATTATGTAAACAAGTTTATAAGTTGTGAAGAAGATAGTAAATTTTCCTTTTTTTAATTTATAGGCGAGCCCATACATGAAGGAACATATCAAGAAATATTAAAACTTAGAAAAGAAATTTGGATTACTGTGAGAGACTTAAAAGATTATCTATATAATAATGAGATAAACGAAGAAATTCATATACAGAATAGAACTTTAAATTCTATCTTAGCTAAGCATTCTACATGTTCAGATTTAAATGCATTATTTAAGATGCATTTGGATGCTAAG…	AP_000490.1	turkey siadenovirus a	turkey siadenovirus a	Siadenovirus	Adenoviridae	vertebrates	N	dsDNA	monopartite	N	nucleus	0.254777	0.372627	0.880206	0.611	42.59	2.41102	-1.37346	0.000102683
CMvDB1.12087	AC_000189.1	AC_000189	ATCCGACACACCAGGAACCAGATTCTCATTCGCCAGGCCCTTATCACCGAGACGCCACGCCCCGTCCAAAATCCCCCGTCCTGGCCCGCCAGCCTGTTGCCTCAGATGACGCAACCGCCCACCCACCTGCACCTGCCGCGTAACGAAATTTTGGAAGGCAGACTGACTGACGCCGGCATGCAATTAGCCGGGGGCGGAGCCCTCGCACCCAGAGACTTATATGCCCTGACCCTCCGCGGCAGAGGCATCCAGCTCAACGAGGACCTACCCCTCTCGGCGAGCACTCTCCGGCCGGACGGCATCTTCCAGCTCGGAGGCGGAGGCCGCTCCTCCTTCAACCCCACCGACGCCTACCTGACGCTGCAGAACTCCAGCTCCCTTCCCCGCAGCGGCGGCATC…	YP_009216.1	porcine adenovirus 3	porcine mastadenovirus a	Mastadenovirus	Adenoviridae	vertebrates	N	dsDNA	monopartite	N	nucleus	0.8	0.94309	0.70938	0.732	40.37	-0.203234	0.196802	0.00424798
CMvDB1.12078	AC_000189.1	AC_000189	ATCTGCTCCGTGAGCACGTTGCATCCGGTGGGGGCCGTGCGCAACAGCCGGGCCGCGGTATGTTTTGTTCCCTGTTTGGAGATTGTGGTCCCCTGGCGCTACATCCTTTCCCATCAAGAATGGATTTTCCTGCAGTACAGCCTGTGTGGGGGGTTGGAGCTGGAGCAGATATGTTTCAGCCCGGAGACGCTGTGCGGGCGCGAGCTGTGGAACTTTCATTGCCACTGTCTGAAAAGGTCCAGTCTGGAGTGCCGCGCGGGGCAGGTGGTGATGCGCTCCCTGATGCGCGAGATCATCCGGGGCTGCGAGTACAATCGCATCTTCTGGTGGTTCAGGGAGGCGGTGAACCTGCCCAGCGTGAGTCGCGTGATGTACGTGGGCAGTGTGATGTTTCGAGGC…	YP_009221.1	porcine adenovirus 3	porcine mastadenovirus a	Mastadenovirus	Adenoviridae	vertebrates	N	dsDNA	monopartite	N	nucleus	0.834646	0.794437	0.620353	0.784	36.95	0.795801	-0.131914	0.00671061
CMvDB1.12073	AC_000189.1	AC_000189	ATGAGGAGGATGATGCCAGCAGCGCCGCCGCAGGGAGCGTCGCCTCCGCCGTCCTACGAGAGTGTGGTGGGGTCTTCGCTCACGGAGCCTCTTTATGTGCCGCCGCGGTACCTGGGCCCCACCGAGGGGCGGAACAGCATCCGTTATTCACAGCTCCCGCCGCTCTACGATACCACAAAGATCTATCTGATCGATAACAAGTCGGCGGATATCGCCAGTCTGAACTACCAAAACAACCACAGTGACTTTCTCACCAGCGTGGTGCAGAACAGCGACTTCACGCCCATGGAGGCGAGCACGCAGACCATCAACCTGGATGAGCGCTCGCGCTGGGGCGGGGAGTTTAAGAGCATTCTGACCACCAACATCCCCAACGTGACCCAGTACATGTTCAGCAAC…	YP_009205.1	porcine adenovirus 3	porcine mastadenovirus a	Mastadenovirus	Adenoviridae	vertebrates	N	dsDNA	monopartite	N	nucleus	0.901031	0.825144	0.851314	0.782	33.11	2.2478	1.79195	0.00414517
CMvDB1.12069	AC_000189.1	AC_000189	ATGAGTCGCCGCTATTCGGACGTGTCTGACTATGACAGCGGGGAAGAGGGGGTGCTGATTGTGGACGACGCTCCTGTCGCGACCCCCAGCCGGCGCGGGGGAGGCCGCAAGCGCGCGGCCTCTCCGCCCGTGCAGGAGCGGCGGAAGCGCGCGCGTGCCAAGCCCCTGGTCAGCGAGGAGGAGGAGGACGAGGCTGAAGAGACGGCAGCGGCGACGGCGCGGCCCGCGAGGAGGAAGGGCGAAGATGGGGAGGAAGAGGAGGGGGCCCGCCCCCCGCGCCCGGTGACCCCGAGCCCGGCGGTGGCCCGGCCGCTGCTGCAGCTGGATGCTCAGGAGCAGAAGTGGCAGCGGGCCATGGATCTGGCTGTGCAGATGCTGGTCCCCCTGAAGGTGGATGTC…	YP_009212.1	porcine adenovirus 3	porcine mastadenovirus a	Mastadenovirus	Adenoviridae	vertebrates	N	dsDNA	monopartite	N	nucleus	0.906114	0.790571	0.172382	0.811	30.97	2.04404	-1.28981	NA
CMvDB1.12084	AC_000189.1	AC_000189	ATGCAGGCCACCCTGAAGTTCTTTCGGCTGAGCGAGAATGCTTCTGCTCCCACTCGGGAGGCGGGGTGTGTAGCTTACACGGTCTACGCCTCGGAGTGGGTGGAGATTCCTGCGGGAGCTTCGGTGCATGTGCCCACGGATCTCTTGCTGGCTTTTCCCACTGGTTGCTATGGGCGTGTCTGCGGTCTGAAGCACCTGACTTCTAACTGGGACCTTTGGACCTTTGGGGACGTGATTGATAACGCTACCGAGTCACCTCTGAGCATTCTCATTCGCAACAACGGACATCATCCTTACCTGGTGACCCGTGGTCAGGCGATTGGCCAGATAGTTTGTGAGGTGGCCAGGACCCCGGATGTAGAGGAAGTC	YP_009223.1	porcine adenovirus 3	porcine mastadenovirus a	Mastadenovirus	Adenoviridae	vertebrates	N	dsDNA	monopartite	N	nucleus	0.626016	0.674342	0.603928	0.74	49.21	2.16581	0.547261	-0.00135706
CMvDB1.12076	AC_000189.1	AC_000189	ATGCTGACCTACCGGTTGCGGCTGCCCGTGCGGATGCGGAGACCGAGACTCCGCGGTGGGTTCCGCGTGGCGCCTCGGCGCAGCGGCGGCAGGCGGCGGTACCGCCGGGGGCCGATGAGGGGTGGCATCCTGCCGGCGCTGGTGCCCATCATCGCGGCATCCATCTGGGCCATCCCCGGCATCGCCTCGGTGGCGATGAGTGCTAGACAACGCAATTAA	YP_009208.1	porcine adenovirus 3	porcine mastadenovirus a	Mastadenovirus	Adenoviridae	vertebrates	N	dsDNA	monopartite	N	nucleus	0.835616	1.07772	0.834286	0.734	31.88	-1.17507	3.30375	0.00100867
CMvDB1.12082	AC_000189.1	AC_000189	ATGGAAGACCAGCACAGCGCAGCCAGTGAGCTGGGGTCCTCCGCGGCCCCGACCCTTCCGCCGCCACCACCGCCGCCACCTCCGCCCACGTCACCGCCACCTTCACTGCAGCAGCGGCAGCAGGAGCCCACCGAAACCGATGACGCGGAGGACACCTGCTCCTCGTCCTCCTCGTCCTCCGCCTCCAGCGAGTGCTTCGTCTCGCCGCTGGAAGACACGAGCTCCGAGGACTCGGCGGACACGGTGCTCCCCTCCGAGCCCCGCCGGGACGAGGAGGAGCAGGAGGAGGACTCGCCCGACCGCTACATGGACGCGGACGTGCTGCAGCGCCACCTGCTGCGCCAGAGTACCATCCTGCGCCAGGTCCTGCAGGAGGCCGCCCCCGGCGCAGCCGCGGAG…	YP_009213.1	porcine adenovirus 3	porcine mastadenovirus a	Mastadenovirus	Adenoviridae	vertebrates	N	dsDNA	monopartite	N	nucleus	0.891243	0.880125	0.553666	0.777	33.14	1.08795	0.978694	0.000814615
CMvDB1.12086	AC_000189.1	AC_000189	ATGGACTATCAACTTCTGGCCAAGCTTACTAACGTGAACTACCTTAGGAAGGTGATAGTACAGGGGTCTCAGAACTGCCCTTGGTGGAAAAAGATTTTTTCGGACAGGTTTATCAAGGTAGTAGCAGAGGCCAGGAGGCAGTACGGGCAAGAGTTGATTGAGATTTTTGTGGAGGGTGAGAGGGGCTTTGGTCCTGAGTTCCTGCGGGAAGGGGGACTGTACGAAGAGGCCGTTCTGAAAGAGTTGGATTTCAGCACCTTGGGACGCACCGTAGCTAGTGTGGCTCTGGTCTGCTTCATTTTTGAGAAGCTTCAGAAGCACAGCGGGTGGACTGACGAGGGTATTTTAAGTCTTCTGGTGCCGCCACTA	YP_009197.1	porcine adenovirus 3	porcine mastadenovirus a	Mastadenovirus	Adenoviridae	vertebrates	N	dsDNA	monopartite	N	nucleus	0.617886	0.509093	0.751078	0.71	48.16	-0.118066	-0.113564	0.000425861
CMvDB1.12072	AC_000189.1	AC_000189	ATGGAGGACCTAAGCTTTTCCGCGTTGGCTCCACGCTTTGGCACGCGGCCGGTCATGGGCACTTGGAGCGAAATCGGCACGAGTCAGATGAACGGCGGCGCGCTCAGCTGGAGCAATATCTGGAGCGGGCTGAAGAGCTTTGGTAGTTCTCTGGCCTCCACGGCCAACAAGGCCTGGAACAGCGGGACGGTGACGAGCGTGCGCAACAAGTTGAAGGATGCCGACGTGCAGGGGAAGATAGGTGAGGTCATTGCCTCCGGGGTCCACGGTGCCCTGGACGTGGCCAACCAGGCCGTCTCCCACGCCGTGGACCGCCGGTGCAACAGCAGCAGCTGCGGCAGCAGCAGCTCCTCCGCCAGCAGCAGCAACAGATGGGCCTCGTGGAACCCTCCTATGAGA…	YP_009209.1	porcine adenovirus 3	porcine mastadenovirus a	Mastadenovirus	Adenoviridae	vertebrates	N	dsDNA	monopartite	N	nucleus	0.784983	0.905088	0.403006	0.71	41.43	0.699541	-0.10285	0.0120242
CMvDB1.12077	AC_000189.1	AC_000189	ATGGCCATCCTCGTCTCGCCCAGCAACAACTTTGGCTGGGGACTGGGCCTGCGCTCCATGTACGGGGGCGCCCGCCGCCTGTCCCCGGATCACCCCGTGATCGTCCGACGCCACTACCGGGCCAACTGGGCCAGTCTGAAGGGACGCGTGGCCCCCAGCACCATAGCGACAACGGATGACCCTGTGGCCGACGTGGTCAACGCGATCGCCGGCGCCACCCGCCGCCGGCGCCGCCATCGTCGACGTCGGAGGGCCGCGCGCGTCTCCTCCGTGGCCGTCACCGGGGACCCGGTGGCCGATGTGGTCAACGCGGTGGAGGCGGTAGCCCGGCGCCGCCGCGCGCGGCGCCGTTCTTCGCGCATGCAGACCACGGGGGACCCCGTGGCGGATGTGGTGGCG…	YP_009206.1	porcine adenovirus 3	porcine mastadenovirus a	Mastadenovirus	Adenoviridae	vertebrates	N	dsDNA	monopartite	N	nucleus	0.872093	1.12234	0.488521	0.736	36.9	0.970215	-0.229744	0.000462939
CMvDB1.12085	AC_000189.1	AC_000189	ATGGCCATCTCGCGCCGCGTGAAAAAGGAGCTGCTGCAGGCGTTGGCGCCCGAGGTGTACGGGGCGCCTAAGAAGGAGGAGAAGGACGTCAAAGAGGAGTCCAAAGCTGACCTTAAACCGCTGAAGAAGCGGCGCAAGGCCAAGCGGGGGTTGAGCGACAGCGACGAGGTGCTGGTGCTGGGCACGCGCCCCAGGCGCCGCTGGACGGGGCGGCGCGTGCGCGCCCACCTACCGCCCGGTGCCAGCCTCGCCTACGTCCCGGGTCTTCGGAGGTCGAGCGCCACCAAGCGCTCTGCGGACGAGTTGTATGCGGACACGGACATCCTGCAGCAGGCGTCCCAGCGCCTGAACGAATTTGCTTATGGCAAGAGAGCCCGGCGGCAGCGGCGGGCCCGCCCC…	YP_009207.1	porcine adenovirus 3	porcine mastadenovirus a	Mastadenovirus	Adenoviridae	vertebrates	N	dsDNA	monopartite	N	nucleus	0.855556	0.910795	0.469993	0.729	39.05	0.665121	-0.33458	0.00846033
CMvDB1.12081	AC_000189.1	AC_000189	ATGGCGACGCCGTCGATGATGCCGCAGTGGTCCTATATGCACATCTCCGGGCAGGACGCGTCCGAGTACCTGTCTCCCGGGCTGGTGCAGTTCTCCCAGGCGACGGAGACCTACTTTAACCTGAACAACAAGTTTAGGAACCCCACCGTCGCGCCCACCCACGATGTGACGACGGAGCGCTCGCAGCGGCTGCAGCTGCGCTTCGTCCCCGTGGACAAGGAGGACACTCAGTACACATACAAGACCCGCTTCCAGCTGGCGGTGGGCGACAACCGCGTGTTGGACATGGCGAGCACCTTCTTTGACATCCGGGGAACGCTGGACCGGGGACCCTCCTTCAAACCGTACTCGGGCACCGCGTACAACATCATGGCTCCCAAGAGCGCTCCCAACAACTGT…	YP_009210.1	porcine adenovirus 3	porcine mastadenovirus a	Mastadenovirus	Adenoviridae	vertebrates	N	dsDNA	monopartite	N	nucleus	0.794681	0.836671	0.676583	0.796	39.42	0.904103	-0.928808	0.0138686
CMvDB1.12074	AC_000189.1	AC_000189	ATGGGCAGCACCGAGGACGAGCTCCGAGCCATGGCGCGCGACCTCCAGCTGCCCCGCTTCCTGGGCACCTTTGACAAGTCCTTCCCGGGCTTCTTGCAAGAGTCCCAGCGCTGCTGCGCCATCGTCAACACGGCCGCCCGCCACACCGGAGGCCGCCACTGGCTGGCCGTCGCCTGGGAGCCCGCCTCGCGCACCTTCTACTTCTTTGACCCCTTCGGCTTCTCCGACCGGGAGCTCGCCCAGGTCTATGACTTTGAGTACCAGCGCCTGCTGCGCAAGAGCGCCATCCAGAGCACCCCGGACCGCTGCCTCACGCTCGTCAAGAGCACCCAGAGCGTGCAGGGACCGCACAGCGCCGCCTGCGGACTCTTCTGCCTCCTCTTCCTCGCCGCCTTTGCC…	YP_009211.1	porcine adenovirus 3	porcine mastadenovirus a	Mastadenovirus	Adenoviridae	vertebrates	N	dsDNA	monopartite	N	nucleus	0.912195	0.959245	0.521727	0.836	30.27	-0.602815	1.62039	-0.00450491
CMvDB1.12083	AC_000189.1	AC_000189	ATGTCTGCGGGACCGCATCAGCAGCCCGGTCTGCTGTTGGCTGCGGGTGAGAGGCCTCCGGTAATTCATCAGAACCGCATTCATCTGCGCACGTCCCGACATCTGGTGCTGACGTCAGAACAGCCCAGCGTGATCCTTTTTAATGTGCTAGTCTACGTGCCCACTGGGTTTGCTGTGTTTGTCCGACTGAGCGAGATTTTTCAGAGGAGGGATCTGGTCTCTGTTTCCCAGTACCTGCTGCTTCCTGGCATCAATCCTCTGCCCCCCCATCCAGGTGTCCCTCACTGGGGACGTACCCCTGCTGCCTATTCCCGCCAACACAACCCTGGTCTGTGTGGAGCTGCTAACAAGTGA	YP_009224.1	porcine adenovirus 3	porcine mastadenovirus a	Mastadenovirus	Adenoviridae	vertebrates	N	dsDNA	monopartite	N	nucleus	0.567797	0.558745	0.513043	0.747	48.81	0.831233	-0.094192	0.00637729
CMvDB1.12071	AC_000189.1	AC_000189	ATGTCTTCCGAGGGTGAGATCCGGACCTGCTTCATTTCAGCTCGTCTTCCCAGCTGGGCCGGCGTGCGTCAGGGAGTGGCCGGGACGAATGTGAACGGCGGAGTGGTGGGCGCCCCTGCCCAGAGCGGGGTGCTGGCCTACTCCCGCTTCGTTCAGCAGCAACAGCAGCAGCCGGGGACGGCGGCGACGGGGTCTGTGTTCCGGGCGGTGTTTCCATCGGTGGATCTGAGCGCGGAGGTGGGCATGATGCGGCAGGCGCTGGCGGAGCTGCGGCAGCAGCTGCAGGAGCTGCGGGAGGTGGTGGAGATACAGCTGCGGGCCACGGCCTCGGAGGCGGCCGAGGAGGAAGAGGAGGAGGAGATTGTGGTGGACGAGGAGGTGGCGCCCGGCGCTGGAGCG…	YP_009199.1	porcine adenovirus 3	porcine mastadenovirus a	Mastadenovirus	Adenoviridae	vertebrates	N	dsDNA	monopartite	N	nucleus	0.79	0.790955	0.382328	0.748	39.82	2.75787	-1.49126	0.00346438
CMvDB1.12070	AC_000189.1	AC_000189	CCGGCCGCCCTGTTCCAAGGGGGCGGGGAGTGCCTAGCCGCTCGCTGCTTCAAGCTCAAGATTCAGCCACCTCTCTATGAGAAGCTGGCTCAGGCTGGCATCTCTGTGAGGTGTCTGAGCGATCAGGTGCTGGAGTACATCCAGGCCCGGGTCCGGGTGTACTCCCAGCGACATGAGCGCGTGCAGCTGGCAGCGGTGAAGGTGCGGGAGGGCTATGTCTTTACCGTGGGCGGTCCTCGAACGGAAGAGTTTCTGCATGCCTGGTTTGCGGTGGATTTGGAGGAGCATCTCTATGAGTACCTGCTGGGGGAGTTGAGCGAGCGCACGGGCCGGGCACCTGGGCCCCTGCGCTCCATGTTCTCTCTGCGTGCGGTGGCCAATGAATTTTTTGACTCCTGA	YP_009222.1	porcine adenovirus 3	porcine mastadenovirus a	Mastadenovirus	Adenoviridae	vertebrates	N	dsDNA	monopartite	N	nucleus	0.729323	0.670678	0.565757	0.792	44.04	0.842946	-0.542961	-0.00147583
CMvDB1.12079	AC_000189.1	AC_000189	GATCGCCGCCGGCCCGGGGGAGCGGGTGGAGAGGGGAGCGGGGAGGAGGCGGGGGGGTCTTCCATGGTTAGCTATCAGCAGGTGCTTTCTGAGTATCTGGAGAGTCCTCTGGAGATGCATGAGCGCTACAGCTTTGAGCAGATTAGGCCCTATATGCTTCAGCCGGGGGATGATCTGGGGGAGATGATAGCCCAGCACGCCAAGGTGGAGTTGCAGCCGGGCACGGTGTACGAGCTGAGGCGCCCGATCACCATCCGCAGCATGTGTTACATCATCGGGAACGGGGCCAAGATCAAGATTCGGGGGAATTACACGGAGTACATCAACATAGAGCCGCGTAACCACATGTGTTCCATTGCGGGCATGTGGTCGGTGACTATCACGGATGTGGTTTTTGAT…	YP_009198.1	porcine adenovirus 3	porcine mastadenovirus a	Mastadenovirus	Adenoviridae	vertebrates	N	dsDNA	monopartite	N	nucleus	0.827848	0.735499	0.783471	0.783	35.94	-0.837098	-0.741159	0.00103969
CMvDB1.12088	AC_000189.1	AC_000189	GGACCGAAGAAGCAGAAGCGCGAGCTACCCGAGGACTTCGATCCAGTCTACCCCTATGACGTCCCGCAGCTGCAGATCAATCCACCCTTCGTCAGCGGGGACGGATTCAACCAATCCGTGGACGGGGTGCTGTCCCTGCACATCGCACCGCCCCTCGTTTTTGACAACACCAGGGCCCTCACCCTGGCCTTCGGGGGAGGTCTACAGCTCTCGGGCAAGCAGCTCGTCGTTGCCACCGAGGGCTCGGGGCTAACCACCAACCCGGATGGCAAGCTGGTTCTCAAAGTCAAGTCCCCCATCACCCTGACCGCCGAGGGCATCTCCCTGTCCCTGGGTCCCGGTCTTTCTAACTCAGAGACCGGCCTCAGTCTGCAAGTCACAGCTCCCCTGCAGTTCCAG…	YP_009220.1	porcine adenovirus 3	porcine mastadenovirus a	Mastadenovirus	Adenoviridae	vertebrates	N	dsDNA	monopartite	N	nucleus	0.636161	0.673092	0.592586	0.722	49.51	0.519002	1.06709	0.000589505
CMvDB1.12075	AC_000189.1	AC_000189	GGTCCCCAGGGTCAGCAGCGGCTGCGGGAGCTCCTCGACCAGCACCGCCGCCAGTGCCCTAACCGCTGCTGCTTCGCCAGGGAAGGGATTCACCCGGAGTACTTTTGCATCACCCGCGAGCACTTTGAGGCCGAGTGCATCCCCGACTCTCTGCAAGAAGGCCACGGTCTGCGCTTCAGCCTCCCCACGCGCTACAGCGACCGCCGCCACCGC	YP_009217.1	porcine adenovirus 3	porcine mastadenovirus a	Mastadenovirus	Adenoviridae	vertebrates	N	dsDNA	monopartite	N	nucleus	0.84507	0.845238	0.537879	0.857	32.74	0.137907	-1.0487	0.0175731
CMvDB1.12080	AC_000189.1	AC_000189	GTCAGCCCCTACACCTCCCCTCGCGTCCAATTTCTGTCCGACATAGAACCAGACTCTGACTCTTACTCGGGCTCTGGCTCTGGGGACGATGAAGATTATGAATATGAGCTGGCTACCAACACACCGAACGAAGACATTCTAGGCAGCATAGTCATCAACAACCAGATCGGGCCCAAGACCCTGGCCCTGGGATACTTTTATGCCGCCATGCAGTTTGTCTTCTTTGCCATCATCATCATCGTCCTCATCCTCTACTACCGCCGCTACGTGCTGGCCACCGCCCTCATCGTGCAGCGCCAGATGTGGTCCTCCGAGGCCGTCCTGCGGAAAACCTTCTCGGCCACCGTTGTGGTTACTCCCCCAAAACAAGTCACCCCCTGCAACTGCTCCTGCCGCTTC…	YP_009218.1	porcine adenovirus 3	porcine mastadenovirus a	Mastadenovirus	Adenoviridae	vertebrates	N	dsDNA	monopartite	N	nucleus	0.78744	0.718889	0.845348	0.795	36.39	1.72711	-0.105026	0.00207491
CMvDB1.15522	AC_000190.1	AC_000190	AAGCGCCGAGCCTCGCCCATCAATCCGGTGTACCCCTACGGTGCAAAAAAGTTTATCATTCCACCGCCTTTTATCAGCGAAAATGGGTTTAAAGAAGAACCATGGGGGGTGTTAAATCTTGACATCAAACCTCCCTTGACGTTTGAGGATACCCAGCTGACAGTTAAAGTCGGAAGCGGACTAACTGTGGGCTCAGACGGATCGCTCCAAGGGGGTAGTGCGGCAAACATTGCCGTCACTCCGCCCTTGCAAAATGACGCCGGCAACATAAAACTCAAGACTGGGGTGGGTCTAGACACTTCAAACGGATCGTTAAACGTGTCACTACAGGGCCAAAACGGCATACAAGTGGCCGACGATGTGGTTTCGGCCAAACTTGGGGCGGGACTAACGGTAGAC…	YP_068081.1	tree shrew adenovirus 1	tree shrew mastadenovirus a	Mastadenovirus	Adenoviridae	vertebrates	N	dsDNA	monopartite	N	nucleus	0.484945	0.813514	0.956155	0.613	55.75	-1.15662	-1.84779	0.00359948
CMvDB1.15500	AC_000190.1	AC_000190	ACAGACATTGACGGAGGCTTTTCCCACAAAACGCTTATGGAACAAACGCTTCTTTTGGACCGCGCCGGCGAGCTGCTCAAACAGCGCAAAAACGACGAATTAAAATACTTGGCGGCAGACTTCGAGTGTGCCCACGGAGCCGCTTGTTTGGTTAAAAAATGTTCTCTGCGATGGGACGTCGGCGCGTCCGAACACAGCGTTTCCTTTTCCCTACCGCGATCTAGACTCTCTATGGCGCATTCTGTCGAGGGCCAAAAGCCCGTTAAGCTTTCTGTCTGTGTCTACGGGGCGGAAGGACAAATTCAGTGTGGGTGTAATGATAAAATGTGTTTGCAACGTCTACTTTTAATTTTGTGTCGTCAAACAGAAATGTTGTGA	YP_068079.1	tree shrew adenovirus 1	tree shrew mastadenovirus a	Mastadenovirus	Adenoviridae	vertebrates	N	dsDNA	monopartite	N	nucleus	0.5	1.34233	0.522766	0.618	45.97	-1.45723	0.745058	-0.00389154
CMvDB1.15521	AC_000190.1	AC_000190	AGCGGCCACGTCGTTGGTTCGGTGAGGAGCACTGTGGCCACTGCGCCATTTATTGTTTATCGCGAGCTGCCTATTCCTTGGGATGCTATCTTAACTAGAGTCGATTTGCACATTTTGAACATTTATCACAGCACTTGCGTGTGCCCGGCAAGAATAGAAGAGAGAAGAACGGATGTGATTTTGGGCACGGAACGCTGGCGCATTCATTGCCACTGTGACAATGAGAACTCTTTAAAGTGTATTGCCTCTGCTAAGTTAATGCGCGGCTTAATTAGAAATGTTATTGCTGGAACTGGGTACAATTCAATTTTTTCATTCTATCGCCCCTATGTCAACAGAGTGTGCATTAATGAAATGTATTATGTGGGAAGCGTTATGTACGGGCACACCCACTTGATT…	YP_068082.1	tree shrew adenovirus 1	tree shrew mastadenovirus a	Mastadenovirus	Adenoviridae	vertebrates	N	dsDNA	monopartite	N	nucleus	0.446945	0.904654	0.691663	0.676	51.99	0.911096	3.154	0.00167711
CMvDB1.15510	AC_000190.1	AC_000190	ATGAATTCGTCTCGACAGATTAAAGAAGAAATGCTACGCGTAGTTGCCCCGGAAGTATATGTGGACCCCCCCAAAAGACGCATTAAGCGCGAAATTAAAGTCAAAATAGAAGACTCTAAGCCAGTCATTAAAAAGTCCCGAAAACGGGCGCGAAACGTTCCCGAGGACTTAGACGACGATTTAGAGATTTTGGGCGCCACGGCCAAGAGACGTCCTTACCAATGGAAGGGCCGGCGCGTTAGGCGCGTTCTCCGTCCGGGCACCACCGTAGTTTTTTCTCCCGGTCAACGCTCAGCCGCGCGCGCGCTGAAGCGTTCGGCGGACGAAATGATGGCCGACGCCGATATTCTGACTCAAGCCGCGCTCGGCGAGTATGAGTTTGCGTACGGCAAGCGCCGC…	YP_068066.1	tree shrew adenovirus 1	tree shrew mastadenovirus a	Mastadenovirus	Adenoviridae	vertebrates	N	dsDNA	monopartite	N	nucleus	0.657534	1.37814	0.959295	0.683	46.79	-0.133644	-2.14391	-0.000153346
CMvDB1.15519	AC_000190.1	AC_000190	ATGAGCAAGGACATCCCCACCCCTTACGTGTGGACTTTCCAACCACAAATGGGTGTGGCTGCGGGCGCCTCCCAGGATTATGGCACGAAAATGAACTGGCTCAGCGCCGGTCCGTCGATGATTCACCGTGTGAACAACATTCGCGAGGCACGCAACCGCATTCTATTGCGTCAGGCCGCGCTCACCGAAACTCCCAGAGCGGTCATGAACCCGCCAAATTGGCCCTCCACCCTGTTGTACCACGACGTGGCACCGCCGACCTCTGTACCTTTACCCCGAAACGAACGACTGGAAATTGCCATGACTAATCACGGGGCGCAACTAGCCGGGGGCGGGCACACTTCGCTGCCAGAAGGTTTAAAACGCGAGCTGCTCTTTGGTTCGGGCATTCAACTGAAC…	YP_068076.1	tree shrew adenovirus 1	tree shrew mastadenovirus a	Mastadenovirus	Adenoviridae	vertebrates	N	dsDNA	monopartite	N	nucleus	0.581395	0.972312	0.70872	0.669	51.08	1.15701	-0.481251	0.00227103
CMvDB1.15497	AC_000190.1	AC_000190	ATGAGCGATCGTCACGACTACAGCTCCGACAGTAGTTCGGATATGATCATCTGCGAAAACGAGCCCGCGCCCAAAGAAACGCAGGGCCCGTCGGTCATGCGTGTGGGTTTTAGCAACCCGCCGGTGGAAATTATTCGCAGCGGCGGTGGAAAAACTACTCACAAATCTCTGGGGCCCAACTGGCGGCGAAAGCTGCCTTCGTTAGACCAGCTGATGAAAGGCGAGCCTGCGGACGAGAGCTCTCAAGATTCTACTAAAAGCAGCCCAGAAAAGCGCCCGTCTACCTCTGGAGAACCGGCGGCCATCAAAAAGCGGCGCAAGGCGGTCGTGCCTAACAAGTTGGTCTCTTCTGACGAGACCAAGTGGCAGATGGTCATGGATATGGCGGTCAATATGCTG…	YP_068072.1	tree shrew adenovirus 1	tree shrew mastadenovirus a	Mastadenovirus	Adenoviridae	vertebrates	N	dsDNA	monopartite	N	nucleus	0.705128	0.995847	0.53399	0.736	47.71	-1.34794	-3.19443	0.00334784
CMvDB1.15512	AC_000190.1	AC_000190	ATGAGGCGCAAGGTGACTTATCGTTTGCGCATCCCCGTTTCCACCGCTACTCGACGCCGAAGACGCGGCAGACTCAGCGGCGGCAGAGTTTCGAGGCGCCGACTAAAGGGCGGCTTTCTTCCCGCTTTGATTCCAATTATAGCCGCGGCCGTAGGGGCCATTCCAGGCATTGCTTCGGTGGCCGTACAGGCGGCCAGAAAAAATTAA	YP_068067.1	tree shrew adenovirus 1	tree shrew mastadenovirus a	Mastadenovirus	Adenoviridae	vertebrates	N	dsDNA	monopartite	N	nucleus	0.550725	1.30082	0.895619	0.67	61	-0.738045	0.243914	0.00347796
CMvDB1.15520	AC_000190.1	AC_000190	ATGCAAGCCATGCTAATGCTGACACCGGACGCTTCGTTGATTCAACTGTTTGACGCCAAGGGACTAAACCTCTGTACGGTGTTGCGTGATTCTTTGCAAAAATGGGTGGCTGAAGAAGCTTGGGCCGCTATGGAAGAAGTATTTTGCCAGTTGATTCCGTGTGGAGAGACTTTTAGATTTTTAGTCATTCTCAAGGTGGCTCCAGGAATGCTGGATCGCTTGGCTAATCATTTGTCTAATTGGATGCTCTATGATTTGGTGTTATCCTATTCCAGCGTCGATCAGCGAGTGCGCCCAGATCTGTCTTCGATCAAGTTTACAACTTTAACCAATCTTCTGTGA	YP_068085.1	tree shrew adenovirus 1	tree shrew mastadenovirus a	Mastadenovirus	Adenoviridae	vertebrates	N	dsDNA	monopartite	N	nucleus	0.491228	0.804706	0.563162	0.659	49	0.653562	-0.509025	0.000431443
CMvDB1.15496	AC_000190.1	AC_000190	ATGCTGAGAGGAGCGGCAGTTCCGGACAGCCCACCTCCTTCTTATGAAAGTCTTATTCCGACGTTTCAAGAGCCTTACGTTCCTCCGAGATACTTGTCGGCCTCTGAGGGGAGAAATAGTATTCGTTATTCTCAGCTTCCTCCTTTATACGATCTGACCAAGATTTACTTGATCGACAACAAGTCGGCCGACATCGCTTCTCTAAACTACCAAAACGATCACAGCAACTTTCTGACCAGCGTAGTCCAAAATAGCGACTTTACGCCTCAAGAGGCCAGCACTCAGACCATTAACTTTGACGATCGATCCAGATGGGGTGGGGATTTTAAGACGATCTTGCACATGAACATTCCCAACGTGACCGAGTTTATGTTTAGTAATTCTTTTGGGGCTCGTCTC…	YP_068064.1	tree shrew adenovirus 1	tree shrew mastadenovirus a	Mastadenovirus	Adenoviridae	vertebrates	N	dsDNA	monopartite	N	nucleus	0.612159	1.12373	0.80562	0.701	52.59	0.0269139	1.17889	0.00137865
CMvDB1.15518	AC_000190.1	AC_000190	ATGCTGCTGATTTTCATCCTCCTCGCGCTTGTGGGGCCTGTGGTTGGAAATGATGGTCTTGAGCAACCTGTGACTCACCTCTTTGCAATCCCTGGAGACAACTTAACTTTTGGTGTCAGCGAACCTGAACAAGCTTCTATGTACTTTTGGTCTCTTAAGCGAAGCTGGAACGAGAAATATGACAGAATTGCTTCAAACAGAAACTGCACAGTGAACACCGTAGTCAAAGTCCTGTATGGAAGATTTTATTCTTGTTACGGGCTTACCACCTTGACAAACGTAGTTCCCACCGACGCCGGCACATATCGCCTACGTATCCGGTACAACAAAAGATCGGACGAAACGCATTATTTTAAATTGACTGTTTTTGAGCCACAGCCTGTACTGGTGCCGCTGCAT…	YP_068090.1	tree shrew adenovirus 1	tree shrew mastadenovirus a	Mastadenovirus	Adenoviridae	vertebrates	N	dsDNA	monopartite	N	nucleus	0.399083	0.551941	0.828964	0.656	51.53	0.415284	0.323588	0.00133459
CMvDB1.15498	AC_000190.1	AC_000190	ATGGACGAGATCAATTTCTTGGCCCTGGCTCCGCGTCGCGGCACCCAGCCTATGTTAAGTGCATGGTCCGATATCGGCACCAGTCAGATGAACGGCGGCGCCTTCAGCTGGGGCAACCTGTGGAGCGGTCTTAAGACCTTTGGCAGTAGCGTTAAAAACTGGGGCTCCAAGGCTTGGAATAGCAGCACCGGTCAGGCTCTTAGGGACAAACTCAAAGACACTAAGGTGCAGGAAAAAATAGTGGACGCCATTAGCACGGGCGTCCACGGCGCCATTGATCTCACGCAACAACAATTAGAAAACGCCATAGCCAAGCGTCTGGAGAAGCGGCCGACGGTGGAGCCGCGTCCGCCCGAAGAGGACTTGGCAGTCGAGAGCACCGTCGCTCCGTCTGTGCCC…	YP_068068.1	tree shrew adenovirus 1	tree shrew mastadenovirus a	Mastadenovirus	Adenoviridae	vertebrates	N	dsDNA	monopartite	N	nucleus	0.657258	1.11211	0.604309	0.708	52.82	0.165441	-1.01713	0.0049878
CMvDB1.15509	AC_000190.1	AC_000190	ATGGACTTTTTAAAGCCATTTTGCCAATACAAGGTGCTTAAATCTGTGGTGGTGGGTGCTTCTAATCAATCTTCGGTGGTGTCTAGGTTCTTTGGGCCTAAGATTACTAAGTTAATTTATTCAACTAAAGTTTCTAATCGTGATCAATTTTTAGACTCGCTTCCACGCGGTTACTTGGACGGCTTGGCTAGTGGTGATTTTTCTAAAATTGATTTATTGGTGGAGCAGCTTGATTTTACCTCTGCTGGGCGTTTAACTGCTAGTCTGAGCCTTTTGGTGTTAGTGGTTGAAGAGTGGTCTGCTCGCTCTTGCGTTTCTTTTGATATTTTAACTGAATTACTTCTTGTGCCGGCA	YP_068056.1	tree shrew adenovirus 1	tree shrew mastadenovirus a	Mastadenovirus	Adenoviridae	vertebrates	N	dsDNA	monopartite	N	nucleus	0.364407	0.702381	0.860877	0.634	39.02	-1.22336	-0.221186	0.00324322
CMvDB1.15515	AC_000190.1	AC_000190	ATGGAGCCAATCACGTGCCCACCGCTACACTGTTCTGAGCAAGATTGCATCTGCTGGCTGGCTGAGGCTATTAATAAGATAGTAATCGCTTTGCGCTACTTGCCCTTTGGTTCTTGGCATCAATGCCACGCGCTGCTGACTCTGTATGACAGGTTTCGGGAAGTGTTTGAACGTCATCGAAGAGTGAGATGGGAAAAAACATTTTTTCTGTTTCAGAAGTACAACCAAGTTCGCGCTCTGCTGCAGCAA	YP_068084.1	tree shrew adenovirus 1	tree shrew mastadenovirus a	Mastadenovirus	Adenoviridae	vertebrates	N	dsDNA	monopartite	N	nucleus	0.518072	0.775042	0.533571	0.721	45.35	0.0513772	-0.565606	0.00306912
CMvDB1.15514	AC_000190.1	AC_000190	ATGGCCATCTTAGTTTCTCCGAGCAATAATTCCGGGTGGGGCTTGGGAGTTAAAAGCATGTACGGCGGAGCCCGCAAGAGATCGGCGGCTCACCCGGTGTTAGTGAAAAAACATTACAGAGCGCCGTGGGGCACTAATAGGAGGTCGGCGGCCGCCGCAGCTGCCGACGCGACTGAAGCGGTGGCCGAAGCGGTGGCCGAAACGGTGGCGGCCCGCGTCAGACGCCGAAGACGTCCACGTAGGCGCAGAGCGCGGGTCATTCCGGGCGCCGCCCTTTCTATGCTTCGCCGGGCGGCGGCTCGAGCTCGAAAAAGGCCGCGGCGGCGAGTTAGAAACGTGTACCTGGTGCGCGACGCGAGCGGAAACCGCGTCCCCGTTGTTCGCAACCGTAAATAA	YP_068065.1	tree shrew adenovirus 1	tree shrew mastadenovirus a	Mastadenovirus	Adenoviridae	vertebrates	N	dsDNA	monopartite	N	nucleus	0.628788	1.42446	1.07317	0.632	47.98	-0.395461	-1.35017	0.0102223
CMvDB1.15513	AC_000190.1	AC_000190	ATGGCGACCCCATCGATGTTGCCGCAATGGTCCTTCATGCACATCGCCGGCCAAGATGCGTCTGAGTATCTGTCGCCCGGCTTAGTGCAGTTCGCGCGGGCCACAGAATCTTACTTTAATATCGGAAACAAGTTTAGAAACCCCACCGTGGCGCCCACCCATGACGTCACTACAGAGCGGTCTCAGCGGCTGCAGTTGCGCTTCGTGCCGGTGGACAAAGAAGACACCCAGTACACCTATAAGACCCGTTTTCAGTTGGCCGTGGGCGACAACCGCGTGCTGGACATGGGAAGCACGTACTTTGACATTAGAGGAACCCTGGACAGAGGACCCAGTTTTAAGCCGTACAGCGGCACGGCGTACAACTCCCTGGCCCCCAAGAGCGCCACCAATAACGCC…	YP_068069.1	tree shrew adenovirus 1	tree shrew mastadenovirus a	Mastadenovirus	Adenoviridae	vertebrates	N	dsDNA	monopartite	N	nucleus	0.701754	1.0905	0.883313	0.752	46.7	-0.781288	-1.52664	-0.00191832
CMvDB1.15508	AC_000190.1	AC_000190	ATGGCGGAAGAACAGCAGACTGAGAGTCGGCTCCCCACAGACGACAGTTTAGACGAAACAGATGTGGCGTCGAGAGAATATCTTTTGGGGGACGTACTCTTAAAGCACTTGCATAGGCAAAGCCTCATAGTGCAACAGTCAGTGGAAGACCTGCCTACTCTACCGCCTACTCTCGCCGACCTCTGTAGAGCGTACGAGCGGACTCTATTTTCGCCCAAAGAACCCCCCAAACGTCAAGAAAATGGAACTTGCGAACCCAACGCCAAGCTTAACTTTTACCCCACCTTTATGCTGCCGGAAACGTTGGCCACCTATCACATTTTTTTCCAAAATCAAAAAATACCGCTGTCATGCAAAGCTAACCGCACCAATGCCGACCGCACGCTCCGCTTACGCGAG…	YP_068073.1	tree shrew adenovirus 1	tree shrew mastadenovirus a	Mastadenovirus	Adenoviridae	vertebrates	N	dsDNA	monopartite	N	nucleus	0.592	1.00502	0.674483	0.661	52.15	-0.0956076	-1.20679	0.00497309
CMvDB1.15501	AC_000190.1	AC_000190	ATGGGAAAGCCATTTTTTGTTTTTAACGGCTTGTGCTTGGAGCTAAAAATTTGGAATCCAGGCTTTGAGGCCGGGATAATGATTCAGCGTCTTACAGAGGCGCTTGAGATGTACATGGATACTGTTTGTTCTCCCAAATGTTCTTTGCCAACTTACTACTACTCTGTAGTGGCCAAAAATGAAAATAGTTTTTTGCTTTTTATTGGATGTGAAGACATAGAAGACGAAAAAGATTGTGTTGATTTTTTAGTGTCCGAAGTGCAGTCTTCATTTCCTGTTGTTATTTTTAGTTTGGGAGTGATTCCATCTTTGGCA	YP_068086.1	tree shrew adenovirus 1	tree shrew mastadenovirus a	Mastadenovirus	Adenoviridae	vertebrates	N	dsDNA	monopartite	N	nucleus	0.361905	0.55086	0.552268	0.676	42.8	0.180784	-2.20599	-0.00236934
CMvDB1.15502	AC_000190.1	AC_000190	ATGGGCAGCAGCGAGGAAGAGCTGCGGGCTTTGGTACGCGACTTAAATATAGAGCCCTATTTTTTGGGCACCTTTGATAAAAGGTTTCCGGGGTTCATTCGCGCCGAACAAATGTGTTGTGCCATCGTGAACACGGCCGGTCGTGAAACCGGCGGAGTGCACTGGCTGGCCATGGCGTGGCAGCCTCGGAGTCGGACGTTTTATCTCTTTGACCCCTTTGGGTTTTCCGACTCTAAGCTAGAGCAACTGTACGGGTTTGAGTACGAAGGGCTGCTCAAACGAAGCGCCATTAGTTCAAGCCCCGACAGGTGCGTGACGCTAGTCAAAAGCGACCAGGCCATTCAAGGCCCACACAGCGCCGCGTGCGGTCTATTCTGCATCATGTTCCTGGCGGCCTTT…	YP_068070.1	tree shrew adenovirus 1	tree shrew mastadenovirus a	Mastadenovirus	Adenoviridae	vertebrates	N	dsDNA	monopartite	N	nucleus	0.639024	1.08858	0.768454	0.709	49.54	-0.839634	-0.412789	0.00788584
CMvDB1.15517	AC_000190.1	AC_000190	ATGGGCATTTTGCCAGCTTCGATTTGTACTCAGCCGGCGGTTTTTTCAATTTGCATTTGGCAACTTGAATTAGAAGACGCGGTCATAGATCTTGTTTTTAACAAGATTCAACAGTGGCTATTGCTTTTGCATGCCGAAGAAGTTTACGTGTCCATCAAAAAAGTGCTGCCAGGTTCTTACTTGGCGTGCGTTTGCCACCCTATTAATTTTTTTACTTTTTGTGATTTTTTGCATGACGCTATAAAAAATGAGTTTCCAAGCTTAATTTTTGATGTGAAGGTTTCACCTTCTCCAATA	YP_068088.1	tree shrew adenovirus 1	tree shrew mastadenovirus a	Mastadenovirus	Adenoviridae	vertebrates	N	dsDNA	monopartite	N	nucleus	0.373737	0.915254	0.522887	0.613	50.89	1.87287	-1.94393	0.00348191
CMvDB1.15493	AC_000190.1	AC_000190	ATGTCGTCTAACGACAACAGCGGGATTGTAAACACGTGCTTTCTAACAACTCGTCTGCCTGCCTGGGCTGGAGTGAGACAAGATGAGGTTGGATCTGACGTCAACGGCCTGCCCATTATCCCGTCCAACTCTATGCAGATTCGCTCGAGAGCCGCGACCACAGATGCCGCTACTGAACCTTCCACCCGCCAAGGACTGGATCTGCTGCGGTCGGTGACTGAATTGAATGAGTCAATTGACGAACTGCAGCAAAAAATGACTGAACTTGAAAAGCGTCTCAAAATTATGGAAGAAAAAATTGAAGAAATCAAGCTTGCTCTGGCTAACCCCCTAATCAAAAATCCACACGATGGCAATTTTATTGTT	YP_068058.1	tree shrew adenovirus 1	tree shrew mastadenovirus a	Mastadenovirus	Adenoviridae	vertebrates	N	dsDNA	monopartite	N	nucleus	0.483607	0.920694	0.403439	0.709	57.83	-0.22682	-0.542424	0.00376978
CMvDB1.15494	AC_000190.1	AC_000190	ATGTCTACTCTCTACTTTGTTCGCCTGTCTCCGCATGCCTATGCTCCTGAAAGGGGGTCTGCGCTTGCTGCCGGGTTTGATTTAAGAGCACCACGCGAAGTGCTTATACCTCCACATTCTCGCATGCTTATATTCACAGACTTACAGCTTGTTATTCCTGAGGGCTGCTATGGAAGAATTGCTCCACGATCTGGCCTAGCTTTGCATCACAGTCTTGATATAGCCGCTGGAGTCATAGATAGAGACTACCGAGGCAACGTTGGAGTAGTGCTAGTGAACAACGGAGTCTTGCCTTACTTTGTCAAAGCGGGAGACCGCATTGCTCAGTTAATTTGTGAGAAAATTCACTATCCTTGTTTGACTGAGCTGACTTCGTTGGCGGCGCTGGGGCTGGCGGAT…	YP_068089.1	tree shrew adenovirus 1	tree shrew mastadenovirus a	Mastadenovirus	Adenoviridae	vertebrates	N	dsDNA	monopartite	N	nucleus	0.426667	0.677818	0.867749	0.634	46.32	-0.259456	-0.568327	-0.000988445
CMvDB1.15523	AC_000190.1	AC_000190	ATGTCTTCTGATTGTGGCTATGATTCCGACGACTCCCTGGCTACCGAGCTTAATGAAATACCCCCGACTCCGCAAATAACTCCGCTAGAACGCGCCGTCAAGGCGGTCGGCTCCTTGTTCGAAGCGGCCGGCATGAGCTTTGCCCACGGCCAATTGGAGCCCACCGAGGAATCTTTGCGACAACTCTCGGCGGTGGTAAAGGTCTGGCTGGGCCCTTTCTTTGAAAGACACCCGCTAACGTTTACCACCCCCGAATCGTTCGTGCACATGACGGCGCGTTTTGTGTTTTATTTTTACGCCAAAGAGGCGCGTATCAGTTTTCCCTATAATTGGAACCCGGCCGGCTGCGTGGTGTGGCGCCAGGACTTGGTAGGCGACATCAAGTGTTTGCACGGAGAA…	YP_068071.1	tree shrew adenovirus 1	tree shrew mastadenovirus a	Mastadenovirus	Adenoviridae	vertebrates	N	dsDNA	monopartite	N	nucleus	0.687166	1.11563	0.780379	0.69	48.21	0.839621	-1.00656	-0.00279641
CMvDB1.15499	AC_000190.1	AC_000190	ATTACCGGGTGTGTGGTATTAAAGCTGGAACTTTGGGAGGACGATCCGGAGTATGACGTGTCTAAATCTCTCCAATGGTTTTTGAAAGACTTTTTAATGTGGAATACCAACAAAAGCTACTTGTCTGTTCAAATTTTGGATGTTAGAAACAGTTTGATTTTTGTTGGATCTTCCCTTACTGATGATTTACTGGCACAAGCTGCTTCAAGATTTTTAACAGATTGTTTTCCAAATTTAATTTTCAGACTTTTTTCAATTGGAGGCCACGATTGGGGCTATTACTCGTGA	YP_068087.1	tree shrew adenovirus 1	tree shrew mastadenovirus a	Mastadenovirus	Adenoviridae	vertebrates	N	dsDNA	monopartite	N	nucleus	0.364583	0.619355	0.543396	0.639	45.65	0.936421	-0.443344	-0.00192478
CMvDB1.15516	AC_000190.1	AC_000190	GATCAAGTTACTTATTCTGAAATTTGTGCTGATTTTCGATCTGGCAGTTTCTCAGATTTTTTTATGGAAAAATATAACTTTGCCCAAGTGGCTTCGTATAAGATGCAGCCAGATGATGATTGGACTGACATGATTGCTCAGCATGCAAAAATTGAGTTAGATCCAACTAAAGAGTATGTGATCCTATCTACTGTTTTTATTCAATCCAATTGCTATATTATAGGACATGGTGCTAAAATTGTGATTGTTGGCGAGCCTGGGATTGCATTTAAAGTATTGACAAAATCATTTGGGCCAGTGATCACAAATATGTGGGCGGTATCTTTTACTGATTGTGTCTTTCAGCGCAGGGATTCTTATAATGGCAAAGTGTTTACTTGTGCTAGTCAAGTTTTGTTC…	YP_068057.1	tree shrew adenovirus 1	tree shrew mastadenovirus a	Mastadenovirus	Adenoviridae	vertebrates	N	dsDNA	monopartite	N	nucleus	0.360215	0.797774	0.627607	0.69	48.16	-1.11663	0.152536	0.00742741
CMvDB1.15511	AC_000190.1	AC_000190	GCCGTTGCATCCCAGGCGTCAAACTCACTTCAAACCCAAGAAGTGTATGCCGAAGTCAACAAAAAAATCGAACTAGAATTCTCCTATTCGGGATCGATACTTTCCATTTCGTGGCAAGTAGAGAGACAGGGTAGCGCCTCTCCCGAAAATATAGCCACGTTTTCCTTCAGCGAGAATCTCGTCAAGTCCACTCCCCCCTATCGCATGTTCGTCTCCAGCTACGACGACTCTACCGTCACCTCTCTAGCTATCAACGCAACGGTGGAAATGCATAAAAACTGTTACATTGCTATTGTAAATACTTTTGGACTAGGATCTCATAGAAAGAAATTTTGCTTAAAGGTTATCCAGAAGCCGGAGGCTGATTTTGAGGACTTAGGAAAAGAAATACAACTGTCT…	YP_068077.1	tree shrew adenovirus 1	tree shrew mastadenovirus a	Mastadenovirus	Adenoviridae	vertebrates	N	dsDNA	monopartite	N	nucleus	0.469697	0.967742	0.86837	0.64	54.3	-1.29071	0.970265	0.00205721
CMvDB1.15506	AC_000190.1	AC_000190	GTCATCCTTTTATCTACCGTCTATCCGTCTGTTGGAGAGTTTTATCTGAACCTCATCGCCTTACTGGGCTTTTTGACGGCCTTCTTTTTACTTGTAGTACCGACTGTTTTCGCTATCTGCATTTTTAGCTGTCGCCACCTTCTC	YP_068078.1	tree shrew adenovirus 1	tree shrew mastadenovirus a	Mastadenovirus	Adenoviridae	vertebrates	N	dsDNA	monopartite	N	nucleus	0.520833	1.03385	1.2	0.595	38.59	1.71309	-0.0991465	0.00642398
CMvDB1.2735	AC_000191.1	AC_000191	AACCCAGACGGTATACCATACCAGTCTATATTGATGGAGTTTGCTAGAGATCCATTTTCTACTCATGACAAATATGATTTTGAGACAGTTCAGACTTACTTTCTTAAGCCAGGGGATGATTTAGAAACAGTGATCAGCCAGCATGCTAAAATTGCTTTAGATCCTGAGGTAGAGTATGTGATTGAACATCCAGTAAAGATTCGATCTCTGTGTTATATAATTGGCAATGGAGCTAAAATAAAAATAGCATGTCCAGAACACTTTGGAATAGAAATTTATCCAAGAGATCACAGCCCTGGTATAGTTGGAATGTGGCTTGTCACATTTAACAATGTGGTGTTTGAAAGGGAACGAAGTATTCCTGGTGGCATTATTCAGAGTAGGACATTCTTTTTGTGC…	YP_094029.1	bovine mastadenovirus a	bovine mastadenovirus a	Mastadenovirus	Adenoviridae	vertebrates	N	dsDNA	monopartite	N	nucleus	0.374332	0.307117	0.719733	0.704	48.14	-1.83753	0.16713	-0.00143662
CMvDB1.2723	AC_000191.1	AC_000191	AAGTTATTTGTCTACACCGGTCCAGATGCACTTGCTCCGATACTTAAGTCGGATAATGAAGTGTGGCTGCTGGCACCTAAGAAAATGGTTTTCCTGCCATATGGGGAGAGCGACTTCTGCTTAGATCATGAAGTGTTTATACCCCCCGGTTATGATTTCAGTGTTTCATGTTTAGTTCCATGGCTGTATGCAGACATCACCCATGAGCCAAATTTGATTAAAAATATAGTGTGTAAAATGTATGAGTGGGTAGACTATGTGATTTATGCTAATCCTGGAGAGCCAGTAGTAAAAATTTCAATTGAAAAAAAATCTCTTTCAGAA	YP_094051.1	bovine mastadenovirus a	bovine mastadenovirus a	Mastadenovirus	Adenoviridae	vertebrates	N	dsDNA	monopartite	N	nucleus	0.361111	0.407445	0.802477	0.658	48.9	-1.20537	-1.47303	0.00939729
CMvDB1.2737	AC_000191.1	AC_000191	ACAGAGTCTGATCTTTCGCTGTTTGGTGTCTGCCGGCTGCACTACTCCCGCTGCCAGTCTACCAACTGCTTCTGGAAGCAGGGAATTCTGCCAACCTACCAGTGCATTTTAGACGCGGACCTCCACGCCGACTGCGTGCCAGACTCCCTGCAAGCCGGCCACAGCCTGCGGCTCGAACTGCCACACCGTTTTGCCTGTTATCAAACCTCAAATCACGGATTGCCTATCGTGTGCTCCAGCAATGTCAAGTCAAGCAGCTTCAAAGTTACATGCTCCTGTTCCAGTACTGGGATGCATCTGGCGCTCGCC	YP_094046.1	bovine mastadenovirus a	bovine mastadenovirus a	Mastadenovirus	Adenoviridae	vertebrates	N	dsDNA	monopartite	N	nucleus	0.669903	0.689444	0.531613	0.767	55.18	-1.13806	-0.527917	0.00289811
CMvDB1.2726	AC_000191.1	AC_000191	AGCACGCCTCCAATTAATATCGAGGTTGGGGAGAAATGCAAACACCGGCCAATCTTTAACAGCGACAAGACGGTGGTTCATCTGTGTCTTGAAGAAGATGTAATTCTCACAAAAGAAAAAACTGTAATAGTGTTTGATGTAAAGATTAGAAATCCGGACGGCTATTATGGAGTTGGGATGCTTTCATCATTGTTTAATCCAGATCTAAAAGTGTTTTCTTGGGCATTTAGCAGTCATTTGTCACTATGCACCTCTCCAGGATTTACCATAGAGCTGCCTTGGTGGGGGGAAGAAGAAGGCCCTATCGCTTTGCGCGCCGGCACGCCTGTCTTGATGTATAAATATGCTGATTGTGAATATGATGATTGTGGGCATGACGCTTGCGAGCCAAGGAATAAA…	YP_094050.1	bovine mastadenovirus a	bovine mastadenovirus a	Mastadenovirus	Adenoviridae	vertebrates	N	dsDNA	monopartite	N	nucleus	0.452381	0.872527	0.65547	0.665	55.42	1.25234	-0.730347	0.00108981
CMvDB1.2736	AC_000191.1	AC_000191	ATGAAGCGCTCGATTCCGTCAGATTTCGATCCAGTATATCCCTATGGAAAAAGACCTTCACTTAATATCATGCCGCCATTTTACAGCCAAGACGGTTTTCAAGAAGCACCAACCGCCACCCTCTCACTCAAAATCACAGACCCAATAACGTTTAATTCCAGCGGGGCACTTTCAGTTAAAGTGGGAGGGGGAATAACTATTAACCAAAACGGCCAATTAGAAACTACTAACGCGACCACAGCAGTTAACCCACCATTAGAGTATGCTAATGGGGCGATAAGCCTAAATACCGGAAACGGACTGGCAGTTGACTCAACTCAAAATCTGACAATTCTTACATCGAGCCCACTTGCCGTGTCACAATCTGGTTTAACGCTGAACACAGGTGATGGCCTAGAG…	YP_094049.1	bovine mastadenovirus a	bovine mastadenovirus a	Mastadenovirus	Adenoviridae	vertebrates	N	dsDNA	monopartite	N	nucleus	0.405629	0.708984	0.981394	0.607	57.51	-1.18334	-1.56255	0.000239022
CMvDB1.2741	AC_000191.1	AC_000191	ATGACAGCGGAGTCCACTCGGTCGAAATTTCAGCACAAAATTATTTCTTATGTTGATTCTCCACAGTCAGCTCTGCCATTGGCTATGAATTTAGAAATTCCAATTCCATGGAAAAGTATTCTTGTTTCTTGGCAATATAGATTGTTGAAAGATTATCTGTGCTTGGGGACTCGCTTAAAAGTTGAATGTGGTGGAGACATTGAATTAATGTTCAAAAGGAATAAAGGCTTTAAATGGTCTGTTTGTTGTCATGATTTGCATGAAGGGAGCACTTTGGAAGCCTTGTCACGCAGGCGCTTTATTACTGACATTGTGAAAGAGCTGGTGGGTGGGACAGAATACAATATTAGGTTTCCATTTTATAGGCCACTGACTAACAAAGATTTAAGCTTTAGGCTG…	YP_094052.1	bovine mastadenovirus a	bovine mastadenovirus a	Mastadenovirus	Adenoviridae	vertebrates	N	dsDNA	monopartite	N	nucleus	0.392562	0.703693	0.771102	0.655	47.65	-1.57597	0.0763512	0.0023205
CMvDB1.2724	AC_000191.1	AC_000191	ATGACATCCAGACGTCTTCACTTTAAGAAGCGCATTCTTCGTGATTATTACCCAATGAGCATTTCAACTGAGGCGCTTGCGTTGCAGAAATCATCAGAGATAATCTCAATTATTTACTCTTCCAATCAGTCAACTGCGAAAATTCATTTCACCAGGAAAGCAGACCAGACTCTAATGCGCCAAGTGCACTACGTTGGTTTTGTGTTGGCCAATTACATCAATTGCGGCCCTAGGGGCGAGGGAGTGCCCGAAGAGGTTGCTGAGGCTTTCTGCTCCTGGAGTTCCGTCGAACCTAAACTGCGACAGCTTCTGCTTAAGATTGAG	YP_094054.1	bovine mastadenovirus a	bovine mastadenovirus a	Mastadenovirus	Adenoviridae	vertebrates	N	dsDNA	monopartite	N	nucleus	0.509259	0.806974	0.513946	0.709	56.58	0.0234963	0.816406	0.00436245
CMvDB1.2739	AC_000191.1	AC_000191	ATGACTGATCAAGGTGACATTCGTACGTGTTTTCTTACAGCGAGACTGCCCAGGTGGGCAGGTGTTCGCCAAAATGTCGTCGGGTCAAATATTTCTGGTGGCGTTGTCGACTCCCCGGAGACGCTTCTGGCATCTAGATCTAACGCGGCAGCTGCGATGATGACTTTGAGGAACATCGCGACCAGCAGACAGTTGGAAGAGCAGGTGGAGACTTTGCTGGAGCAGAACTTGGATCTGACGGCCCAGCTTAATGCCTTGCTGATGCGTGTCAACGCGATTGAACGGCAGCTAGCTGATATGCAGCGCGACTTGGAACCAATCATTCAACAACACAATGCAATAATTTGA	YP_094030.1	bovine mastadenovirus a	bovine mastadenovirus a	Mastadenovirus	Adenoviridae	vertebrates	N	dsDNA	monopartite	N	nucleus	0.551724	0.976531	0.433735	0.641	58.98	0.000286685	0.993241	0.00272315
CMvDB1.2734	AC_000191.1	AC_000191	ATGAGCCGGTATCACTATGAGGATGTGTCTGAAAGCAGCGGCGACGAGGGCAAGCTGTTCATTGACGAAACACCGAAGCCAAAGCGCGTTGCCAGACGCCGCAAAGCCGTCAGTGAGGACGCTGCGCCGCAGAGCGCCGAAGCGTTACTGGATGGCCCGCAGCGTAAAAAATCGAAACCAATTTCCGACACCGACGATGAGCAGCCAGGCCCTTCTAGATCGCCCCAGGGACGCAAGAAGAACCAAGACCCGCAGCTATCCCAGGTCGCTCGTATGGGGCGTCAGTTGATTGACAAAAATGAGCAGAAGTGGCAACGCGCAATGGATTTGGCTGTGTCTATTCTCGTGCCACTGAAAGTGGACATAAAAGACCTTACCTTGCTTCCTGATTCCGGCACC…	YP_094041.1	bovine mastadenovirus a	bovine mastadenovirus a	Mastadenovirus	Adenoviridae	vertebrates	N	dsDNA	monopartite	N	nucleus	0.612975	0.952773	0.567521	0.703	53.6	-0.862262	-2.297	-0.0015016
CMvDB1.2725	AC_000191.1	AC_000191	ATGAGGCACCTAAGACTCGCTTTTGATGAGCGCTTCTGGATAGCCGCCGAAGGTTTGCTGGCGGATTCTCCTGCTGATGAAGATGAGGGATTTCATGAGCCTTTGTCTTTGCAGGACTTGATTGAAATTGATGACGCTTCAGACGTGGTTAGCTTATTTTTCCCTGAACTTGAAGTTCAGCAAGACCTGCCAACAGCGGAGGAGGTTGAGGACTTGTTACACTGTGAGGAGACTGCTGCTGACTTAGAATCTGTTTCTGACTTACCGCCTGTGGAGTCTCCTGAACCTCCGGATTCTCACTTTTCCACATTTGAGTTGGATTATCCTGAGATACCCGGCGTGAATTGCTCTGCATGCTCATTTCATCGTCAGGAGACTGGATCTGAGGAGGCTGTATGC…	YP_094027.1	bovine mastadenovirus a	bovine mastadenovirus a	Mastadenovirus	Adenoviridae	vertebrates	N	dsDNA	monopartite	N	nucleus	0.443966	0.592026	0.618667	0.67	51.78	-0.805458	1.65883	0.00602883
CMvDB1.2728	AC_000191.1	AC_000191	ATGATACGAGCCAGGCCAGTGGAATCGCCTCCTCCTTCCTATGAGAGCGTGGTCGGCACTATGGATCCGCTCTACGTGCCCCCGCGATACTTGGGTCCTACTGAAGGAAGAAGCAGCATCCGTTACTCCCTATTGCCCCCGCTTTATGACACCACCAAGCTTTACTTTATCGATAACAAGTCGGCAGATATTTCGTCACTCAATTATCAAAATAACCACAGCAATTACCTCACCAGTGTTGTGCAAAACAGCGACTACACGCCGCAGGAGGCTAGCACGCAAACTATAAACTTTGATGATAGGTCGCGGTGGGGGGCGGACTTTAAAACTATTTTGCATATGAACATGCCCAACGTGACTGAATTTATGTTTAGCAATTCATTCAGGGCTAAATTGATG…	YP_094036.1	bovine mastadenovirus a	bovine mastadenovirus a	Mastadenovirus	Adenoviridae	vertebrates	N	dsDNA	monopartite	N	nucleus	0.521008	0.811364	0.962129	0.667	56.32	-0.081929	-0.393501	0.00261891
CMvDB1.2738	AC_000191.1	AC_000191	ATGGAAGAACACAGCGGTCAGTCCAGCTCCGAGCCGGCGCCGAATCACGAGCCCGCGGAGCTTAGCTTAGAAGATGCTTTGTCTCCCCAACCCGCGGTTGAAAGCGCCGCTCCGGGTTCCGAGGATGAAAGCGAAGCTCTCAAACACTACATTGACTCCGACGTGCTATTTAAGCACATCGCTAGACAGAGTCGCATCCTCAAAGATAGCCTCGCCGACCGCTTTGAAGTGCCTACAGACGCGCTAGAACTAAGTCTAGCGTATGAGCGCTCTCTATTTTCTCCATCTACCCCACCCAAGAAGCAAGAAAACGGCACCTGCGAGCCAAACCCTCGAATCAATTTCTACCCAACCTTCATGCTGCCAGAAACACTGGCAACATATCACATATTCTTTTTT…	YP_094042.1	bovine mastadenovirus a	bovine mastadenovirus a	Mastadenovirus	Adenoviridae	vertebrates	N	dsDNA	monopartite	N	nucleus	0.516129	0.928604	0.714136	0.65	57.6	-0.487366	-0.341753	-4.53e-05
CMvDB1.2731	AC_000191.1	AC_000191	ATGGACATTTCTCTGGGCTTTTGCGAAAAGCTGTCCGATTTCCAATACTTAAGACGGGTGCTGTACTACGCCTCAGCCAGACCAGGTTGGTGGACACGCACTCTCTGTGGGGACAGACTCTCAAGTTTGGTTTATAATACAAAAATTGAGCATTGGAAAAACTTAGAGGAAATTTTTAAACGCGATTCAGGTTTCTGGTCTATGCTTTCTAGTGGGCGCAGCCTTGGGTTTGAGGCGAAAGTAGTTCCTTGGCTGGATTTTTCGTCTCCAGGGAGAACTGTGGCCAGTTTATCGTTACTAACTTATATTGTTGATACTTTGGATAAACAGACTCAGCTGAGCCCAGATTACATTTTGGACTCGATTTGCGGCCCAGTA	YP_094028.1	bovine mastadenovirus a	bovine mastadenovirus a	Mastadenovirus	Adenoviridae	vertebrates	N	dsDNA	monopartite	N	nucleus	0.452381	0.697021	0.737458	0.671	49.31	-0.445656	2.26001	0.00114296
CMvDB1.2727	AC_000191.1	AC_000191	ATGGCGACTCCATCGATGATGCCCCAGTGGTCGTACATGCACATCGCCGGGCAGGATGCCTCAGAGTACCTGTCTCCCGGCCTGGTGCAGTTCGCGCAGGCCACAGAGACCTACTTTAAGCTGGGTAACAAGTTTAGAAACCCCACTGTGGCTCCAACGCATGACGTCACCACAGAGCGGTCACAGCGGCTGCAGCTGCGATTTGTTCCAGTTGACCGTGAAGACACGCAGTACACTCACAAGACCAGATTTCAGTTGGCTGTGGGCGACAACCGAGTACTTGACATGGCGAGCACTTACTTTGACATCCGCGGTACTTTGGACAGAGGTCCAAGCTTTAAGCCATACAGCGGCACGGCATACAACGCTCTAGCCCCTAAGGGGTCTATCAATAACACT…	YP_094039.1	bovine mastadenovirus a	bovine mastadenovirus a	Mastadenovirus	Adenoviridae	vertebrates	N	dsDNA	monopartite	N	nucleus	0.581319	0.814035	0.793573	0.715	51.93	1.57752	-2.05062	-0.00339998
CMvDB1.2733	AC_000191.1	AC_000191	ATGGCTGACAAGCTGCTCTTTGTGCGTGTGTCTGACTCGGCTGTGCCTCCTAAAAGAGCTTCTAATGGTGCGGCTGGATATGATTTGTGCGCTTCGCATTACGTTGAGATTCAGGCTGGATCTCGCGCTCTTGTGCCTACTGGCCTAAAGCTCCGTATTCCTGAGGGACACTACGGACGCGTTGCACCTCGCTCTGGCTTGTCTGTGACTCAAGGCTTGGATGTGGGCGCTGGCGTGATTGACAGCGACTACAGGGGAGAGGTGTTCGTCCTGCTCTTTAACCATGGGAATCATCACGTCCTTATTTCGCCAGGCCAGCGCGTAGCTCAGCTTGTCATCCAAAAGATCTCATTGCCTGAGGTTCAGGAGGTTGATACACTTGACGACACTGAGCGAGGG…	YP_094055.1	bovine mastadenovirus a	bovine mastadenovirus a	Mastadenovirus	Adenoviridae	vertebrates	N	dsDNA	monopartite	N	nucleus	0.482517	0.80112	0.700837	0.717	45.15	-1.70047	-0.518444	-0.000327156
CMvDB1.2722	AC_000191.1	AC_000191	ATGGCTGGCGTCCCGAGAATCACGTACCGAGTCCGCGTGCCCGTGCACACACGAGTGCGGCGAAGTGGAAGACTGGCGCGGCGCGCGCCTCGACGAAGGGGACTTAAGGGCGGCTTTCTACCCGCTCTAATACCTATCATAGCGGCGGCAATTGGCGCTGCGCCCGGCATTGCATCCGTAGCAATACAGGCCGCCCGCCGCAAATAA	YP_094038.1	bovine mastadenovirus a	bovine mastadenovirus a	Mastadenovirus	Adenoviridae	vertebrates	N	dsDNA	monopartite	N	nucleus	0.550725	1.35105	1.45877	0.605	NA	-0.00240137	0.51127	0.00352093
CMvDB1.2732	AC_000191.1	AC_000191	ATGGGATCCAGGGAAGAGGAACTGCGCGCCATTGTGCGCGACCTCGGAGTTGGGCCATACTTCCTGGGGACGTTCGACAAACGCTTTCCTGGTTTTCTAAATAACTCAAAGCCGAGCTGCGCCATCGTGAATACCGCAGGTAGAGAAACAGGCGGCGCGCATTGGCTGGCCCTGGCTTGGTTCCCTAAATCTAAGGCTTTTTACTTTTTTGATCCATTTGGATTCAGTGATAGCAAACTGAAGCAGATATATGAGTTTGAGTATGAAGGTCTGCTGCGCCGCAGCGCCTTGGCGGCTACTGGCGATGGCTGCATAAACCTGGTTAAGAGCAGTGAATCGGTACAGGGTCCGAACAGCGCCGCCTGTGGCTTATTTTGCTGCATGTTTTTACATGCTTTT…	YP_094040.1	bovine mastadenovirus a	bovine mastadenovirus a	Mastadenovirus	Adenoviridae	vertebrates	N	dsDNA	monopartite	N	nucleus	0.533654	0.750124	0.764706	0.736	54.98	-0.00889514	0.464523	0.00185525
CMvDB1.2740	AC_000191.1	AC_000191	ATGTCTTCGCGAAAGATAAAAGAAGAGATGCTTGAAATCGTGGCGCCAGAGATCTATGCGCCTAGACGCCGGCGTAGTGTTAAAGTTGAGACAAAAACGAGGATTAAGGTCCCAAAAGATGAAATAAAATCTAAACGCAAGTGGAGGCGTCCTGGCATGGCTGACATAGATGAGGTCGAAATACTGGGAGCCACTGCTCCTAGGCGCCCGTATCAGTGGCGCGGTAGGCGCGTACAGCGCATATTGCGTCCAGGAACGGCCGTGGTGTTTACACCGGGCGCTCGTAGTCGGGAACGAGCAAGCAAGCGTTCTTCCGACGAAATGTTTGCGGACGCAGATATACTGGAACAGTTTGAAAGTGGAGATGGCGAGTTTAGATACGGAAAGCGTGGCCGGTCT…	YP_094037.1	bovine mastadenovirus a	bovine mastadenovirus a	Mastadenovirus	Adenoviridae	vertebrates	N	dsDNA	monopartite	N	nucleus	0.494652	1.20912	0.970573	0.649	55.67	0.564931	-2.4259	-0.00265285
CMvDB1.2729	AC_000191.1	AC_000191	GACATCCCCACCCCTTACGTATGGACTTTCCAGCCCCAATTGGGGCAGGCTGCCGGCGCGTCACAAGACTATTCGACTCGCATGAACTGGCTAAGTGCAGGTCCTTCAATGATTAACCAGGTGAACTCTGTCCGAGCCGACCGAAACAGAATCTTATTGCGTCAAGCTGCAGTATCGGAAACGCCCAGACTCGTCCGCAACCCGCCAACGTGGCCTGCCCAATACCTATTTCAGCCAATTGGCGCGCCTCAGACCTTTGAGCTTCCCAGGAATGAGTCATTGGAGGTGGCAATGAGTAACTCGGGCATGCAATTAGCCGGGGGCGGGACGCATCGCACTAAGGATATAAAACCAGAAGACATAGTGGGACGCGGCCTAGAGCTGAACAGCGACATTCCG…	YP_094045.1	bovine mastadenovirus a	bovine mastadenovirus a	Mastadenovirus	Adenoviridae	vertebrates	N	dsDNA	monopartite	N	nucleus	0.550459	0.953816	0.746051	0.663	61	1.05684	0.294234	0.0027518
CMvDB1.2742	AC_000191.1	AC_000191	GTTCCAGGCAGCGGCCTAATTTGTTGCAATTCAACAGACAGTCATCCAGTAGCCTTTGTTCGCTCACCGCGCACTGCTGCCTGTTTTGCTATGTGCTTGGAACTGCCGGTGCCATGGATGCATATATTAAGTCATCATGAGTTTGTGTTTTTGAAGCGCCATTTGTGTGACGGCGTTGAACTAGAGATGTGTTCTGTGTTCTCTAAAGATCTTCAACCTGATTTTTCTTCATTGCAATCAAGATGGTATTTACATTGCCATTGTGACAACTCTGGCAGTCTTCAGTGCTTGTCTTCCCGTAAAGTGCTTACTGGACTGTTTCAAGAGGTTTTAAAAGGGACATTTTACAATCAGCTATTTTGGTTTTACAGGGGGTGTGTGAATAAGAATTTACCAGAG…	YP_094053.1	bovine mastadenovirus a	bovine mastadenovirus a	Mastadenovirus	Adenoviridae	vertebrates	N	dsDNA	monopartite	N	nucleus	0.385542	0.467397	0.739147	0.646	50.05	-0.0221201	-0.46933	0.00242507
CMvDB1.2730	AC_000191.1	AC_000191	TCGCTGCCGCACAACCACACAGCGGTAATCCCCAGGAGTGTCTGCGTGGCCAACGTTTCCTGTACAGGTGTGGTGAGTGCGACGGCGACCCTCACAGACGCCCAGACTACCGCATCAGCCGCGCGCCACCAGTGGGTATGCGTAGTATCCATCAACTCCAGCAGCGACACAACGTGTGTTTGGAACGGTTGGACATACAAAGAATTTCCGCTTGAAATTCAATTGGACGAACGCTTAGCCGACACCCCTGTGGACTGTGTGGAAGGAAGGCGCCGCACAACATTTGACCTAAGAGCTCTGTGTCGGTTTCGCTACACGCCTCTATATGTTTTGAAATTAGCCATACCAATCTATGCGACTGTGCTTACCATTGTGGGGGCGCTCATTGCGTTTCCGGCT…	YP_094047.1	bovine mastadenovirus a	bovine mastadenovirus a	Mastadenovirus	Adenoviridae	vertebrates	N	dsDNA	monopartite	N	nucleus	0.496386	0.776555	0.781765	0.643	50.34	-0.524101	-1.11505	0.00131866
CMvDB1.16820	NC_000855.1	NC_000855	ATGACTCTGTTCAAAAGAAAGCGCACTATCCTGGTTCCTCCTCCTCACCTTACGTCCAATGATGAGGACCGTGTCTCCACCATCCTGACGGAAGGCACCCTCACCATCACGGGCCCTCCTCCGGGAAACCAGGTCGACAAGGTCTGCATGGCTATGAAGCTTGCTCGAGCCATTCTCTGCGAAGATCAACACCCAGCCTTCAATCCCCTGGTTCATCTATTCCAGAGTGCTATGATCTTTGGAGAAACCAGTGAGAAGATTGACTTCGGGACTCGCAGTAAGACCCTGATAACAAGCTTCAAGATAGCTGAAGCAAAGGCCATCTACCTGGATTCAAGTCCGGTGAGATCTCGCATAGAGGCCAAGAAGTACACCACTCCCATTAGACATGGGAGTGTG…	NP_049547.1	viral hemorrhagic septicemia virus fil3	piscine novirhabdovirus	Novirhabdovirus	Rhabdoviridae	vertebrates	N	ssRNA(-)	monopartite	N	cytoplasm	0.574257	0.601644	0.648223	0.724	54.39	2.74	1.45918	0.00935377
CMvDB1.16819	NC_000855.1	NC_000855	ATGGAAATGTTTGAACTAGACCGGGAAGTACACCAGGAACGACTTCCTTCGGAATGTTCACTCAACTCTCCCCTAAACCTCTCCCTATCCCTCCAGCTCTTCGGGCGCTTGGCTCCTAAGACAGAGCACATCAGGTACCAAGCTGGGAGGATCAAGAGATGGCTCGCAAGACAGTACCAGCTGGTGCACCTCAGAGAGCTTGAGATTGACTCAACAAGAATCCAAGGATACCTGATCCCCCATCTTTTGAAGACACAGAGCAATGAGTTAGGATCATCGGTGATGAAAAACTGGGGGATGGTCTCTAAGTACTACCTATCCCTGGGTTACACCCTTCCTCCAAAGGACAAGTTCGAGTTTCGAGAAGTTGCTCCTTACTGGAACTTGGCCTCACAGTTG…	NP_049550.1	viral hemorrhagic septicemia virus fil3	piscine novirhabdovirus	Novirhabdovirus	Rhabdoviridae	vertebrates	N	ssRNA(-)	monopartite	N	cytoplasm	0.596474	0.532969	0.436373	0.707	50.8	1.39278	1.52538	-0.00297354
CMvDB1.16821	NC_000855.1	NC_000855	ATGGAAGGAGGACTTCGTGCAGCGTTTTCAGGCCTGAATGAGGTTAGGATCGACCCCACCGGTGGAGAGGGACGGGTACTTGTACCTGGTGACGTGGAGCTCATCGTGTATGTTGGTGGATTTGGTGAGGAAGACAGGAAGGTGATTGTGGATGCACTCTCCGCACTCGGGGGACCCCAGACTGTACAGGCGTTGTCCGTGCTTCTCTCCTATGTACTCCAAGGGAACACACAGGAGGACCTAGAAACAAAGTGCAAGGTCCTCACAGACATGGGCTTCAAGGTGACACAGGCAGTCAGGGCCACGAGCATCGAGGCGGGAATCATGATGCCCATGAGAGAACTGGCCCTGACTGTCAATGACGACAACCTCATGGAAATCGTCAAGGGGACCTTGATG…	NP_049545.1	viral hemorrhagic septicemia virus fil3	piscine novirhabdovirus	Novirhabdovirus	Rhabdoviridae	vertebrates	N	ssRNA(-)	monopartite	N	cytoplasm	0.725926	0.558907	0.407124	0.752	46.11	-0.787878	2.4476	-0.0016417
CMvDB1.16816	NC_000855.1	NC_000855	ATGGAATGGAACACTTTTTTCTTGGTCATCTTGATCATCATCATAAAGAGCACCACACCACAGATCACTCAACGACCTCCGGTCGAAAACATCTCGACGTACCATGCAGATTGGGACACTCCGCTATACACTCATCCCTCCAACTGCAGGGACGATTCCTTTGTCCCGATTCGACCAGCTCAACTCAGGTGTCCTCATGAATTTGAAGACATAAACAAGGGACTGGTCTCCGTCCCAACCAAGATCATCCATCTCCCGCTATCAGTCACCAGCGTCTCCGCAGTCGCGAGTGGCCACTACCTGCACAGAGTGACTTATCGAGTCACCTGTTCGACCAGCTTCTTTGGAGGGCAAACCATTGAAAAGACCATCTTAGAGGCGAAACTGTCTCGTCAGGAG…	NP_049548.1	viral hemorrhagic septicemia virus fil3	piscine novirhabdovirus	Novirhabdovirus	Rhabdoviridae	vertebrates	N	ssRNA(-)	monopartite	N	cytoplasm	0.586614	0.505546	0.447511	0.701	55.21	0.969705	1.32067	-0.000801058
CMvDB1.16818	NC_000855.1	NC_000855	ATGGCGACCCAACCCGCGCTCAGCACAACCAGCTTTTCTCCGCTCGTCCTCCGCGAGATGATCACACACAGACTCAAATTTGACCCAAGCAACTACCTCAACTGTGACCTTGATCGGTCGGACATATCCCCCGTGGACTTCTTTGAAACGACCCTCCCCAGGATCCTAGATGATCTGAGGGCCAGTACACGGCTTCCTCACCTCCATGTGCTCGACATGAGGATAAGTCTCCTAGAGAGAACCCACTACATGTTCAGGAACGTCCCCTCTAGTCCCGCCACAACCGGTAGGCTGACAGATCCTGAACTCGTCATCATTTCACATGCAGAGGTGGGGCTATTGACAAGAGGCTCTGGGCTCCCCTCCTGA	NP_049549.1	viral hemorrhagic septicemia virus fil3	piscine novirhabdovirus	Novirhabdovirus	Rhabdoviridae	vertebrates	N	ssRNA(-)	monopartite	N	cytoplasm	0.642276	0.64557	0.530783	0.689	49.49	-0.0760063	0.201416	-0.000859718
CMvDB1.16817	NC_000855.1	NC_000855	ATGGCTGACATTGAGATGAGCGAGTCCTTGGTCCTGTCCCATGGATCCCTAGCTGACCTGGACAAGAGACTAGACAACGCCCCCAAAGACAACAGGTCAGCTCTTTTTTCATCCACCTCAGGGTCTACCAGGCAAAAATCAAGTCCCAAGAAGAAGCCCAATCCAACGACACTGGAGGAAATTATTGGCCACTTCGTCCCTGAAGATCTCCAACTAGACGCCACAAAGGCCTTTGGACAGCTCCTGAGACGTATCAAGATGTCCCATCAAGAAGAACTTACTCAACACCTGGAGAAGGTCAACGGGGAAAACCGGGCCAAGATGGGAGCCCTCCTGGAGTCTCAAAAGGAAAATGGGAAGAAGACCGACAACATACTCTCAATCCTCATCGCTATGCGG…	NP_049546.1	viral hemorrhagic septicemia virus fil3	piscine novirhabdovirus	Novirhabdovirus	Rhabdoviridae	vertebrates	N	ssRNA(-)	monopartite	N	cytoplasm	0.623318	0.521299	0.373968	0.718	48.94	1.27162	-0.609341	0.0042188
CMvDB1.16822	NC_000858.1	NC_000858	ATGACAGTCCTTCCAATAGCCTTGTTCTCAAGTAATACTCCCCTCAAAGACACATCCGTATTAGGGGCAGGAGGCCAAACCCAAGATCACTTTAAGCTCACCTCCCTTCCTGTGCTAATACGCCTCCCTTTCCGGACAACGCCTATTGTTTTAACATCTTGCCTAGTTGATACCGAAAACAACTGGGCCATCATAGGTCGTGATGCCTTACAACAATGCCAAGGCGTCCTGTACCTCCCTGAGGCAAAAGGGCCGCCAGTAATCCTGCCTATACAGGTGCCAGCCGTCCTTGGGCTAGAACACCTCCCAAGGCCACCTGAAATCAGCCAGTTCCCTTTAAACCAGAACGCCTCCAGGCCTTGCAACACTTGGTCCGGACGGCCCTGGAGGCAGGCCATA…	NP_049559.1	simian t-lymphotropic virus 1	primate t-lymphotropic virus 1	Deltaretrovirus	Retroviridae	vertebrates	N	ssRNA-RT	monopartite	N	nucleus	0.526946	0.525741	0.959498	0.628	49.34	0.157198	0.0912712	-0.00169893
CMvDB1.16823	NC_000858.1	NC_000858	ATGCAGCTGGCCCATATCCTGCAGCCCATTCGGCAAGCTTTTTCCCAATGCACTATTCTTCAGTACATGGATGACATCCTCCTAGCAAGCCCCTCCCATAAGGACCTACAACTACTCTCGGAGGTCACAATGGCTTCCCTGATCTCCCATGGGTTGCCCGTGTCCGAAAACAAAACCCAGCAGACCCCTGGAACAATTAAGTTCCTGGGGCAGATAATTTCGCCCAATCACCTCACTTATGATGCAGTCCCCACGGTGCCTATACGGTCCCGCTGGGCGCTACCTGAACTTCAGGCCCTACTTGGCGAAATTCAATGGGTCTCCAAAGGAACTCCTACCTTACGCCAGCCCCTTCACAGTCTCTACTGTGCCTTGCAAAGGCATACTGATCCCCGTGAC…	NP_049560.1	simian t-lymphotropic virus 1	primate t-lymphotropic virus 1	Deltaretrovirus	Retroviridae	vertebrates	N	ssRNA-RT	monopartite	N	nucleus	0.529557	0.503292	0.888082	0.664	52.89	1.28802	1.20108	0.00338264
CMvDB1.16825	NC_000858.1	NC_000858	ATGCGCAAGTACTCCCCCTTCCGAAACGGATACATGGAACCCACCCTTGGGCAACACCTCCCAACCCTGTCTTTTCCAGACCCCGGCCTCCGGCCCCAAAACCTGTACACCCTCTGGGGAGACTCTGTTGTCTGCCTGTACCTCTACCAGCTCTCCCCCCCCATCACCTGGCCCCTCCCGCCCCATGTGATTTTTTGCCACCCCGGCCAGCTCGGGGCCTTCCTCACCAATGTTCCCTACAAGCGTATGGAAGAACTCCTCTATAAAATTTCCCTTACCACAGGGGCCCTAATAATTCTACCCGAGGACTGTTTACCAACCACCCTTTTCCAGCCTGCTAGGGCCCCCGTCACGTTGACCGCCTGGCAGAACGGCCTCCTTCCGTTCCACTCAACCCTC…	NP_049561.1	simian t-lymphotropic virus 1	primate t-lymphotropic virus 1	Deltaretrovirus	Retroviridae	vertebrates	N	ssRNA-RT	monopartite	N	nucleus	0.597561	0.572111	0.804825	0.699	49.28	0.636049	-0.580247	0.00172624
CMvDB1.16824	NC_000858.1	NC_000858	ATGGGCCAAATCTTTTCCCGTAGCGCTAGCCCTATTCCGCGACCGCCCCGGGGGCTGGCTGCTCATCACTGGCTTAACTTCCTCCAGGCGGCATATCGCCTAGAACCCGGTCCCTCCAGTTACGATTTCCACCAGTTAAAAAAATTTCTTAAAATGGCTTTAGAAACACCGGCTTGGATCTGTCCCATTAACTACTCCCGCCTAGCCAGCCTACTCCCAAAAGGGTACCCCGGCCGGGTAAATGAAATTTTACACATACTCATCCAAACCCAAGCCCAGATCCCGTGCCACCCCGCGCCACCGCCGCCGTCATCCCCCACTCTCGACCCCCCGGATTCTGATCCACAAATCCCCCCTCCTTATGTTGAGCCTACGGCCCCTCAAGTCCTTCCAGTCATG…	NP_049558.1	simian t-lymphotropic virus 1	primate t-lymphotropic virus 1	Deltaretrovirus	Retroviridae	vertebrates	N	ssRNA-RT	monopartite	N	nucleus	0.566434	0.581616	0.962032	0.67	52.85	2.94023	0.999796	0.00131668
CMvDB1.8588	NC_000883.2	NC_000883	ATGACTTCAGTTAATTCTGCAGAAGCCAGCACTGGTGCAGGAGGGGGGGGCAGTAATCCTGTCAAAAGCATGTGGAGTGAGGGGGCCACTTTTAGTGCCAACTCTGTGACTTGTACATTTTCTAGACAGTTTTTAATTCCATATGACCCAGAGCACCATTATAAGGTGTTTTCTCCCGCAGCAAGTAGCTGCCACAATGCCAGTGGAAAGGAGGCAAAGGTTTGCACCATTAGTCCCATAATGGGATACTCAACCCCATGGAGATATTTAGATTTTAATGCTTTAAACTTATTTTTTTCACCTTTAGAGTTTCAGCACTTAATTGAAAATTATGGAAGTATAGCTCCTGATGCTTTAACTGTAACCATATCAGAAATTGCTGTTAAGGATGTTACAGAC…	YP_004928148.1	human parvovirus b19	primate erythroparvovirus 1	Erythroparvovirus	Parvoviridae	vertebrates	Y	ssDNA	monopartite	N	nucleus	0.335227	0.206153	0.951042	0.635	44.77	-0.0533268	-0.342752	0.00148964
CMvDB1.8587	NC_000883.2	NC_000883	CACTCCCCACCGTGCCCTCAGCCAGGATGCGTAACTAAACGCCCACCAGTACCACCCAGACTGTACCTGCCCCCTCCTATACCTATAAGACAGCCTAACACAAAAGATATAGACAATGTAGAATTTAAGTATTTAACCAGATATGAACAACATGTTATTAGAATGTTAAGATTGTGTAATATGTATCAAAATTTAGAAAAATAA	YP_004928149.1	human parvovirus b19	primate erythroparvovirus 1	Erythroparvovirus	Parvoviridae	vertebrates	Y	ssDNA	monopartite	N	nucleus	0.294118	0.422069	1.31472	0.629	40.48	-1.35655	0.113536	-0.00228472
CMvDB1.8023	NC_000898.1	NC_000898	ATGAAAATCATTACCAGTAGCACGAACCAAAATGACTCTAAATACGGACCGAGAGCCGGAAAACAATGCATGTCGAACAGCTTTTCATTTCTCCACACTGTTTACTTAAACGGAATTAACAATTCTCTCAATGCGGGTACTATAGACGCCATAATGGAAGAAGGCTATCACTTAGACACGGCCAGCACCTTAGCTCTAATGCTAGATAACTCAGATTCGCAAGACTACAGACTCCTCACCGAAATCCCCAGAAGGATCCATTCTAGGTACGGCGTCACACAGCATGAACTCTCACGGCCATTTAACGGAACCCTAGACACACAGAAAATTGACAATGAGGTCTATTTTGGCCTCATAGATTTCATACTGTATGGCAAAACCAAGAATTGTCCAGCTTTT…	NP_050212.1	human betaherpesvirus 6b	human betaherpesvirus 6b	Roseolovirus	Herpesviridae	vertebrates	Y	dsDNA	monopartite	N	nucleus	0.470645	1.07592	0.684231	0.632	54.95	0.746462	0.770439	-0.00175873
CMvDB1.8019	NC_000898.1	NC_000898	ATGAAAGACAGAGGTAATAAAAACACCTCTAAAACAAGACCGACCGTCAAATCTCGCCGAACTAGAAAAACAACGAAACCGTCCACAGAACGGAAAAAAAATGTAACCACCAAAACGACTATACGAAATAATCGATTACAAAACAATCTATCTTCGCAAACCGTCCAAACCGATAAACCCGTCGATTCTGCCACTGCAAGAGCCTTTCCCCAGCACACCTCGCCCGACATAAAATTTAATAAGGAAAAATATCGAAATAACGCAATCTACGCCCATTCCAAACTACGGAAAATCTCAAACGCCGTGTTTCACCAAGATAAAGAAATTAATCGTTTTTCCGCATTTACGGACAAACCTCTCGCCGACCTATCATTCAACATGCCTGTAAAGACATCAACG…	NP_050263.1	human betaherpesvirus 6b	human betaherpesvirus 6b	Roseolovirus	Herpesviridae	vertebrates	Y	dsDNA	monopartite	N	nucleus	0.422741	1.60781	0.720012	0.621	52.99	-0.836469	-0.894997	-0.000675652
CMvDB1.8044	NC_000898.1	NC_000898	ATGAAATTATCCGGACTATACCATGATGCGGACGTCACACATAGACAACCATTGAGTGAGAATACGCATCAAGATCCCATATCTTCTCAAGATTCCAGAAAAAATTCAAGAACTCCCCAGGATCCACGGAGAGCAGCTCAGATCCACAGACAATGCACATCCTCTGCTTCCAATCTACCATCAAACGGAAACAATTCGATCCATATGCGCTTTGCTTCCGAACTGCCAGATCAAGTCCTACAGCCCATGTACGCATCACAGAACCAAACTACAAATTCACAGTGCAATTTCACCTCGTTGCCGTATCAACCTAATTATGATGCATACAGGAGTATAGAGAGTTCCTACAGAGAATCTAGAAATACCGATAGAGGATATGACTCTAACTTTAGACATCAT…	NP_050265.1	human betaherpesvirus 6b	human betaherpesvirus 6b	Roseolovirus	Herpesviridae	vertebrates	Y	dsDNA	monopartite	N	nucleus	0.379356	0.535074	0.720139	0.697	47.69	-0.869873	3.70904	0.0155034
CMvDB1.8018	NC_000898.1	NC_000898	ATGAAGAAGTTAACTATGGAGTCCTTGTTAGTTTATACCTTTGTAATGGGAGTCTGCTTTACATCGAATCTCACATGCGAGCAAAAAATAGTTTTAATTCAGGAACAGAAACTTGGAGCTATATGCATCTCTACTTGTTATGTGAATGGAGTGTTAGCTGGGAATTCCAGCTGTGTTTCTGTCAGAACTTCATATCTGATCAACCTTGCGATGCTAACAGATGGCTTTAAAGCCATGAAAGTTGGAAATATCACATCTATCTCTGAAAAAACGGCTTTTCTACGTGTGATTATTAATTATTATTTTAGAGGAGTGATGCTCAGAGCTTTGATCGCTAAAAGGCTTCCAAATGCCGCTCAGCTATCGAGTACTGTAAATTGCTGGCTAGAAGGTCATAGC…	NP_050198.1	human betaherpesvirus 6b	human betaherpesvirus 6b	Roseolovirus	Herpesviridae	vertebrates	Y	dsDNA	monopartite	N	nucleus	0.4	0.765571	0.679852	0.621	52.9	0.360325	-0.687489	-0.00298706
CMvDB1.8007	NC_000898.1	NC_000898	ATGAAGAGAAAGGAGCGTCGTATTAATAAAGATTTTGGCTACAACAGAAAATGCGTTTGTCATTACGAAGCGTCGCAAAAACGTTTTTGTTATTCTCAATATTCATGCGCTTCTGTTTTGTATGAACGGGTTCGTGACATCGCTAAGATAATGGATCGGCTCGACTCAGGTTTAGATGCTTGGTGTTTGCGGGATGCCATAATCTCTGTTTTGAGAGCTACACATTGCGTTCCACGAGTGGATCGAATGCTAGGAAGATGGTATCTAAAGACGAGTATTTTTTACGACTTTTGTCCGGACGATTTAATTTTATCATGCCCTAATGTGATTATGCCAAATGTATTGAACTTTGTAAAGAAGTATCGAGATTTTATTCGTAGCGTCCTCTATAAAGTAAGT…	NP_050209.1	human betaherpesvirus 6b	human betaherpesvirus 6b	Roseolovirus	Herpesviridae	vertebrates	Y	dsDNA	monopartite	N	nucleus	0.402484	1.2564	0.745135	0.632	53.76	1.78603	-1.87695	-0.00432074
CMvDB1.8028	NC_000898.1	NC_000898	ATGAATTCGTTACAATCTCTGTGTGTGTTGTGCGCTAGGCTTAATGAATGTGCTTTGGACCTTGAATGTTTAAAGTTTTGTGATCCTGTAATAGTATTGTCTGATATGGCAAATTTCAAAAAGAATGGGATTGTCATTCTGCATTTATATCAAACTTTTTTTGAAGGTATCAAAGAACAGAATCTTCTTTGTGCGTCAGCTTTGACGGTTTATATGCAGGTGCTGCTAAAAGCTATGTATGAACAGGTGCTTCTTTTGGATGCAGCGTTGGAAAGCTTTATGGTAGACCAGGATAGAAAAAAATATTTTGAAAAGGTGTTGTGTTTGAAACGTTGTGCTGAGCACTTGTCAATAAACATTTCATTAAATAACGGTGTTGAGTTTATCGTGCAATTATCT…	NP_050221.1	human betaherpesvirus 6b	human betaherpesvirus 6b	Roseolovirus	Herpesviridae	vertebrates	Y	dsDNA	monopartite	N	nucleus	0.396624	1.00034	0.722844	0.608	53.89	-0.832274	-0.0323745	-0.00393908
CMvDB1.8039	NC_000898.1	NC_000898	ATGACCATCGTAGTGTTTGCGACTGAATACGATGCCGCAAACGTCATTTTTAGTATCCTATGTAGAAGTCCCAGTGAACATTTAATCTTTCCGATTATTGTTAAATATAAACCATCAAATAACGTCAGCTTCTGCCTTCAAACTCAAAAATGCAAAAATTCAAAGCGAATCGACACGGTATTCGTCTGCCACGCCGAGAAATTAAATCTCAGCCACTACATACAAACTGCAAGTCCGATAAAGGCTGAAGATGTTGCCAACAGCCTCAACGACAAAGAAACCGAATTGTTATATGTCGACATGATATTATCTCAAACTGGAAAAGAAAAAGAGGACGTCGAATTTAAATACATGGCCTATTTCCACAAATCGCTCATTATCAAATATCTCACCGGTAAA…	NP_050224.1	human betaherpesvirus 6b	human betaherpesvirus 6b	Roseolovirus	Herpesviridae	vertebrates	Y	dsDNA	monopartite	N	nucleus	0.426249	1.167	0.783999	0.621	52.98	0.932288	-1.64295	-0.00417968
CMvDB1.8004	NC_000898.1	NC_000898	ATGACGACCATACGTGGTGATGATTTGTCGAATCAGATCACTCAGATTTCAGGAAGTTCTTCAAAAAAAGAGGAGGAAAAGAAGAAGCAGCAGATGCTTACCGGTGTTTTAGGGCTGCAGCCTACCATGGCCAATCATCCCGTCCTTGGGGTCTTTTTGCCAAAATACGCTAAGCAGAACGGCGGTAACGTGGATAAAACGGCGTTCCGACTCGATTTGATAAGAATGCTGGCGCTGCATAGACTGAACACAAAAACAGGGAGTGATTGA	NP_050213.1	human betaherpesvirus 6b	human betaherpesvirus 6b	Roseolovirus	Herpesviridae	vertebrates	Y	dsDNA	monopartite	N	nucleus	0.522222	0.985915	0.526932	0.666	61	0.860083	-1.94395	0.00859602
CMvDB1.8024	NC_000898.1	NC_000898	ATGAGGAAGTCTGAATTTAATGCAAAATCGTGTTTTCTTATGATCGGCATTTGTGTTTTTAATTTGAATTCGTCGAGTTGTATTATAAAAACTAATGCGGAACATTGTTCTAAAAGATTGTTTTCATTCTGCTATCTTGGTGTGGGTGTGATTAAAAAACCGTTGCACTTGGGTAATCGCAAAAACATGTTGTTCTTGTCTTTTTTACTCGTGTGTCTCTGTGAAGAGGTGCAAATGCTCAACCTAACGACTACAGAAGTTTCGGCAACTGAATTTGCCTCAATTGCGTCTAAAAATATGGAAACGAATGTATCGACATCCAGCGACTATTTAACTGGGAAATCTGAAACTACGTTTTCGGCGAATCCCGAAACGTGGGGTAAAAATGTTACCGAAATA…	NP_050203.1	human betaherpesvirus 6b	human betaherpesvirus 6b	Roseolovirus	Herpesviridae	vertebrates	Y	dsDNA	monopartite	N	nucleus	0.4	1.11097	0.632706	0.598	53.32	0.376688	-0.0137477	-0.000510554
CMvDB1.8035	NC_000898.1	NC_000898	ATGAGTCCCTTGATGCTTCGATTATTGCCGCTTCTATGTATTATCATAAGCGCACATTTTGTACCCCGCCCGGAGACGAGTCCTTCTTTAGTATACGAAATAGGGTCAACTGTTACTTTCCATTGTCGCCTCAACACAACGACAAACATCCAAAGCGTCTCGTGGTACAATAAAAGCCGACTTATATCGAATCATGAGATACAAAACATGGACAACTTATCGTTCACTGACGATGGCTACGTTTTTATACACGAACTAAATAAGATCAACAATCTTGACGTGGACAGTAAATTGTATTTCCACATAAAACACGATAGAACTACATCTCTGTTGAAAATTAAAGCCAGATCAGCATATGACGCGACATGTTTAACCTGTACATTCACAGTGGATAACGAG…	NP_050264.1	human betaherpesvirus 6b	human betaherpesvirus 6b	Roseolovirus	Herpesviridae	vertebrates	Y	dsDNA	monopartite	N	nucleus	0.423208	1.46187	0.851672	0.595	58.06	-0.151518	-0.990173	-0.000440248
CMvDB1.8027	NC_000898.1	NC_000898	ATGAGTTGTAAGAAAGGCGCAAGGCAACGCTTATATGTCAGTCTCTGGCTCTTTTACATTCTTGTTTTTGCGGCCGCTACGGAAATGGACTTTTATTCTTCAGAGTGCCATTCGCACACCTATGAGATCGTCTTGAATTCATTTTCTTCGATCTGGCTTTTGATAAATCTTTTTTTACTCTTGTGTTCTTTTGCGATTTTCTTGAAGTACTGGTGTTATAAGACTTTTGCTTCAGAGACGGTGAAGGGCTATTAG	NP_050227.1	human betaherpesvirus 6b	human betaherpesvirus 6b	Roseolovirus	Herpesviridae	vertebrates	Y	dsDNA	monopartite	N	nucleus	0.505882	1.00791	0.661111	0.626	50.59	0.189174	0.6833	0.00535408
CMvDB1.8037	NC_000898.1	NC_000898	ATGATAACTGTTTTTGTCGCATGTTTATTTCAATGCGTTTCTTCGTTGCCGGCTAAACTTTACATCAAGACTACTCTGGCTGAAGGAATCGGTAAACTTCAGACCGTTATCGGCATTGATAACGATATCGTTTTTGCTTACGAGAGGCTTTATGGAGATTTGACTTTGCGGAACCATACGGCTGTTGGAGAGACGTTGTTTGACCTCGCGGGAAGCCTGGAAGAAGGAAAAAATTCTACCGTAGACCGTTTTTTAGGACATGTGGTAATACGTGAATTTCATAGATTGCACGCTGGGCTTCAGTATGTCTCAGTTCAAAATTTTTCTGTAAGCGAATTGGTTTGCTTCGTCAACAATAATACGCAGTTGTCTGGCAGCTACGTTTTTTTAGCGAGAAAT…	NP_050200.1	human betaherpesvirus 6b	human betaherpesvirus 6b	Roseolovirus	Herpesviridae	vertebrates	Y	dsDNA	monopartite	N	nucleus	0.354023	1.28433	0.703268	0.619	53.05	0.358185	-0.625129	-0.00204587
CMvDB1.8025	NC_000898.1	NC_000898	ATGCAACCCGCCACTCTACAATGGTCTTCGTACGTACTACAGCTAAGATTAACAACTGCCGCCATATTAAAACCCGGCGAACTGAGATATTTTAAATGCGGATTAGGTATCTGCCCCCCTTCATCCAGCGTGGTGTGCACTTGTAGAGACGAAAGCAGTTTTGCAGCATCGCCTTTTACTTACATCGATCCAAAAGATTATGGCAACATACCCTTTGCGGTGCATAACATCTCAGATCTAGATCTGGATCTCGGCAGATTACCCATCGTTCTTAACATATTCGCACTCCCTTACGCGAACGTGACTGTATCAAATTTACCGGTGCAACGCATAGAAGCCTACGATCGCCACGCCATACCCCACGGACAGTGCGAGGCGCAGTTTATTCTATATGGCCCT…	NP_050235.1	human betaherpesvirus 6b	human betaherpesvirus 6b	Roseolovirus	Herpesviridae	vertebrates	Y	dsDNA	monopartite	N	nucleus	0.452174	1.25939	0.824406	0.622	56.36	0.0914408	0.209034	0.00368115
CMvDB1.7998	NC_000898.1	NC_000898	ATGCGCTGTTCTCACAATGTTAACATAGGACAAAGACAACCACGAAAACGACCACTACAACAACAGCAACAGCATCAACTACAGCAACAGACGAGGGCGGGA	NP_050183.1	human betaherpesvirus 6b	human betaherpesvirus 6b	Roseolovirus	Herpesviridae	vertebrates	Y	dsDNA	monopartite	N	nucleus	0.323529	0.910714	0.809524	0.498	32.13	0.505072	0.236776	0.0151313
CMvDB1.8026	NC_000898.1	NC_000898	ATGCTCTTCCGACTCTGGGTCTTTGTTCTGTTGACTCCCTGTTACAGTTGGAGACCGTGGACCATATCGGACGAGAGCCATTGTAAAAATGGAAACTCTGAAAATCCAATTGTTCGCCCGGGCTTTATAACTTTTAACTTTTATACAAAAAACGACACTCGGATATATCAAGTCCCTAAATGCTTACTCGGATCCGATATCACGTACCATCTGTTTGATGCCATCAACACGACAGAATCGTTAACCAATTATGAAAAACGCGTCACACGTTTCTATGAGCCGCCAATGAACGATATTTTAAGACTTTCTACCGTACCTGCGGTCAAGCAATTTAACCTGGATCACTCTATCCAACCGCAGATTGTCTATTCCTTAAACCTGTACCCTTCACACGGAATT…	NP_050229.1	human betaherpesvirus 6b	human betaherpesvirus 6b	Roseolovirus	Herpesviridae	vertebrates	Y	dsDNA	monopartite	N	nucleus	0.451799	1.17593	0.873862	0.621	55.33	-1.48292	-0.377869	0.0011574
CMvDB1.8009	NC_000898.1	NC_000898	ATGCTTCACATCTCGCGACTCGGCCTTTTTCTGGCCCTTTTCGCGATAGTCATGCACTCCGTTAATCTAATAAAATACACATCTGATCCCTTAGAAGCTTTCAAAACCGTCAACCGCCACAATTGGAGCGACGAACAAAGAGAACATTTTTACGACCTCCGAAACTTGTATACAACTTTTTGTCAGAGAAATCTATCCCTCGACTGCTTCACTCAAATTTTAACTAACGTTTTCTCTTGGAACATTCGAGATTTACAATGCAAGTCTGCGGTTAACTTGTCTCCATTACAGAATTTACCGCGGGCAGAAACCAAAATAGTGCTATCCTCAACAGCTGCAAACAAATCTATCGTCGCTAGCAGTTTTTCTCTATTTTATCTTCTGTTTGCCACACTATCT…	NP_050228.1	human betaherpesvirus 6b	human betaherpesvirus 6b	Roseolovirus	Herpesviridae	vertebrates	Y	dsDNA	monopartite	N	nucleus	0.419486	1.29611	0.698841	0.628	52.2	-2.04676	-1.47239	-8.8e-05
CMvDB1.8030	NC_000898.1	NC_000898	ATGGAAAATTGGCAGGCGACCGAAATTTTACCTAAAATCGAAGCACCTCTAAATATTTTCAATGACATTAAAACATACACGGCCGAACAACTTTTTGACAATTTGCGAATTTATTTCGGTGACGATCCGAGCCGTTACAACATCAGTTTTGAAGCCTTGCTCGGAATCTACTGCAACAAAATAGAATGGATCAACTTTTTCACCACGCCGATCGCCGTTGCGGCGAACGTAATTCGCTTCAACGATGTGAGTCGAATGACCCTCGGGAAGGTTCTCTTCTTTATCCAATTACCCAGAGTCGCCACAGGAAACGACGTAACTGCTCCAAAAGAAACCACCATCATGGTAGCCAAACACTCAGAAAAACACCCCATAAACATATCGTTCGATTTGAGTGCT…	NP_050238.1	human betaherpesvirus 6b	human betaherpesvirus 6b	Roseolovirus	Herpesviridae	vertebrates	Y	dsDNA	monopartite	N	nucleus	0.515602	1.17342	0.746079	0.644	54.63	-0.523476	-0.667062	0.00143106
CMvDB1.8034	NC_000898.1	NC_000898	ATGGAAACCGTCTACTGCACTTTCGATCACAAACTGTCACTTTCCGATATCAGCACCCTCTGCAAGCTCATGAACATCGTCATACCGATCCCAGCTCACCACCATCTAATAGGTAGCGGCAATTTAGGTCTTTATCCCATCGTCTCCTCCAACAAAGATTACGTCCACATCCGGAACGTATTACGGACCATGGTCGTAACCATTCTGCAGAAGGTGGAAGGTAATCAACTAGTTTTGAGAAAGCCGATGACCGGCCAGCAGTATGCCATAAAGAACACAGGACCCTTCCCCTGGGAAAAGGGTGACACCTTGACATTGATTCCACCTTTATCGACGCACTCGGAAGAAAAGCTATTGAAACTGGGTGATTGGGAGCTCACTGTACCTTTAGTCGTTCCG…	NP_050237.1	human betaherpesvirus 6b	human betaherpesvirus 6b	Roseolovirus	Herpesviridae	vertebrates	Y	dsDNA	monopartite	N	nucleus	0.52862	0.998852	0.727941	0.627	52.79	0.392405	0.864619	0.00388843
CMvDB1.8012	NC_000898.1	NC_000898	ATGGAAACGACAAACAGCCGGCGTGTTTCTTCGGCGCAACGGCAGATTTTGGCTACGGCTACGGTGCGATTTATCGAAGGCCTTCATGAGCCGGCTCAAGATTCTATGATGTGTGGGGATGACGAGCTGCAGTCTCAGGAGAGGATGAAGAAACGTCAACGTCTCTATAACAAGTCCAAGAGAGATCTCGTCGATCTCTTGCGCGTCTATACGTGCCTGAATAGCGTCCGAATGTTTACGTTCGTCAATTTCGGCAGGCGAATTCCCTTGGCTTGGCCTGAAGGATACGAGCTGGTTATTAACAACTGTAGAGACGAGAATGAATATGCCGATGAAAAGTTGGGCGAACTGGCCGATCTAGTGTGTTGCCGGGAGCGCCTCGTCGTACTGGGGTACGTG…	NP_050185.1	human betaherpesvirus 6b	human betaherpesvirus 6b	Roseolovirus	Herpesviridae	vertebrates	Y	dsDNA	monopartite	N	nucleus	0.612403	1.39412	0.712076	0.715	54.06	0.138689	-3.0324	-0.00138979
CMvDB1.8021	NC_000898.1	NC_000898	ATGGAACTTTTACTATTTGTAATGTCACTCATATTACTAACCTTCTCGAAAGCGATGCCTCTTTTCGACCACAATTCTTTCTATTTTGAAAAACTTGACGACTGTATCGCAGCTGTAATAAATTGCACGAGATCCGAAGTACCTCTATTACTAGAACCAATCTACCAGCCTCCGGTATATAATGAAGACGTTATGTCAATACTGCTAAAACCCCCAACAAAAAAAAAGCCTTTTAGCCGTATAATGGTAACCAATGAATTCCTCAGCGACTTCTTACTTCTGCAGGATAACCCAGAGCAACTACGCACATTGTTTGCGCTGATAGGGGACCCAGAATCTCGGGACAATTGGCTAAACTTTTTCAATGGCTTCCAGACATGTTCGCCTTCCGTCGGAATA…	NP_050261.1	human betaherpesvirus 6b	human betaherpesvirus 6b	Roseolovirus	Herpesviridae	vertebrates	Y	dsDNA	monopartite	N	nucleus	0.422311	1.00251	0.797669	0.622	58.75	-0.68508	0.986493	0.00089264
CMvDB1.8016	NC_000898.1	NC_000898	ATGGACAACGGTGTGGAGACACCTCAAGGTCAAAAAACTCAGCCGATAAATTTGCCACCAGATAGGAAAAGGTTGAGAAAACATGACGGACTTGGAAAAGGTGTTAAACGAAAACTTTTTGCCGAAGATAGCTCTCCGTTAAAGAAACAGATCCCCGCCTGCAGCGATATGGAAACACTTTCTTCGCCTGTAAAGTTTGGATGCAAGTCGCGAAGTGCTTCTGCTCTCGATGAAAGTTTTGGAAAATGTAAACACGAAACTGCTTGCGATTGTTCTGCGATAGAGGAATTGCTTTGTCACGAGTCGCTTTTAGACTCGCCGATGAAACTGTCGAATGCCCACACCATCTTCAGCTCAGACAAATGGAAACTGGAGCTAGAGAAAATTATAGCTTCAAAG…	NP_050248.1	human betaherpesvirus 6b	human betaherpesvirus 6b	Roseolovirus	Herpesviridae	vertebrates	Y	dsDNA	monopartite	N	nucleus	0.404255	1.07634	0.696353	0.644	55.2	-0.523886	0.683001	-0.0036562
CMvDB1.8005	NC_000898.1	NC_000898	ATGGAGAAAGAAACAAAGTCTTTGGCTTGGCCAGCCACTGCGGAGTTTTATGGCTGGGTATTCATTTTTTCGTCCATCCAGTTGTGTACGGTGGTTTTCCTGACGGTTAGATTTAATGGTTTCAAAGTCGGTCGAGAATACGCTGTGTTTACATTTGCCGGGATGAGCTTCAATTGTTTTTTACTTCCGATAAAGATGGGATTGCTGAGTGGACATTGGACTTTGCCGCGAGATTTTTGCGCAATTCTTCTCTACATCGATGATTTTTCTGCCTATTTCTCTTCGTGGTCGTTGGTGTTTATGGCGATTGAGCGCATCAACTACTTCTGTTACAGCACACCGTTGTTGAACGAGAATTCCAAGGCTCTGGCAAAGGTGTGTTTCCCGATAGTTTGGGTC…	NP_050232.1	human betaherpesvirus 6b	human betaherpesvirus 6b	Roseolovirus	Herpesviridae	vertebrates	Y	dsDNA	monopartite	N	nucleus	0.496689	1.15767	0.667977	0.633	58.7	-0.527414	-0.341887	0.00166914
CMvDB1.8042	NC_000898.1	NC_000898	ATGGAGAACAGGTTTCAGAACGATACTCTGTTCTCAGAGTGGTTCGGCCAGAGTTTGTCCGATGTAAGATTTCCGGACAATGTCACCGTTTATTCTCAAGCCGACTCGGCGGTGAGTTTTGAAAACGTCAGGCAGCCGATAAAACTGGTTCGCGCAGCGATGGGTTCAGGGAAAACAACAGCTTTGATTCATTTTTTGAAACAGGTACCCAAGGAACTATCTGTCCTTTTGATTTCTTGCCGTAAAACGTTCGCTGCGGAAATTTTGCACCGTTTTACTCTCAATGGGTTGGAGGATTTTGAATTATATTGCGATATTACGGAGCGGCAGATAAACAACAGAAAAGTCATTGTCCAGATAGAAAGCTTGCATCGTCTTACAGAAAATTACGATGTTTTA…	NP_050252.1	human betaherpesvirus 6b	human betaherpesvirus 6b	Roseolovirus	Herpesviridae	vertebrates	Y	dsDNA	monopartite	N	nucleus	0.464935	1.13473	0.635065	0.635	56.6	-0.486036	0.401563	0.00211015
CMvDB1.7996	NC_000898.1	NC_000898	ATGGAGCGCGGTAGTCGAGATCATCATCGTGATCACCGTGATCATCGGGAACATAGAGAACTGAGAGAACCGCCGACCCTAGCTTTTCATATGAAAAGCTGGAAAACTATTAATAAACCGCTTAAAGCGTTTACAAAACTGTTAAAAGAGAATACTACAGTGACTTTCACTCCGCAGCCTTCGATAATAATTCAGTCTGCTAAAAATCATCTCGTGCAAAAGCTGACCATTCAGGCGGAATGTTTGTTTTTATCAGATACGGAGCACTTTTTAACGAAAACCATTAATAATCATATTCCACTCTTTGAAAGTTTTATGAACATCATCTCGAATCCTGAGGTTACGAAGCTGTACATTCAGCATGATAGTGATTTGTATACGAGGGTTTTGGTGACGGCT…	NP_050208.1	human betaherpesvirus 6b	human betaherpesvirus 6b	Roseolovirus	Herpesviridae	vertebrates	Y	dsDNA	monopartite	N	nucleus	0.432507	1.2488	0.811838	0.62	56.03	-0.436143	0.983761	0.00885829
CMvDB1.8022	NC_000898.1	NC_000898	ATGGATCTTAATCAGATATCTGAAACACTAAGTGCCGTGGCAGAAGAAGAGCCTTTAACCATGTTTTTACTTGATAAACTGTACGCCATACGGGAAAAGATCAAGCAAGTTCCATTTTCGATTGTTCGCTTGTGTCATGTTTACTGCATGCTAATAAAATATAACGCTTCTAACAATAATTGCATTTTGGGCCGTAAACTTATTGAGGAAATGCAGCAGTTTTTGTGCGGCGCGAGAGTAGATGGATCGGAAGACGTTTCTATGGATATGAGTGAATTGTGCAAGCTGTACGATTACTGTCCGTTATTGTGTTCTGCTCTGTGTCGTGCGCCTTGTGTATTTGTGAACAAGTTATTTAAAATCGTAGAGCGTGAAACTCGGGGGCAGTCGGAAAATCCG…	NP_050249.1	human betaherpesvirus 6b	human betaherpesvirus 6b	Roseolovirus	Herpesviridae	vertebrates	Y	dsDNA	monopartite	N	nucleus	0.41453	1.13525	0.726468	0.63	52.7	0.766608	0.516129	0.000642926
CMvDB1.8015	NC_000898.1	NC_000898	ATGGATTACAAGGGAAATCCTATATTACTAACGACGGAATTTACTGTTTTGACCGATACCGAATCGGAAGAGGAAGGGATGGCAGATCTTGAAAAGCCCCTGCTTGAAAGAGTACAGGCCACATTAGCTGCTAAATGTGATACGGAAGTTGAAAAAAAACTGCCGCTTAAATCAAAAAAATGA	NP_050250.1	human betaherpesvirus 6b	human betaherpesvirus 6b	Roseolovirus	Herpesviridae	vertebrates	Y	dsDNA	monopartite	N	nucleus	0.327869	0.983871	0.776246	0.578	58.79	-2.32724	-1.87771	0.00224908
CMvDB1.8011	NC_000898.1	NC_000898	ATGGATTCGGTGTCATTTTTTAATCCATATTTGGAAGCGAATCGCTTAAAGAAAAAAAGCAGATCGAGTTACATTCGTATACTTCCTCGCGGTATAATGCATGATGGTGCTGCGGGCTTAATAAAGGATGTTTGTGACTCTGAACCGCGTATGTTTTATCGAGACCGACAGTATTTACTGAGCAAAGAAATGACTTGGCCGAGTTTAGACAGAGTTCGGTCCAAGGATTATGATCATACGAGGATGAAGTTCCACATCTATGATGCTGTAGAAACGTTAATGTTTACGGATTCGATCGAGAATCTTCCTTTTCAGTATAGACATTTTGTGATTCCTTCGGGGACAGTGATTAGGATGTTTGGGAGATCTGAGGACGGTGAGAAGATTTGTGTGAACGTG…	NP_050219.1	human betaherpesvirus 6b	human betaherpesvirus 6b	Roseolovirus	Herpesviridae	vertebrates	Y	dsDNA	monopartite	N	nucleus	0.439289	1.01535	0.73713	0.649	52.64	2.30996	1.76617	0.000129018
CMvDB1.7994	NC_000898.1	NC_000898	ATGGATTTGAAAGCGCAGTCGATCCCGTTTGCGTGGCTAGATCGAGACAAAGTTCAGCGTCTTACAAATTTTCTTAGCAATTTGGAAAATCTGGAGAATGTAGATTTACGAGAACATCCCTATGTGACTAATTCTTGTGTCGTGAGAGAGGGAGAAGATGTAGACGAGTTAAAAACACTGTATAACACATTTATTTTATGGCTTATGTATCACTACGTGTTATCTAAACGGAAGCCGGATTATAATGCTATATGGCAAGACATCACGAAACTCCAGAATGTCGTAAACGAGTACTTAAAATCCAAAGGTCTGAATAAAGGAAATTTTGAAAATATGTTCACGAACAAAGAAAAGTTTGAATCGCAATTCAGTGATATTCATCGCGCTTTACTGCGTTTA…	NP_050192.1	human betaherpesvirus 6b	human betaherpesvirus 6b	Roseolovirus	Herpesviridae	vertebrates	Y	dsDNA	monopartite	N	nucleus	0.411125	1.16237	0.731772	0.623	56.83	0.252355	-1.1835	0.00166793
CMvDB1.8006	NC_000898.1	NC_000898	ATGGCAGACGAACGAATCGGCGACTATGTTAAAACTCGTTATGACATTGCACTAATGAATTTAAACGATATAAAAATTGCAGTTTTTCGTGATTCTTTATCGACATACGTTGAACAGAAGACCGGCTTAACTATACAGTTTAATTGGCCGAAAAGTCGGTGCTTGGTGATTTCGACACTGTGTAAAATTCCATTTCCCACAAAGTCTGCCGCAGAGTTGCAAGAAATGTGTAAGTATCAGTGTTTCGTGTCAGTTTTGTAATGTGTCTTTCTCGTTTTTTGCTGTGAAAATAAAGTTATTTTTCCTTTTAAACAAGGTTCGTTATTGCTTTGCTGCCCAGAGAGATTGCAACTACTTGGATATGTTTCTGCCTGGGGAAAGGAGACTCGTGATGTGTGC…	NP_050197.1	human betaherpesvirus 6b	human betaherpesvirus 6b	Roseolovirus	Herpesviridae	vertebrates	Y	dsDNA	monopartite	N	nucleus	0.379121	1.35662	0.668503	0.621	51.7	1.37565	-0.95286	-0.00034362
CMvDB1.8002	NC_000898.1	NC_000898	ATGGCATTCACCGGTGATGAACTGGCGCGCATGTTGCAGTTTAAGGATAAGATGATTTCTTCGGCGGGGTCCGCTCTGAGATTTGAGAAAGTTGTACAGGAAGCTATGGCTTCCGGAATTGTTCTTCAACATATCACTTGTATCAAAGTTCGGATCTGTGACAATTCCGATATTCTATCTGACCGTCAGTTGAGATGTTTATTAATAAACGGGTTGTATCCTTTTGAGGGTAGGATGAGTATGTTTGGTGTAACGGAGGAATGGGAAGGTGCATCTGCGGCTCCGGAGAGACAAGTTGTTTTTTTGTTATCGTCAACTGGTCAAGTGCTTGGATATGAAGATGGTGTGATATTTTATTTGTCACCTACGTTTTCAGATTTCTGGACAACTGCCATGGAG…	NP_050199.1	human betaherpesvirus 6b	human betaherpesvirus 6b	Roseolovirus	Herpesviridae	vertebrates	Y	dsDNA	monopartite	N	nucleus	0.389744	0.958201	0.58168	0.64	49.75	0.0641716	-0.236867	-0.000239494
CMvDB1.8041	NC_000898.1	NC_000898	ATGGCCCTACTACAGTGGATGTTAGATCACGTTCAGGATGAAGAAAAAAACTATGAAAACCTTTCAATAGATGATCAGCATTCACTCTTCGGCATAAACAGAGACTGGTTGAGTTTCCTGCAACTCTCCAAGTTAGAAATTACACATCTTAAGCATGTTTATAAATTGGTGGACAACGATAGAGTTCATCTAACCGTCCACCCCTCTTCGGATAACGTCCACGCCTGGAGTTTTTTGTGCAAACCCACCGATGTTAAAGTTGTGATTCTGGGACAGGATCCGTATCCCGACGGCAGAGGTTGCGGTTTGGCCTTCGGTACAGTGAAAGAGTGCTCGATTCCAGAATCTCTAAAGAATATATTTAAAGAACTGGAAAGAAGCATCCCGAATTTTTCCCCC…	NP_050260.1	human betaherpesvirus 6b	human betaherpesvirus 6b	Roseolovirus	Herpesviridae	vertebrates	Y	dsDNA	monopartite	N	nucleus	0.449219	0.752572	0.615385	0.645	49.29	0.945253	0.553158	-0.00141787
CMvDB1.8014	NC_000898.1	NC_000898	ATGGCCTCCAGTCGTGTAGACACCATTAATTTACGGATCTGGCTGGTCTCTATAATCTGTGCAGCCTTGTCATTTATAAACGTCACGGTCCATCTGATAGCCATAAACTTTCCAAATTTAGGATTTCCGTGCGCCTACTTTGAAATCAATGACCTCAAAGCGGTCAATCTCTCCGCTAATAATGAAATATATCAGATGACGCATCAACTTTACATAAACCCTGTGCAGATTATATGCTACGTACTGATAATGGCTATCTTATTCCTCCTGATTATTATTTATTACATTGTCTGCTGTGCAAAAGTGTTCTCCTCTAACAAAACATCTAACGTTAACCAAACAACGAGGGATATTACCTGGATGGGGGACACCTCATCCTGCTTTCAATTCATCTTAATC…	NP_050251.1	human betaherpesvirus 6b	human betaherpesvirus 6b	Roseolovirus	Herpesviridae	vertebrates	Y	dsDNA	monopartite	N	nucleus	0.518841	1.22419	0.991737	0.634	59.91	-0.351419	1.01363	0.00333711
CMvDB1.8029	NC_000898.1	NC_000898	ATGGCTAACGTACTCAAAGAAAAGATGTACGATGAACTACTGAGTGCGACCTGTCGTATCTTAAAGTTGGGGTCTCATGACTATAGGATGACTGAGCGGAATTTATTGTCGAAAAATCCGAAATTTCCTTTGTGTGATATTATTCTCAAGTTAGACTACGCTTATAATCTAGAATATCTGTTGAGTCTCTGGGAACATGTAACTAAGCAGGAACCGAGATTTGTGTTCAAAAACACAGGCGGAGCTGTGTCGATGTCTTGCTATTTGCATGCCCCGGTTAAAGCAGAAGGCCATCATGCTGTGAGAGAATGCAACATTCTGCGTGTTAATGAATGTTTGACTGTTCGCATGAGCGACATAGTGGCTATGAAGCCTTCAACTTTTGCAGTGTTCACGAAA…	NP_050215.1	human betaherpesvirus 6b	human betaherpesvirus 6b	Roseolovirus	Herpesviridae	vertebrates	Y	dsDNA	monopartite	N	nucleus	0.430769	1.03657	0.610399	0.639	55.1	-0.0952226	0.255976	0.00316716
CMvDB1.8017	NC_000898.1	NC_000898	ATGGCTGATGAAAACGAAACGGTGGTTTCTGCTCCTGTTTCTACTGCTGCTTGGATCTATGTTTTTCCAAAAGAGAAAGAACTTTTGGATGTTTTATCTGTTTTATCGTTAATGGAGAGAAATTCTCCTGTAGTTATTTCGCCGTTGTTAATGAATTTGACTGTAGAAAACGATTTCTCGACCACGGTTAAAACACCTATCACTAACTTTGGAGGCACAATTCTAACTAAAATTACGTCTTTTATGCCCGTGTGTTTTTTTTTCCATGGAACTGAGCAGTTAGTTGGTATGGCCGAAGATCATGGTGATCTTATTCGATTATGTGAGCAAACCAGACAGAAATTTCACTTGCAGTCGTTTGAGGTGCCTACAGCACGCAAAGTAATCGATATCAAAGCT…	NP_050222.1	human betaherpesvirus 6b	human betaherpesvirus 6b	Roseolovirus	Herpesviridae	vertebrates	Y	dsDNA	monopartite	N	nucleus	0.363636	1.00187	0.68769	0.616	50.7	1.34502	0.218909	-0.00133419
CMvDB1.8036	NC_000898.1	NC_000898	ATGGTGCCTCAGGGTTGGAGTTTAGCATGGGTGAGTGTATTATACGTGTCGGTGATACCGTCTTTGCATATTATTAACAATGAAAATTCAGTTTTTATCGGAACACATAGTGAAACGGAGTTAAGACATTGGTTGATTTTTGTAAAAATGGCTCAGAGAAGTGGAACTGCTTGGTGGCGGATGGCTAGTGTGCCTATTAATGCTTATTTCGAAAGAGATATAGCCTTTTTATTTAACCCTCGATGCGTTATCGAGACTGCCCTGGGGTCTAAGATATTATGTCGATACAATAAAAATATTGGTGTTGTGTTTGTGGACAATGATACTACGTGTAATGTTTCCTTTCCGAGCGGTGTGCAGTTACAATTACTAAATCAATCGGTGATGGAGTCAATTAGA…	NP_050202.1	human betaherpesvirus 6b	human betaherpesvirus 6b	Roseolovirus	Herpesviridae	vertebrates	Y	dsDNA	monopartite	N	nucleus	0.363095	1.06961	0.919428	0.629	46.31	0.658031	1.15474	0.00249863
CMvDB1.8020	NC_000898.1	NC_000898	ATGGTGTTCAGCTTCTTCTACTTTATCTTTTGCAAAGCTTTGCACGGCGTCACCAAGAAAAAACACAAAAAGACTCTATTTTTTATTAGTATCCTTCTCCTGTCATTTTTACTCATACAGATCCCCTATATAGCTATCCTTATATCTGAAATCGCATTTCTCTACATGCCACAGAACACCTGCTTTTGGTTAGCCCGTGCAGAGATATTGCAGTTAATCATTCGATTAATGCCACAGGTACATTGTTTCTCTAATCCGTTAGTCTACGCATTCACTGGAGGCGAACTAAGAAACCGATTTACCACCTGTTTCCAATGTCCATTTTTTCCCAAAAGACTATGTAGTACACAGAATCGCAAACAGTCAGACGTCTCCGAACATGATCAGAACTCGCCATCA…	NP_597817.1	human betaherpesvirus 6b	human betaherpesvirus 6b	Roseolovirus	Herpesviridae	vertebrates	Y	dsDNA	monopartite	N	nucleus	0.451389	0.909091	0.753247	0.655	61	-0.367953	0.592281	0.000845601
CMvDB1.7995	NC_000898.1	NC_000898	ATGTACAGCGTAATTTCAGAAAAGATCTCTGAAACGATTACCCTACAGAGACAAACGAGCTCAAGATACATTGAATTTTTCGTCTTTCGAAACGTGGACATCAATGAACTTTGGACTACAGACATATCTGAAGACAAAACGCACGATGTGTGGCCAGCTATAAATGAGAAATCATTTAAAAAATTTCTAGAAAACGAACTAACCTCTTATCAACGCCCAATCTCGCTTCTAGGTATTCCGCAAAATGGAACAGTGTCGAAGACCTGCAAAAGAGAAAAGCAAAGAGAAACCGATTGTGTTAACTATGTAAGGAAACATGGCAACCCAGTAACTTTCTACCCAAGACACCGCGCAAAAAGAAATGCAAATACGGACACTTGTATTTCGGAAGAACCATCT…	NP_050226.1	human betaherpesvirus 6b	human betaherpesvirus 6b	Roseolovirus	Herpesviridae	vertebrates	Y	dsDNA	monopartite	N	nucleus	0.45961	1.14905	0.721909	0.657	53.94	0.279575	1.69821	-0.000679932
CMvDB1.7993	NC_000898.1	NC_000898	ATGTATCCTCGTGGAGTAAAACGCTCACAACATGATCGTCATAAACAAACCGCCTTCAGAACGATAAAACGTTCCATCACGCATAGACCAACCAGCAAGTTCATCAGCCATTTCGCCAAAAATTTTCGAGGAAAACTCGCACCTCTGAAACAACTGGATGAATCTAGACTAGACGCACTAAGTCTGACAGAGTTAGAACAGCTGAAGACCATCATCGAAGAGAAACAACAAGAAAAACGCGCTCAAAACAATGCAATCACCTTTCTGCCTAACCTTCCAACAGTCCCCTTTGCCGACACAAACTTTTCGATAAAATCTCTTGGCCTGAGACCTTACAACGGAGACGCCCGTGATCCAAAACAACGCATCCGAGACAGATTTCCACAGACGCATGAACGA…	NP_050223.1	human betaherpesvirus 6b	human betaherpesvirus 6b	Roseolovirus	Herpesviridae	vertebrates	Y	dsDNA	monopartite	N	nucleus	0.398453	1.24902	0.586496	0.657	52.57	-0.792846	0.475106	-0.00442084
CMvDB1.8001	NC_000898.1	NC_000898	ATGTCTAAAGTTTGGGTAGGTGGATTCCTCTGTGTCTATGGTGAAGAACCGTCGGAAGAATGTTTAGCTCTGCCCAGAGACACGGTTCAAAAAGAACTGCGGTCCGGAAATATTCCTTTGCCGTTGAATATTAATCACAACGAAAAGGCCACTATTGGAATGGTACGTGGTCTTTTCGATTTAGAGCATGGGCTTTTCTGCGTTGCGCAGATACAGTCTCAAACGTTCATGGACATCATAAGAAATATTGCTAGTAAGTCAAAGTTGATCGCAGCAGGTTCGGTAATTGAACCTTTACCACCGGACCCGGAAATTGAGTGTTTAAGTTCAAGTTTTCCTGGTCTATCGCTTTCTAGCAAAGTTTTACAGGATGAAAATTTAGACGGTAAACCGTTTTTT…	NP_050234.1	human betaherpesvirus 6b	human betaherpesvirus 6b	Roseolovirus	Herpesviridae	vertebrates	Y	dsDNA	monopartite	N	nucleus	0.402647	1.26298	0.729196	0.592	52.09	-0.229786	-0.549156	0.00514962
CMvDB1.8031	NC_000898.1	NC_000898	ATGTCTTCAAATCTGGAAGATTTGTTATGGCAACAAATTCTCAGTATGGATCCGGCGGAACTTCTGTCGGACAATGCAATCTCGTCCACGTGTGACGAAAACATCGCAGCTGGACATCATTTTACGCAATCTCCGCACGTTGAAATGTCAGTCCAATCAACGACATCGGCGGGTCATACTGGAGTGATGACGACACAGTCGCAGTTTTCCAATGGCGTACGGGATCAAAACCGCGAATCACTGTCGACTCTGACGGGCCTCTCGCTGGAAAGCATCAACAATCAAATCAATGTTCAACCCACTCAGATGACCTTTCAACCCATTTCCCCGCCGATGCAGGGTCAGAATTATGTCTATAGCAATAATATGATCAATCCCATCAAACCTAGATCAATTATC…	NP_050270.1	human betaherpesvirus 6b	human betaherpesvirus 6b	Roseolovirus	Herpesviridae	vertebrates	Y	dsDNA	monopartite	N	nucleus	0.469085	0.876531	0.723079	0.662	57.47	0.841665	0.104274	0.000883887
CMvDB1.8043	NC_000898.1	NC_000898	ATGTCTTTGACAGGTTTGCCTGATATTCGGAAAAAAATTGGACAGTTTCACCATTTGAGGATCTATAAGCAGATCTTATCTTTGCAAGGAAATTTTGCGCGACTAAATTATTTTTTAGGAGATGTGTTTCCGGCTAATTTGCGATCGGCATCTGTCTCGGTGTTTTTCGAGGTGCGTCTAGGGCCACGCATTCCGGATTGTATCGTCTTGCTAAAGAGTGTAGATGCCAAAGATGAGTTTGCTTTTCATTGTTATTTTTTTGAGTTTAAGACGACTTTGGGGAAGTCGACGATGCAGTCTGTGCATCACAACTGCATTCATCAGGCGCAATATTTGCAAGGTTTGAGACAGTTGCATCAGTCTATTTCGTTCTTGGATCAATATTTAATTGCAGACGAG…	NP_050230.1	human betaherpesvirus 6b	human betaherpesvirus 6b	Roseolovirus	Herpesviridae	vertebrates	Y	dsDNA	monopartite	N	nucleus	0.460674	1.15982	0.530025	0.613	57.3	-0.0532903	0.169399	-0.00181599
CMvDB1.8038	NC_000898.1	NC_000898	ATGTTCATTTGGCTTTTTATTGTTTTTTTTTATGCGGCATATATTGGTATGGCTATCGGATTTATCGGTAGTTCCCCCGATGCGGAGCTGTCTTCAGAAAATTCACGTATTTCGTCTTCTGTCTTATTAGGATGTTTGTTGTGTTGCACAGATTGGTCCGCTGTCGTACCTGGGAAGACAGAGACTTTCAGAAAACCTTTTGTTGCAATCATGATTAAAAAGCTAAAAAGTTGTTTTGCTGCTTACCTGTCTGATTTAGAGCAGGGCTCGATGTGTGATATGGCAAACGCATCGCCGACAAGTCTTGAATTAGGATTGTCGAAATTAGACAAAGAATCATGA	NP_050262.1	human betaherpesvirus 6b	human betaherpesvirus 6b	Roseolovirus	Herpesviridae	vertebrates	Y	dsDNA	monopartite	N	nucleus	0.359649	1.06329	0.634075	0.621	57.67	-0.170246	0.148398	0.000924638
CMvDB1.7992	NC_000898.1	NC_000898	ATGTTTTCCATAATAAATCCAAGTGATGATTTTTGGACTAAGGACAAATATATCATGTTGACTATCAAAGGCCCCGTGGAGTGGGAGGCAGAAATCCCTGGAATATCTACGGATTTTTTTTGCAAATTCTCTAACGTGCCCGTGCCACATTTTAGAGATATGCACTCACCGGGAGCGCCCGATATTAAATGGATAACTGCATGTACCAAAATGATCGATGTCATACTCAATTACTGGAATAATAAAACTGCCGTCCCCACCCCTGCAAAGTGGTACGCTCAAGCGGAGAATAAAGCTGGCAGACCCTCCTTAACATTATTGATAGCTTTAGATGGAATTCCCACCGCAACGATAGGAAAACACACAACGGAAATCAGGGGTGTATTAATTAAAGATTTC…	NP_050269.1	human betaherpesvirus 6b	human betaherpesvirus 6b	Roseolovirus	Herpesviridae	vertebrates	Y	dsDNA	monopartite	N	nucleus	0.378819	0.935343	0.871147	0.607	51.64	-1.69464	-0.765406	0.00227391
CMvDB1.8033	NC_000898.1	NC_000898	ATGTTTTGTCGCTCTCCGTTTCTCGGTATATCTTCTTGGAGTCTGGCCTCTGCGGCTCTCTGCCCTTCTTCGTGCTCTTTCCCTGCGGGACGTGATCTGCGGTGCGATGCGGCAGTGCCGGAGGTTAAATGGACGGCGTTCGTTCGGACTCTCGTCGCCCGGCCGCTATCGGCGGACGACGTGAGGGACTTCGTCTCTACTTTTGCCCATTGCAGGTTGGCGCTCTCGTGGCCCGTGGGGGCAGAACTGAGATTCGCCACCTCCGACATGCTCGGGATCACGCAGGCCGAGTTGGCCAAGCTGTCTCGCGGATACGGGTGCTGTCCCGGTATGGATCTCACGGTCATCGGGGTCACTATCTTCGCAGAAGTTTCCGCGCTGGTGCTGGTCGGAGAGTGC…	NP_050184.1	human betaherpesvirus 6b	human betaherpesvirus 6b	Roseolovirus	Herpesviridae	vertebrates	Y	dsDNA	monopartite	N	nucleus	0.713836	1.22047	0.628814	0.702	48.7	0.784865	-0.911429	-0.000971408
CMvDB1.8003	NC_000898.1	NC_000898	ATTTATCCCTCTGAGCAGATAATGACTTTTATTGAAATGCTACACGGACACAAAAATTTTTTCAAAGGTCAAACAATCCACAACGCTCTCCGAGATTCTGCCGTACTGAAAAAACAAATAGCCTATGGAGTAGCTCAAGCCCTTTTAAACAGCGTTTCTATTCAACAAATCCACGATGAATGGAAACGTCATGTGAGGTCATTTCCGTTCCACAACAAAAAATTGTCATTTCAAGATTATTTTAGTGTCTGGGCTCACGCGATTAAACAGGTGATCTTGGGAGATATATCTAATATAATTAATTTTATCCTTCAGAGCATAGACAACAGTCACTATAACAGATATGTAGACTGGATCTGTACCGTAGGAATCGTTCCGTTCATGAGAACCACCCCTACG…	NP_050255.1	human betaherpesvirus 6b	human betaherpesvirus 6b	Roseolovirus	Herpesviridae	vertebrates	Y	dsDNA	monopartite	N	nucleus	0.454707	1.17496	0.733207	0.625	55.86	-0.887417	1.15495	0.00242077
CMvDB1.8013	NC_000898.1	NC_000898	CAAGGAAATGTCTATGACGCTAACAAAGAAAACATTCACGGGCTTACGGTATTAAAAGAGATTTTCCTAGAGCCAGACTGGGAACCGCGGCAGCATTCCACCCAGTACGTTTACGTGGTTCATGTTTACAAAGAGGTTTTATCAAAGCTCCAGTATGGGATCTACGTAGTTCTGACCAGTTTTCAGAACGAGGACCTGGTAGTTGATATCTTGCGACAGTATTTCGAAAAGGAGCGGTTTCTGTTTTTGAACTATCTCATTAATAGCAATACCACGCTGAGTTACTTTGGAAGCGTTCAGCGCATTGGTCGTTGCGCAACGGAGGACATTAAATCGGGTTTTCTGCAGTATCGTGGAATTACCCTGCCGGTGATAAAGCTAGAGAACATATTCGTTGAC…	NP_050210.1	human betaherpesvirus 6b	human betaherpesvirus 6b	Roseolovirus	Herpesviridae	vertebrates	Y	dsDNA	monopartite	N	nucleus	0.528169	1.17145	0.843795	0.651	61	0.404906	0.453373	0.00227212
CMvDB1.7997	NC_000898.1	NC_000898	CATGGGCCGTACACTCATTTGCAATTGTTTGTGATGGGTGACGCCTGTGTGCCAGGAAAATGTGTTCTTACAATGTTCTTGACAAATAAAAAATTCCTGAATAAGGAAGTAACGGAAAAATTTTACAATGAGTTTTTTGCAATTTGGCTGCGTTGCAGGCCGGAGACACGATTTATCACTAAGCGACTTTTTAACAAAATGGTTATGACAAAGGGTCTTTTTGTTTTGCTCGCCTATCTGTATTTCGTGTATCGGCAGTGCAAAGTTCTCGAATTGTTGTCTCTTTATAAACTTAAAAGAATCAAATGGATGGACGTCGAGACTAGATTTAGGGTTTATCCCTCGTACAAGCTTAATAAGTTGCTGGAGATGCCCTCGTTTTCCGAAATCAATGAGTTG…	NP_050214.1	human betaherpesvirus 6b	human betaherpesvirus 6b	Roseolovirus	Herpesviridae	vertebrates	Y	dsDNA	monopartite	N	nucleus	0.491189	0.980032	0.670336	0.658	56.81	-1.20446	-0.163201	-0.00310071
CMvDB1.7999	NC_000898.1	NC_000898	CCCTCGACGCTGTGGTATGACGGCGATCTTATATTAAAGATTGCATCGCTGGAGTTAGTGGGCGCTAGTGATCGCAAAAGAGAAGGAAAACGCAGCATGATGATCTGCTTTGTTTTCTTATGCGTCTTAACGTTCGTCCGGGGTGAAATCTATCCTTCCACTTGTCCGGCCCTTGGCGCAGGGAACGGTGAAGCGGTTAGATCTGGGGAGATGCTCTTAGAGATATCTGCATACAGAAATTGGAGAAGCGGTAAAATGGAGTTATGGGGTAGTGCGGCGGTAAACAACCAAGTGTTTTACGGAGGAATGGAAGACAGTCAAATTGAATACGACTTTGGAAAGTTTTTGGTTTTTCGATGTTTCCAGGTTTTTCATAACGTACATAAACTATTGTTTAAT…	NP_050201.1	human betaherpesvirus 6b	human betaherpesvirus 6b	Roseolovirus	Herpesviridae	vertebrates	Y	dsDNA	monopartite	N	nucleus	0.433476	1.25549	0.796452	0.627	52.65	1.18075	-0.3815	-0.00284803
CMvDB1.8045	NC_000898.1	NC_000898	CTTAGTTCACTCAAAAACAGCACGTCCCCAGAATCATTACTAGCCGCTACGGCAAAAATCGAGATTTTATCCCTGGCAGCCGATAGCGTAACACACAACAGAGTAATAGCTTTTATTAATCGACTGCCCCCGAAAAAATATCACTTTGACCTTATCAGGGAATATACAGTTTTCTACTTTTTAAACTCTACGACCTTAACATCAGAAAATAAATTGCTCTCCGCAGAACTTTTACACGAAGAACTCAGTCAAATTCGCTCTTCGAGTTCGCCGGGCACAGAACTTGAAAACTTAAATAATGCAGAGGTCCTTTACGTGTTCGATCGAATACTCAATTCCATTAAAATGCTAAAAAATGAGTTATCGTCTCCAATCGGCAAACTTCGAGTACAACCCGCC…	NP_050211.1	human betaherpesvirus 6b	human betaherpesvirus 6b	Roseolovirus	Herpesviridae	vertebrates	Y	dsDNA	monopartite	N	nucleus	0.473514	1.35763	0.797782	0.605	54.97	-0.59167	0.10981	0.000314874
CMvDB1.8000	NC_000898.1	NC_000898	CTTTATTGTGTGTACAACGACTGGGAGAATAAGATCTACAGAGTACCGATTTTTCAGTGTTTGTTTTTAGAAGCGGAGACTCGTTCGTTAAAAACGTTTTTGATTAGGGGACAGAGCCTAGACCAAGAATCGTTAAATGAGATAGAAGTTACAAGAAAAGAAACAATGCTTTGGGACCTTCAGGAACAAAGTAATATGATGGACAAAAAAATAGCAGCAATCAGCAGCCTCATTATGAATAACGGAGAGCTTCTTAGGAAACTTTCAAAATTTTTCGTGCCTCTAACTGTTGTTCTTGGAGACGACGGGTTAGAGATTTTGGAAGCATACGTCTGTGGCGAGGAACCCATGCTGCCTTTGGACACGGTACCTGTTATATTACGATGTGTCGGAGACTAC…	NP_050253.1	human betaherpesvirus 6b	human betaherpesvirus 6b	Roseolovirus	Herpesviridae	vertebrates	Y	dsDNA	monopartite	N	nucleus	0.407975	0.951222	0.712948	0.628	53.23	-0.111021	1.74217	-0.00192576
CMvDB1.8040	NC_000898.1	NC_000898	GGTATTGATGAATTCGCTCAACCTCTGCCTTTTTTGCCGTTTAAGGCCTTGTTAGTAACCGGTACGGCCGGGGCAGGGAAAACGAACAGCATTCAGACCTTAGCGGCCAACTTAGATTGTATCGTTACTGCAACGACATCTATCGCCGCTCAGAATTTGAGCGTTGTTTTAAACAGAAGTAAATCCGCGCAAGTTAAAACAATTTTTAAGACTTTTGGGTTTAATAGTTCACATGTATCTATGAGCGAACGTCAAAGTTATATTGCAAATGACGAGAGGTCGATTCAAATTCAACAAAAGCAAGACCTGTCTATCTATTGGAATGTTATCTCCGACATAGCGGAGAGGGCGTTGGGTGCTGTCGCGTGCAAAACTAAAGAGTTACCTGATTTGTGTGAG…	NP_050256.1	human betaherpesvirus 6b	human betaherpesvirus 6b	Roseolovirus	Herpesviridae	vertebrates	Y	dsDNA	monopartite	N	nucleus	0.420635	1.29913	0.813506	0.606	52.77	0.287671	-0.356642	-0.000102822
CMvDB1.8010	NC_000898.1	NC_000898	GTTTTAATGATATATTGCGATTCGGATGATTATATCAGAGCGGGCTATAATCACAAATATCCTTTTCGGATTTGTTCGATTGCCAAAGGCACTGATTTGATGCGGTTCGACAGAGATATTTCGTGTTCGCCATATAAGTCTAATGCAAAGATGTCGGAGGGTTTTTTCATCATTTACAAAACAAATATCGAGACCTACACTTTTCCAGTGAGAACATATAAAAACGAGCTGACGTTCCCAACCAGTTACCGTGATGTGGGTGTGGTTTATTTTCTGGATCGGACGGTGATGGGTTTGGCCATGCCGGTGTACGAAGCAAATTTAGTTAATTCTCGTGCGCAGTGTTATTCAGCCGTAGCGATAAAACGACCCGATGGTACGGTGTTTAGTGCCTATCAT…	NP_050220.1	human betaherpesvirus 6b	human betaherpesvirus 6b	Roseolovirus	Herpesviridae	vertebrates	Y	dsDNA	monopartite	N	nucleus	0.407362	1.13468	0.894196	0.616	53.71	-0.474703	-0.259814	-0.00082527
CMvDB1.8008	NC_000898.1	NC_000898	GTTTTGAATTCTCATTTAAAAGCGATAGAGGATGCTTTGCTGTTTACGAATGATGGGGAGGTAAACGTCGAAACGAAAGCTGATACACAACTGTTACCGAAATCTCCTGAGAGGCTGGAAAAATTTAATCAAGTTGCCATAACCCCACTCGACCCCTTTATAAGATTTACAGACGATTTTAGAGGAGAAATGATCAATACTTTTTTCAATAATGCTCAGATGTGGAATTTTACGTTCGGGTCTTGGTTTTATAAGCTCAAGAGGGTTTTTTACAATGAGCCTGGCTTAAGAAGGGCTTTAAAAATTACTAATGTGGATTCTTTGACTATTTCGAAAGAGTTATTAACAGTTACCGTCAATGCGTTGGAGCAAGCGACGGTGTATCCTATATTCGGAAGT…	NP_050231.1	human betaherpesvirus 6b	human betaherpesvirus 6b	Roseolovirus	Herpesviridae	vertebrates	Y	dsDNA	monopartite	N	nucleus	0.380457	0.880141	0.694226	0.631	52.91	0.0556385	-1.92649	-0.00086339
CMvDB1.8032	NC_000898.1	NC_000898	TACAAAGGATGGGACTCAGAAGCGTTGTCTATACAATCTGAGATAGTAAACGAGATTCTGTTATATTGCTACCTCACTCCCCAACCACCAATTCCTTCCGAGACGACAACAGCCACCAGCCCCACGAACATAGAAAACGAAATCTCCAATTTAGAAAGCTCTGAAAACCTAGAGGAATTAAAGCGATTATCCGTCGCATTAAATATAGACAGACGATGCAATATCTGCTCCATCGTAAATCTGTGCCTCAAACAAAACAAATCATGGATCTACGACTACAGTCTACTGTGCTACAAATGCAACTACGCGCCAAAGACTCCATTGTCTCTTCTGATTGTCTCCGCGGAATTTATAATGTTAATACGAGAACGATTTCCAAACATCAATTTTGACGGCCTT…	NP_050217.1	human betaherpesvirus 6b	human betaherpesvirus 6b	Roseolovirus	Herpesviridae	vertebrates	Y	dsDNA	monopartite	N	nucleus	0.510331	1.19417	0.685033	0.648	52.66	-0.14964	0.933318	0.00295614
CMvDB1.6772	NC_000899.1	NC_000899	AGCGGAGCGGAGGCCGGGGCCGTCGCTAATAAAAAGAGGAAAACATGGCGCTACCGAGAGGAAGAGTATCTACGGGCAGGCGAGTTCTACAAACGGGTAACGGGCTGGTACGAAGGAGCGGCGGACCTAGCCCCACATCTCTTTCGCGAACAGAAATTTCCCAGCTTCGACGACTTTTACAGTCTCGGGGGAGTGGACGACAAGTTCCTAGAAATACAGCTAGCCGTGGAACGGCAAGAACAGGAAGACAGTCGGTACCTCGTCGACGGACAACTACCGTCGCTCAACATGGGCCGACAGCCCGTCATCGGCGTCATCTACGGCCCGACGGGATCGGGCAAGAGCCATCTGCTCAGAGCGTTGATCTCCTGCGATATGCTGCAACCGATCCCGGAAACG…	NP_050280.1	fowl aviadenovirus d	fowl aviadenovirus d	Aviadenovirus	Adenoviridae	vertebrates	N	dsDNA	monopartite	N	nucleus	0.708955	1.20582	0.763936	0.691	46.12	-0.211092	-0.162675	-0.00102479
CMvDB1.6778	NC_000899.1	NC_000899	ATGAAGAAAGAGTTTAACGTGACTTTCTTTGCTGAAGATGTTTATGATCTGGAATTCTTCCTTCAATTCGAAGTTATAAAATTGAAAGTAACGGTTTCATCACCGGTAAACCGTGTTGTCGAGAAGGTTACGACAGCGGAGCCTATTGCGAACTATACTTCGGTGAACGCTACCTCGGTTTGGGAGTCATCAGATCCTACTCCGACTTCCGAATATGGTTGGAACGAGACGGCTACGAACGCAGACGCGATAATGATAACTCTAAACGCATCGGAACCCTTTCCTCGGATGGAGGCACTTCAAGCACCAGTCCAGATTCCATCGGAAGAAGGTTCGACGGGTGTTTCGACGGAAGCTCTTTTTTTAATTGTCGTAGGACTTGCATTTGTAGCCATGATG…	NP_597826.1	fowl aviadenovirus d	fowl aviadenovirus d	Aviadenovirus	Adenoviridae	vertebrates	N	dsDNA	monopartite	N	nucleus	0.45625	1.31719	0.668605	0.576	54.39	0.44823	-1.28963	0.00316465
CMvDB1.6755	NC_000899.1	NC_000899	ATGATTGACCGGCCCGCGCCAGAGACTAAGTCCGGCGCGGGTGCAGTGGCGGCCCTCGGCCGCCAGGGGGAGCTCCGCAGACACGCAGTGTCTGTCTCCGGCCGGCAGGGGGCGCCCGTGCTGGGCGCCGGGTTAATGATTGACCGGCCCGCGCCAGAGACTAAGTCCGGCGCGGGTGCAGTGGCGGCCCTCGGCCGCCAGGGGGAGCTCCGCAGACACGCAGTGTCTGTCTCCGGCCGGCAGGGGGCGCCCGTGCTGGGCGCCGGGTTAATGATTGACCGGCCCGCGCCAGAGACTAAGTCCGGCGCGGGTGCAGTGGCGGCCCTCGGCCGCCAGGGGGAGCTCCGCAGACACGCAGTGTCTGTCTCCGGCCGGCAGGGGGCGCCCGTGCTGGGCGCC…	NP_597829.1	fowl aviadenovirus d	fowl aviadenovirus d	Aviadenovirus	Adenoviridae	vertebrates	N	dsDNA	monopartite	N	nucleus	0.782462	0.922842	0.98057	0.692	29.87	-3.45242	8.69346	0.0842618
CMvDB1.6784	NC_000899.1	NC_000899	ATGCAAACGGCTCGCGAAGGGAAGGCCACGGTCATTCTGAATCTCGTCATCAATACCGCGAAGGAAAAAATCGGTTGGCAGCGCTTCGTGGACGCGATCCAACGGTACGTGGCCGAAGCTTATGGTGCTTTCTTGGCGCTCGACCCAGAGGCGGCACCACCTAGACGCGAATCCGACCACGCGGTGCGAGTTCTTATCGATGCTTTAGGGGAGGAGAGAGCAGTTTTAGCTGCTTATCGCGTGGCGGAGGAGTTATTAGAAGATAAGGAGATGCCAAAAGAAAGCCAAGACAAAGAACCTTTGTCTGAAAATGAGGAACTTGCGCATTCTTTCGCGGAAAGTACCGTTTCTCCGCATTCTTTTGCGGAAAGTACCGCGACGGGTGATATAAACGTACCC…	NP_050290.1	fowl aviadenovirus d	fowl aviadenovirus d	Aviadenovirus	Adenoviridae	vertebrates	N	dsDNA	monopartite	N	nucleus	0.541985	1.16273	0.768218	0.672	55.94	1.04704	-2.10059	0.000747392
CMvDB1.6766	NC_000899.1	NC_000899	ATGCACCCGGTACTCCAAAACGTTCGGAACGCGAGCGCGGGCGCCGGCGGGGAAGGACCACACCGTCACCAGCATCAGCAGCAACACGTGCAACGCCACCACCAGCAACAGCAACGGCACCGACAGCAGCTTCCGCAAGCGGCGCCGACGCGAAACCGCGTCCGCCCTCCCACCCCTCCGCAGTACCCGGCGCAGCACGCGCTGCCCTCGTCCGCTTCCGCGGACGGCTTCGCGTCCGACGGCGGCGAGGACCTAGGTCCTCCCGTTTGCGGGCTGGCGGCGGGAGCGGACGTAGACGAGATTCGAATGCGAAAGCGGGAAAGCGGTCGCCGCGGAGCGATTCCCGAGACGAATTTGTTTAAGGCGAGCAGAGAGGCGGTCCCGCAAAACGATTACGAT…	NP_050283.1	fowl aviadenovirus d	fowl aviadenovirus d	Aviadenovirus	Adenoviridae	vertebrates	N	dsDNA	monopartite	N	nucleus	0.759305	1.39898	0.808759	0.641	42.48	-0.602586	-1.0897	-0.00249978
CMvDB1.6776	NC_000899.1	NC_000899	ATGCGTAGAAACGGAAGACGAAGAAGGAAGAATGCGCGAGGTGTAACGAGGGAACTTACCGCCATTTCTAGAGCGATGCTTGGTCACCACGACTTTGGTTTCCGCGAAGCGGCGTTGAACCGGGGTTCCTCTTCCTCCTTCGCGACGTCGATGCCGGCCGCTCCTCCTCCTTCGCCTGTGTCGGGCGTGCCCCCTGCGATGGCTCCTCAACGCTACCCGGCGACGGTGCACGGATACCCTCCGGTGATTCCGCCACTAGACTCGGCCGCGGACGACACGTCCGAACTGTTCGTTCCGGTGCAGAGGGTGATGGCGCCTACGGGTGGAAGGAACAGCATAAAGTACCGCGATTACGCGCCCTGTCAAAACACTACCAAATTGTTCTACGTGGACAATAAA…	NP_050284.1	fowl aviadenovirus d	fowl aviadenovirus d	Aviadenovirus	Adenoviridae	vertebrates	N	dsDNA	monopartite	N	nucleus	0.646235	1.33944	0.976068	0.652	54.51	-0.029245	-1.29297	0.000589624
CMvDB1.6761	NC_000899.1	NC_000899	ATGCTGGTCACCCAAGACCAGAACGGCGACTGGGTTTGGATACTCAGCCGCACGGCCGTGCAAACCTGTCCCGCCTGCGGACGCCACTGGGTGCGCAATCACACGTGCAACGAAAGGCGGTCCGCCTTTTTCTACCACACGGTCCAAAAATTCGGCTGCGACCTGTGGCAACACGTGCGTTTCGCATGCCCCGCTCAGCAACCCCACTGTAAGCAACTCTTTCTCACCTACGACATCGAGACGTATACCGTCTTCGAAAATAAAGGAAAACGTATGCACCCCTTTATGTTGTGTTTCATGCTCACGGGCGATCCCGACGTCGTGCGCGCGGCCACGGACCTGGCGCTCGTTGACCCGGAAGTAAAAACTTTACAAGAGGGCTTCTACTGGCTAGACACG…	NP_050281.1	fowl aviadenovirus d	fowl aviadenovirus d	Aviadenovirus	Adenoviridae	vertebrates	N	dsDNA	monopartite	N	nucleus	0.752373	1.26899	0.708161	0.712	42.45	-1.04588	0.0430225	0.000594257
CMvDB1.6753	NC_000899.1	NC_000899	ATGGCGAAATCGACTCCTTTCGCGTTCTCCATGGGGCAGCACTCCAGCCGAAAACGTCCCGCGGACAGCGAAAACACGCAAAATGCATCAAAAGTCGCCAAAACGCAGACTTCTGCCACGCGCGCCGGTGTCGACGGAAATGACGACCTAAACCTGGTGTACCCCTTTTGGCTCCAAAACAGCACTTCGGGGGGCGGAGGAGGAGGAAGCGGCGGAAACCCCTCCCTAAACCCCCCTTTTATCGACCCTAACGGACCCCTCTATGTTCAAAACAGTCTCCTTTATGTCAAAACTACTGCACCTATCGAGGTTGAAAACAAGTCACTCGCCCTAGCTTATGACTCCTCACTGGCTGTGGACGCTCAAAATCAGCTGCAAGTGAAGGTAGATACCGAGGGT…	NP_050293.1	fowl aviadenovirus d	fowl aviadenovirus d	Aviadenovirus	Adenoviridae	vertebrates	N	dsDNA	monopartite	N	nucleus	0.480769	0.98374	0.867073	0.643	59.75	-1.41804	0.929666	-0.00014814
CMvDB1.6768	NC_000899.1	NC_000899	ATGGTAAAGGATTCCGCGCCTAAAACTACCTCCAAAAAGATGGCGTCTAGCGACGATCATGAGAACGCTGAACCAGCGATGGTGGACTCGAAAAAGAAGAGGAGCGCTAAGTCTCGGGGTGCCGCGCCCAGCAAAAAAGCCCGCAAGGAAACGCAGGAACGGGAAGAAGTCGACGAAAAGAAATCCGAACTCGACGTTGAATCGGATGAAGAATTAGAAAGGCCGTTAAGCGATCCCGTAGAGTACGGTGCGCAGAAGGCCATGAAGATTCTGACAACGATTTGCGACCGACTCGATGTCCGGTGGCAGGGTTCCACTATTCGCCCCGACGATGCCATTTGGACCAGGATTGGAGGTACATTCGTGCGCAAGAGGCATCCTGAGTTTAGACTTACCTTC…	NP_050289.1	fowl aviadenovirus d	fowl aviadenovirus d	Aviadenovirus	Adenoviridae	vertebrates	N	dsDNA	monopartite	N	nucleus	0.636986	1.32637	0.648203	0.705	52.77	0.51348	-1.82409	0.00566828
CMvDB1.6781	NC_000899.1	NC_000899	ATGGTCAGGAATCAGCCGGCGCTGGTACACCCCAACAGCGTCTTTCTCGTCAGCCGACTCTACGACTACAGATTGATGCAGCTCAGGGACCTCAGCCCGAACGGACCCAACGTCGCGGGATACCCGTATCACCGACTGCCTCCGCCGCACCTCCTGCTCGGCTACCAGTACATGCACCGCGCGCTCAACGATTACTTTTTCGAAAATCGCGTCTTCATGCAACTCGGCTACGAAAGTCCGCCCGCGCAGCGACCCAGGAGGCTTTTCTGGACGTGCCTCACCGACTGCTCGTACTCCGTCAACGTAGGCGCGTACATGAGGTTCCTGGACCTCGAAAACTTTCACGACAGCTTTCAGCAGATGCACAACGCCGTGCTTATGGACAGAATCGCCTCCGAC…	NP_050282.1	fowl aviadenovirus d	fowl aviadenovirus d	Aviadenovirus	Adenoviridae	vertebrates	N	dsDNA	monopartite	N	nucleus	0.71567	1.3772	0.607547	0.684	45.42	0.923161	-1.03892	0.00015075
CMvDB1.6788	NC_000899.1	NC_000899	ATGGTTCCGCCGAAGATAGACGGTACTTCGGAACGCGTGGCCGAAGTGGTTAGGGGTTTGGCCGAGCAGGGCGCCATTTATCCGGACCAGATGGGGGCCATACATTCCGATCTGCTAAACCGCGCGTACACGTGGAACTCGATGGGAGTGCAAGAGAGCATCCAGGCCTTGGTGAACGACGTGATTCACGGGCAGAACAAGGCGCTGCAAGACGAGCTTTCCCGTACCCGCGAGATCGCGAACGCGTCGCTCTTGACCCAATTTTTCGATAGCATTTACAAAACGGTGGACAGGGGCCAGCGTAACTTTGAGGGATTTAAAAAGCTGCTGCGGCTTTTCGTTAACAACGTCCCTAACGCGGAGGTGTACGGCTCGGGGGGTTCGTTCAGCATGCAGATC…	NP_597823.1	fowl aviadenovirus d	fowl aviadenovirus d	Aviadenovirus	Adenoviridae	vertebrates	N	dsDNA	monopartite	N	nucleus	0.707182	1.25816	0.99174	0.65	49.78	-1.17058	0.149797	-0.000510179
CMvDB1.16829	NC_000903.1	NC_000903	ATGACGCTCCCAAACATGAAACCAAAGAGGATTGTCCTGTTTCTGGTGTTCTTGAATGCCTGGGTCTCCAATGCTCAGGTGACTCACAAGCCGAGACCAGATAGCATTGTCGAGTACTCGGAAGAATGGGAAAATCCCATATACACAACCCCCAGCCACTGCTTTGAAGACACATTCGCCCCCGTTAAACCGGAGAAACTGCGTTGTCCCCACATATTTGATGACCAGAATCTAGGCCTCACAGCATCAAAGGCGAAAATCCTGCACATGGACCTCAAACCAGAAGATACCCATTTTGAGGCCAAGGGAAGACTCCTCCACAAGGTGACATATCAAGTTCTTTGTTCCACAGGGTTCTTCGGAGGAAGGACCGTGACTCGAAAAGTCCTGGAAACTCCC…	NP_050583.1	snakehead virus	snakehead novirhabdovirus	Novirhabdovirus	Rhabdoviridae	vertebrates	N	ssRNA(-)	monopartite	N	cytoplasm	0.559454	0.46538	0.527444	0.721	54.66	0.162164	3.10966	-0.00229479
CMvDB1.16831	NC_000903.1	NC_000903	ATGCCCGGCAACAACCACAATGACCGCCCCGTCGCCCTAATAATGTCCCGCCTCTCTCGCGACCCTAGAGACTGCATCCATCACACCGTTGACACCCGAGGCATGACCCCCGGAAAAATCATCCATCAGGTGATCCCTCCTCATCCGACCCAAATGAGGCACACAAATCGCCCCTCGCCCCCTGTCATCCTCAACTTGCAGATCCTCTCAGAAGGGGGACACGTCTGTGCAAGGGATGTGGACACCGCAGACCCAGTCCCAAGAGCAGGACCCGAGAGAACCATCCAGTGGGGCACGGACCGGGACGCCACAGAAGAACTAGCATCTCCTGCCCCAGAGGAGATATATGAAGACAACGACTCCTGGTAG	NP_050584.1	snakehead virus	snakehead novirhabdovirus	Novirhabdovirus	Rhabdoviridae	vertebrates	N	ssRNA(-)	monopartite	N	cytoplasm	0.650407	0.670665	0.47438	0.757	50.35	1.89998	0.715213	-0.00761551
CMvDB1.16830	NC_000903.1	NC_000903	ATGCCCTTCATTCGTCGTCCTAAACGAGCAATTCTGATACCCCCCCTACATCTCACACTGAAGGATGATGACAAAGTGTTGGTGGTTGAGACCGTGGGGACCCTGATCATATCAGGGATGACTCCCAGTAACCTCACAGAGAAACTGGGTCTTGCCATGAAACTTGCAAGTGCAATTCTAGGGGGCGACTCTCATCCCGCATTCAATCCTCTAGTTGAAATATTCAGTGGGGCAATGGAATTTGGGGCCTCAGTGGAGAAACTGGACTTCATGACCCGGGAGAACAAAGTCATAACCACCTACAAAGTCGCCCGTGGTAAGGCTGTTGCCCTATCCAACTTTCCCATGGAGAAACGAGTTGGAGAGAAAAGCTACACCACCCAGATCAGGAATGGGAGT…	NP_050582.1	snakehead virus	snakehead novirhabdovirus	Novirhabdovirus	Rhabdoviridae	vertebrates	N	ssRNA(-)	monopartite	N	cytoplasm	0.552632	0.43141	0.596297	0.691	51.41	3.02152	0.859525	0.000374177
CMvDB1.16826	NC_000903.1	NC_000903	ATGGAATTTTTTGATCTGGACCTCGAGGTTTCACAAGAGCGCCTTCCAGCAGAATGCTCACTGAATGCTCCTCTAAACCTTTCATTGTCTCTCCAACTATTTGGGAGAATCGAGCCAAAGACGGAGAACATCAGGAGACAATCCAGAAGGATTACCAAAGTACTCAGGGAAAGACACAACGGATACAGGCTCCAGGATTTAATCATAGACTCAACTAGGACTCAGGCCAACCTAATTCCCCACCTGGTTAGCTCTGCCTCTGGTGACCTCAACACTCCGATCTTGGAGCACTGGGAAATGTTGAGTAAGTATTACCAGTCATTAGGGTACTCACTTCCTAGCCTCGACAAGTTCGACTTCAAAGAGTCAGCTGGATACTGGAACGCCGCATGTTCTTTT…	NP_050585.1	snakehead virus	snakehead novirhabdovirus	Novirhabdovirus	Rhabdoviridae	vertebrates	N	ssRNA(-)	monopartite	N	cytoplasm	0.537298	0.567181	0.546018	0.669	55.18	1.56338	0.835723	0.0011868
CMvDB1.16827	NC_000903.1	NC_000903	ATGGCAGAATCGATCGAGATGGGAGAAGAACTTGTATCCAGTCCCTCCACCCTGCTGGCCCTGAAAGGCAAGCTAGAGAACCCGTCCCCTGACGATGCCACGATTCTGGGAATCCTGGGCAAAAAAACGCCAACTGTCAAAATGGAGAAGGGGAAAGGGAAAGGTGACCCAATTGAAGCATTCCTACTGGAGTTCGTAGATGAGAGGAGGCAAGTTGAGGCAAACAAAAGACTGAGACAGTACATTAGACAACTTAAGATGAGCCATCAGGAAGAACTGACCGCTCATCTCGAGAGGGCCTCCGCAGAAAACAGAGCAAATCTCAAGTCCATGATGGAATCTCAGGCTGAATCCAACAAGACCACAAAAACCATCCTAGCTACTCTGATCACTCTACGA…	NP_050581.1	snakehead virus	snakehead novirhabdovirus	Novirhabdovirus	Rhabdoviridae	vertebrates	N	ssRNA(-)	monopartite	N	cytoplasm	0.556561	0.437816	0.480203	0.706	54.42	-1.51306	0.780761	0.00133295
CMvDB1.16828	NC_000903.1	NC_000903	ATGGCTTTTCAGAAAGAGTTCTTTGGACTGAGAGATGTGAAAGTGGATTTATCCGCTGGAGAGGGATTGGACTTTGACCCATCCGAGGTTGAATTGACCGTTTATCGGACCGGGGCTGATACTGATGGAAACACCATCATCAAGGCCTTGGCTGCAGTGGGTGGCCCAAAGACCAATGAGGCCCTATCTGTGCTTTTGGCTTTTGTCACGTTAGGCACAGATCAAGATGAATATGAGACCAGGATTAAGATCTTGAAAGAGATTGGATTCAGTGTAAAGGAGGTTCCCATGGCGAAAGATGCAAGTTCGGGGATTGAGGCGCCGCTGGAGAATGTTGCAGCATTAGTCAAGCCCGAGACTGTCTATCAGGTCATCAGGGGAGTATTGTACACATGCGCG…	NP_050580.1	snakehead virus	snakehead novirhabdovirus	Novirhabdovirus	Rhabdoviridae	vertebrates	N	ssRNA(-)	monopartite	N	cytoplasm	0.5625	0.553305	0.528089	0.711	51.75	2.30545	1.10821	0.00218964
CMvDB1.16832	NC_000940.1	NC_000940	AGTTGGATTGCAGGAGCAATGCAGGGCGCTGGCCTGCTGGGTGATCTTGCAGGCACAATTGGACAAATAGTGTTGCATAACAAGCAGTTGAATATTATGAATTCTTTTAATCAGGCTCAGATACAGTTGGCTAAAGATCAATTGAAACAAAATCAGCAATTAGCCAACCAGTATTATGAATTTAATGCAAATTTACCTGTTAATCAGTACAATAGTGCCGTGAGTGCTGGTTTTGACTCAGTTTCCGCGCGTCAATTGGCTGGGTCACGTGAAGTGCGCTACCTTGGTGGGCAACAAACACCTTTGGTCCACCAAGGACAGATACACCAAATGATGTTTTCACCAAAACACTTAATGCAAGCACAACACGTGGTCGGCACTTTTTCCCGTGGGATGCCT…	NP_051036.1	porcine enteric sapovirus	sapporo virus	Sapovirus	Caliciviridae	vertebrates	N	ssRNA(+)	monopartite	N	cytoplasm	0.426829	0.406062	0.580874	0.647	49.16	-0.00330828	-0.158199	0.00843771
CMvDB1.16833	NC_000940.1	NC_000940	ATGGCTAATTGCCGTCCGTTGCCTATTGGGCAGTTGCCCAACAGGATTTTTGACACCCCACGACTCACCCCAGGGTGGGTGTGGGCGTGCACGAGTGAAGCCACGTTTAAGTTGGAATGGCTTCAGGATCCGGTGGTCATTCGACCCCCGGACGTGTTTGTGGCGCAAGGGGTGGTGGATGATTTCTTCCGCCCCAAGCGCGTTTTGCAGGGCGACCCGCAACTCATCGCACAGGTCCTGCTTGGTGACGCCAATGGACCACTGGTTGGCCCTGTGTCCATGCAGCAACTGACATCACTGTTGCATGAGGTGTCGCAGGCCCTAAGTGACCACAAGCACCCACTGGCCAACAGATACACTAGGGCCTCTTTGCAGAGGTATGCTGACACCTTGTCCAAT…	NP_051035.1	porcine enteric sapovirus	sapporo virus	Sapovirus	Caliciviridae	vertebrates	N	ssRNA(+)	monopartite	N	cytoplasm	0.600266	0.520528	0.540479	0.719	53.57	-0.216333	1.6081	0.000828757
CMvDB1.10406	NC_000942.1	NC_000942	AGTTCCCCAAAACAGAAGCAACAGAGTAAAGTTCTGCAAAAAGCTCACAAAACCCTCCGAGCGGCATGTCCGCGCGGTGATCATATGGTCATTGGCTATTTTACATCCTATGTTGTACCTTTTACTAATTTGTTATGTCTTCAACGATGCGGTCCTTTTCCGCATCCTTTCTTATTAGACGCTTTTAAAGCTGCAGACATTGGACACAAAAGTATTTCTGTAACTTCTTTAACGCGACTGTTACAAAAAGAAGAGTGGCCTGCTCCTGTAAACTATGTATGGTATGATGGTCTGTACATTCGTCAAAGCAAATGGCCTGGTTTAAAAGGCCATGCCGGACGCTACCCACAGGTGGATAAAGACGCTTCATACGAAGAAAAGCGTTGGTGTTGGCAAAAT…	NP_015537.1	murine mastadenovirus a	murine mastadenovirus a	Mastadenovirus	Adenoviridae	vertebrates	N	dsDNA	monopartite	N	nucleus	0.373461	0.771795	0.759959	0.65	53.45	2.01943	2.51027	0.00285011
CMvDB1.10424	NC_000942.1	NC_000942	ATGACTTTTTGTTTGCTTCCAGCTTTCACGGTGAGTGCGGTTATTCCTCGCTGGATCCACTGTCGCTATGCCTGCTGTGTGTTTTCAGTATTCTTCCAGATTTTGTGCTGAAGTACGGATGTTGAGTCCTGGAGTCTTTTGTTTGGTGGCCGTTAGGCCTCTGCAGCTTTCTACCATACAACGTTTGAGAACGGGCATTATTCTTCACGTGGAAGCTGGTGCTCTGGTTCTTGTCAGCAGCCCTCCATTACGGCATGCTGCTATCGCAACTGAAGTGTTGCCCTCTGGAGCAGGACACTTGTACTTAACCTGTGTGGGTCCACCTTGTTTTGTGGCTAGTGGTCAACAGTTAGCTCTGTTGACTGTGGTAGGTGTGGTGGGATGTGGCTTAGCATTGCA…	NP_015555.1	murine mastadenovirus a	murine mastadenovirus a	Mastadenovirus	Adenoviridae	vertebrates	N	dsDNA	monopartite	N	nucleus	0.465224	0.572313	0.799711	0.681	55.7	0.916754	-0.68105	0.00302551
CMvDB1.10402	NC_000942.1	NC_000942	ATGAGTATTTTGATCTCGCCCAGCGACAACACCGGTTGGGGCTTGGGGACGGGTAAAATGTACGGCGGTGCTCGCAAGCGCTCTGCCGAGCATCCCGTTCACGTGCGGTCTTATTGGCGAGCCGCGTGGGGCAGTCGAAACCGGCGACGGGTTGCCACTGTTGCCGCGGAAGATGCTGAAGCACCTCAGCTAGAAGACGTGGCACAAGCTCCCGCAACAGTCCCAATTGTTAGGAGGCATAGGAGAAGAGTAGGGGGTAGTGCGCGCACACGAGGTCTTCGAAAAAGTGCCCGCGTGCGTGCAGCTGCGCGTGCCATTGTTCGAGCAGTTAATGGAGCGGCTGCAGCCGCAGCTCCAACTGTGCCCGCCTCTGCAAACTTTGCTGCAATGGTTGGTGCT…	NP_015542.1	murine mastadenovirus a	murine mastadenovirus a	Mastadenovirus	Adenoviridae	vertebrates	N	dsDNA	monopartite	N	nucleus	0.452229	1.06443	0.693039	0.666	61	1.39982	-1.69451	0.00288491
CMvDB1.10429	NC_000942.1	NC_000942	ATGCGACGGTGGGCCGCTACTTCTCGGCTGTTGCACGAAGATCCGCCTGCGACACCGCCCAGCCAAGACCAACAGGCTGAAGTACTTCGAAGAGATATTCACATTCTGAATGCGAAAATTTCTGAGTTGGAAAATCAAATGGAACGTCTGTGCCGCTCTTTGGAATCGACCTTTAACAGAATAGAACTGCTTCATTCTATGCTTGCACAAGGAGAGGAAGAGGAGGAAGAGGAGGACGGAGCTGAAGACATTGAGGAAAACGGGGAAGAAAGTGATTGA	NP_597697.1	murine mastadenovirus a	murine mastadenovirus a	Mastadenovirus	Adenoviridae	vertebrates	N	dsDNA	monopartite	N	nucleus	0.430108	0.92938	0.341493	0.674	59.72	1.77834	-1.93066	0.00369131
CMvDB1.10427	NC_000942.1	NC_000942	ATGGCTGCCTTATCACCTACTGTCAGGGCGGCTCTGCAAAGCCAAGCGGCTGGGGAAGAACCTTGGGAACAGCGCTTTAAGCGTATTATGAGCACTACTCTGAAGAACCCTGGCGCTTTTCGCAGTCAACCGTGGTTTACTAGACGAGATGCAATTCTGGAGGCTGTGTTGCCTTCACGTACAGATCCAACGCACGAAAAGGTTCTAGCGGTAGTTAATGGTTTAGTTCAGGCAAAGGCAGTAAGGGCGGATGAAGGAGGAGCTATTTACGATGCCCTACTGCAGCGTGTGGGTCGCTATAACAGCAGTAATGTACAAAGCAATCTAGATCATTTAGTTCAGGACGTAAGGGAAGCTGTAGCTATGAAAGCTCAAGAGGAACGCGGATCTATGGGTTCT…	NP_015540.1	murine mastadenovirus a	murine mastadenovirus a	Mastadenovirus	Adenoviridae	vertebrates	N	dsDNA	monopartite	N	nucleus	0.406061	0.78629	0.755563	0.624	54.49	-0.289599	0.607666	0.000583117
CMvDB1.10395	NC_000942.1	NC_000942	ATGTGTTTTAAGGTAAGGTTACTTGGCGGTGTGCCCGGGGACATGGGACTTGGCGGTGTGCCCGGGGACATGGGACTTGGCGGTGTGCCCGGGGACATGGGACTTGGCGGTGTGCCCGGGGACATGGGACTTGGCGGTGTGCCCGGGGACATGGGACTTGGCGGTGTGCCCGGGAACATTGGCAGTCGGCCCGGGAACACTTGGCGGTGTGCCCGGGAACATTGGCAGTCGTCCCGGGAACATTGGCAGTCGTCCCGGAAACATTTGGCAGCTTGCCAGGGTTTTTTCCACTTGCAGTCTTTATATATTAAGCTTTGTGGATTACTGAAGTGTATTTTAGACAGGTTTTGA	NP_597698.1	murine mastadenovirus a	murine mastadenovirus a	Mastadenovirus	Adenoviridae	vertebrates	N	dsDNA	monopartite	N	nucleus	0.589744	0.75	0.665025	0.701	31.88	-1.52398	5.37425	0.0188487
CMvDB1.10399	NC_000942.1	NC_000942	CAAATGCTGCCCTCTAAACAACCGGGGCCATCTACGCCTTCTGATCCTGCCTGGATTCCACCCGAAGGGGAGGGAATTGCAAGACAACTACCTGCCACTGCAGCAGAGGGAGGACGGGATCCCGTTGCCTGTCATCCTCGAGTTCAGCTGCAACAGGACATGTCTGAGAGTTTTGTACCAGCACAGAACGTACTTAGGGAAGACCACAGTCAGGGACGGGGGGAACCAGAGGGTTCCCGACATTTGCGATTTCAAGCCGGACAACATTTGCATCTTAATCCGGACACTGTGCTGAGTGGTAAAGACTTTGACCCTAGTGAAGAAAGCATGGCCGCAGGCCCTGCTCTTAGTAAGGGTCATGCCCACGTTAGGGCAGCAGATTTGCTAACAGCTTACGAG…	NP_015539.1	murine mastadenovirus a	murine mastadenovirus a	Mastadenovirus	Adenoviridae	vertebrates	N	dsDNA	monopartite	N	nucleus	0.387006	0.616814	0.659755	0.641	49.45	0.992413	-1.05702	0.00266544
CMvDB1.10428	NC_000942.1	NC_000942	CTGCAGCACACTCTATCCAACTTGCCCCTTTCCGAAGGACTAAAGCCCCTCATGAACTTTGAGACTGTTGAAGACTTAGCGGCCTTAGCAGGCAAAGGTCTCCTTCAAGAACTAAAACATGATTATGAGATCCTATGTAAATCGCTAAATAGTGCAGCTCCGCTTTTAAGTCCAGAAGGCAACTGCGAATCGTTAAACTATTCTTTGCAACCCCTGATTGCAATTGTGTACGGGCCCACAGGAAGCGGAAAGTCGCAATTGCTCCGCAACCTTCTTTCCTGTCATTTAATAGATCCTTCACCCGAAACCGTTTTTTTTGTGGTTCCTCAAATCGACATGATACCCCCGCAAGAAATGTCAGCGTGGAATGCACAACTAGTTGAAGGAAACTATACATGC…	NP_015535.1	murine mastadenovirus a	murine mastadenovirus a	Mastadenovirus	Adenoviridae	vertebrates	N	dsDNA	monopartite	N	nucleus	0.433333	0.756082	0.783151	0.629	57.74	-0.849524	-1.11526	-0.00128068
CMvDB1.10412	NC_000942.1	NC_000942	TCTAAATACGCTGGCGACGTGAATATACTTGTGTGTTTGCAGTCGCCACTGGATTGTGCTCGCCTAACCGGTCAGCGAATCTACACGATGGAAGTGTTCCGCCCCCTGAGAAACATATGGAATCGTATCGGAGCATTACCACCGGTGGCCGTCAGCGCGCCAGGCGTAACTTGGCTTAGTCGCTTTGTCTACAATTACCCTCAACTGATGCTGTTAGATCTAGCGCCGCGGGCCCCAGCCACGCGCCACTGGCCGTTGTACTCCTATCCCCCTCCTCACTTTCTTGTTGGCTACGAGTACGTGGTTCGCGCCTTCAATGATTATGAATTTGACACTCGAACGTACAGTCGAATAACGTACTTGGAAACTAGACGGCAGGGTATTCAACTGCTCGACTGG…	NP_015538.1	murine mastadenovirus a	murine mastadenovirus a	Mastadenovirus	Adenoviridae	vertebrates	N	dsDNA	monopartite	N	nucleus	0.41681	0.973831	0.824365	0.618	58.99	3.12253	1.40913	-0.00044286
CMvDB1.10602	NC_000943.1	NC_000943	ATGTCTAAAAAACCAGGAGGACCCGGGAAGCCCCGGGTCGTCAATATGCTAAAACGCGGCATACCCCGCGTATTCCCACTAGTGGGAGTGAAGAGGGTAGTAATGAACTTGCTAGATGGCAGAGGGCCAATACGGTTTGTGTTGGCTCTCTTAGCTTTCTTCAGGTTTACAGCACTTGCCCCGACCAAGGCCTTGATGAGGCGCTGGAAGAGCGTGAACAAGACAACGGCCATGAAACATCTGACCAGTTTTAAGAAAGAATTAGGAACACTGATTGATGTGGTGAACAAAAGGGGCAAAAAACAAAAGAAAAGAGGTGGCAGTGAAACATCCGTGCTTATGCTCATTTTCATGCTGATTGGATTTGCCGCTGCCTTAAAGCTTTCCACCTTCCAGGGC…	NP_051124.1	murray valley encephalitis virus	murray valley encephalitis virus	Flavivirus	Flaviviridae	invertebrates, vertebrates	Y	ssRNA(+)	monopartite	N	cytoplasm	0.492576	0.497867	0.531575	0.68	53.65	4.00361	1.38848	0.00222753
CMvDB1.10728	NC_001132.2	NC_001132	AACGAACGCCTACAATATTCGCATTTGATGAATTATATCACGCAACACAACAGAAAGTTGTCCAAAACCTACACGTGGACGGACGACGCGCAAAGAGTCTCCGCCACGGCATTTAACAACCAGCGTCTACGATGGAGTAACAAAACCTCCATCTGTTTAATATTATCCACGTTGGATAATAAGTTCATCGCGTGTTCTAGAAAACATAGTTTTTTATACTCCGAGATCGTGCGATGTCGTAGCGTATTTCGTAAGAAGAGATTGTTTTTAACGTATACGAAATTCCTAAAGAAAATCGAACGTCCGTTTTTATCGTCTAAGTTAAACGTTCCCCTGGACGATCCAGGTACGGAACATAATGATATTATATTTCCGGGAGGATTGCCTAAGAACGAGGAA…	NP_051799.1	myxoma virus	myxoma virus	Leporipoxvirus	Poxviridae	vertebrates	N	dsDNA	monopartite	N	cytoplasm	0.440154	2.07871	0.961832	0.566	49.82	1.51915	-1.32223	0.00820909
CMvDB1.10751	NC_001132.2	NC_001132	AACTCGGCCGTAATCGAGTTATTTAGGCATCATGTCAACAACATTCCTAACATATTGCCGCATCAATTGGCGACGTTGGATTACTTAGTAAGAAGTATCATAGATGAGAATAAAAGCGTACTGTTGTTTCATATTATGGGTTCTGGGAAAACGATTATAGCGTTGTTATTTGCGTTGGTAGCATCGCGTTTCAAAAAAGTGTATATATTAGTTCCGAATATAAATATTTTAAAGATATTTAACTACAGCATGGACGTTGTTATTAATCTATTCAACGCGGATTACATACTGGAAAACATATTCATCTATTCGACGACTAGTTTTTATTCGATCAATTATAACGACAACGTCATTAACTACAACGGATTATCCAGATACAACAACGCGATTTTTATTATA…	NP_051795.1	myxoma virus	myxoma virus	Leporipoxvirus	Poxviridae	vertebrates	N	dsDNA	monopartite	N	cytoplasm	0.519685	1.81213	0.992478	0.592	52.08	0.307626	-1.84203	0.00185984
CMvDB1.10636	NC_001132.2	NC_001132	AATCTGAAGTTATGTAGCGGATGTTCTCACAACGGTATCGTATCGGAAAACGGATACGAGTTTTGTGTATTTTGTGAGTCTATCTTTCAAAAGTCGTCGAAGATACAGAAGAAGTCCAACTTTCACGTATCGAATAAACTTATACATCTTAGAAACGTACTACGTAGACTGTTGTCTAGTCAGTGTTCCGGAGAGATCATTTCAGAACTGCTGGAACTCATGCAACGTAACCAAATTTCTACAAACGACGTAGACGCGAACTTTGTATCTAGTTTCTTAAAAGCACACGAACGCATTAACAAAAAGGATTATAAACTCGTGTTCGAAATCATTAACCAGGTAAAACGAGAAAAACTAAATCTAACGACCGAGAAAATCAACGAGGTCGTTGAAATATTT…	NP_051804.1	myxoma virus	myxoma virus	Leporipoxvirus	Poxviridae	vertebrates	N	dsDNA	monopartite	N	cytoplasm	0.5	1.66667	0.795987	0.633	58.36	-0.792246	0.389014	-0.00277695
CMvDB1.10701	NC_001132.2	NC_001132	AATGCGCGCATCGCCGAGCTGTTACACAATTACTTGGGTAGGCCCCCGTCGTTGTCCGAATATCATATGTTGAAATTACAACACAGGAACATACAAAAAATAATAGCGTTTAACAAAGACATATTTATATCGTTGATCAAAAAGAATAAGAAAAAATTTTTCTCCGATATTGATTTGACGTCTTCCGAAATAAAAACATCTGTGTTGTCGTATTTCTCGAAACAACGAGACACGTATTCTATAGGCAAGTTGTATACCATCATAGAACTGCAAACGATCCTCGTATCCACGTATACAGACGTTTTGGGTGTCTTGACGCTCAAAGGACCGGACATGTTCCCGTCTAGTACACGGTACGATATAAAGTCGATCAAACAAATCGCGACGTCCGCGTTACAC…	NP_051741.1	myxoma virus	myxoma virus	Leporipoxvirus	Poxviridae	vertebrates	N	dsDNA	monopartite	N	cytoplasm	0.550107	1.6724	0.911665	0.592	54.29	-0.57269	-0.951883	0.00182144
CMvDB1.10710	NC_001132.2	NC_001132	ACGCTGTACACCCTGTTCGTCAAACGATACTTACACAACCTATCGCTGTACACGACTCCTGTGAATACTACGTGCGCCATACATATCGGTGAAATACGAGGAGTGTTCGAACGATGTAAGTTACAAGTTCTTAACTTTTGTTCCAGTAATAAGGAACTGAGTTTCAAATTATTAGTAAAAACGTTTAGGGAAATATCGGAGATATTACCGGATAAAGAACGAGACGCGTTGGCTAAAGAAATAGGAATCGATTTAACGAAGGCCGACGATGACCCCAATCAAGACGTGGTACGCAACTGTAACGCGTCTTCGGACATAAACAACGTGATAGACATACAGAAGTTCGATGCGGGGTATTGTGTCGCTCCAGAGAATAAGCACATCCTGTTACAGATCGTA…	NP_051733.1	myxoma virus	myxoma virus	Leporipoxvirus	Poxviridae	vertebrates	N	dsDNA	monopartite	N	cytoplasm	0.509615	1.92896	1.10053	0.581	56.43	-0.420775	-1.27417	-0.000959539
CMvDB1.10629	NC_001132.2	NC_001132	ACGGCTACGGACGATTTATCTAAACTAAAAGAGTTGTTAAAATTAAAACAATGTTTGTATATATCGGATCAAAAGACCCGGGACCACTACAACACGATCGTCGACTGGGCCAGCTATAAGTACTGGAAATTGGATATCTGTAAAATCGTTACGGCCGAGACGTCCATCAGTTACTACTACAAAGCACCGGCCAAGAAACCGTTTAAGATAGATAAAGGTAATTACATTTTTTTACCTATGTGTTTCGGCAATGTGTTTATTTATTTCAAGGGAAGTATGATGGAACTGGGATCGGGAAACACCGCAGACATAGACGATCGCATGAAAGAGATCAACGACGCGATCCTACGAGACGTAGACGTCGAATTTCTTCGATTCGTGTACTTTAAGGAACGATGG…	NP_051825.1	myxoma virus	myxoma virus	Leporipoxvirus	Poxviridae	vertebrates	N	dsDNA	monopartite	N	cytoplasm	0.572464	1.66106	0.95514	0.636	54.05	1.70691	-0.729432	-0.000690609
CMvDB1.10742	NC_001132.2	NC_001132	ACGTTCGTCGTATACAACACGTGGCCCACGGGGTTAATCCAAGGTACTAGGAAAAGCGTACCGTTTCCAACACGACATTCTTGTACGTTTTCGTCCGATGTTCGTATAGATAATTCGTATTCGTCCGTAGTGTTATCGAATCCCACGTTCGTTCAATTACTTAAGATGTGTGTACACATCAAACGCGTACAATGGAAAGGTAAGATTATCTTATTGTTTGAATGTGATAATAAACCCCCGCCTTTTAGGTTAGTA	NP_051819.1	myxoma virus	myxoma virus	Leporipoxvirus	Poxviridae	vertebrates	N	dsDNA	monopartite	N	cytoplasm	0.435294	1.94303	1.13839	0.517	43.16	-1.13557	-1.04202	-0.00126454
CMvDB1.10638	NC_001132.2	NC_001132	AGACGAGTGGTTTTGGCGCACGAACCTTACGTAATAGAGTATCATGAGGACTGGGAACATATCATCGCTCGACTGGTCGATATGTACAACGAAGTCGCCGAGTGGATTTTGAAAGACGATACGTCGCCCACGCCCGATAAATTCTTTAAACAACTGTCCGTATCGCTTAAGGACAAGAGGGTGTGCGTGTGTGGTATAGACCCGTATCCCCGAGACGCTACGGGAGTTCCGTTCGAATCTCCTAATTTTACGAAGAAGACAATAAAATGTATAGCCGAAACTGTGTCTAATATAACAGGCGTAGGGTACTATAAAGGATATAATCTAAACGACGTAGAAGGCGTGTTTCCTTGGAACTACTATCTAAGCTGCAAAATAGGTGAAACAAAAAGTCACGCG…	NP_051793.1	myxoma virus	myxoma virus	Leporipoxvirus	Poxviridae	vertebrates	N	dsDNA	monopartite	N	cytoplasm	0.463303	1.56385	1.13513	0.601	60.98	-0.830019	1.50315	0.00102261
CMvDB1.10734	NC_001132.2	NC_001132	ATAACCCTCTTTCTAGTTTTATGTTATTTCATTCTTATTTTTAACATCATCGTTCCGGCGATCTCCGAAAAGATGCGAAAGGAATACGACGCGTACCTAAAATACGCCCACTTGAAGAAAGACGCCGTGTGTGTTGACGATAGATTGTTTACCTACGATTTTAAAACGTCTGGAGTCGTCGCAAAAATGTTCATAGACTCCAACGGAAAACCGTTACCGTGTTCGAGGACGCGCGATATACGTAGCAACAACGCGATATACTGCGACAACGACGAAAACGTATTAGATTTTAGAAAATCGTGTTCTAAGGCATATTTAGATTTATTTTTTACTACTTAA	NP_051824.1	myxoma virus	myxoma virus	Leporipoxvirus	Poxviridae	vertebrates	N	dsDNA	monopartite	N	cytoplasm	0.486726	2.41475	0.981232	0.592	49.68	-0.261935	-1.95279	0.00422692
CMvDB1.10738	NC_001132.2	NC_001132	ATAGGTTTATTGTTCTTCGTATACGTAGTTCCTCTGGCCGCCGAAAACGAAGTAACCGTAACGCCCTACACGGTGTGTAATAAGACGGTTACGTTGGAGTGTAACCTAGACGCGTTAATTTACAAAGATATAAATTCTGTCCACGTAAAGTGGTTATTCGACACGATGTATGATACGATTTCGAATAAAACGAACGGGTCGTCTATCACGTTCGATTTCGCGAACAACCTGACGGGGAACTACACGTGCGAGGCGTATAGCGAGTTCAACTCGGTGAAACACGTTATCGCGCTAACTTTCGTACACCAATGGTTTAGTCGCGAAGAGATTCAGTTTATTCTGTCTTTACTTACTATTTACATTATATTGTTGTGGGGAAACGTGTGTACGATAACGTTT…	NP_051842.1	myxoma virus	myxoma virus	Leporipoxvirus	Poxviridae	vertebrates	N	dsDNA	monopartite	N	cytoplasm	0.551601	2.09746	1.247	0.542	48.41	-1.00245	-0.507605	0.00431059
CMvDB1.10733	NC_001132.2	NC_001132	ATCGGTAAGAAGAACCCCGCGCGTACCATAATGGAGCTACGTCGGGACGCGATAAAGATACTCAATATAGCCAAACTAGATTGGAGCGCGTCGAATTGGGAACGTGCCGTATCCAGAGACATTGCCTCGTACGCGTACACGACCGTGTTACTGGAACACCAACCCAGACGATCTCCTTACTCCAAATTTGTGTATTTCATAAAAGGTCTCTTGTACAACACGTCGACGCGCGTCAAATGTGTATCTCCCATTATGTCCGGGGGTACGTACAGAAACAGAAAACGCGCTTCCGTACAAGTATTTTTATATTGGATGTCCGTCTTCGAAATCGACCCACCCCGTCATAAAAAACTAGACGACGTGGCGGACAGTTTTAACTTAGCCATGCGTTATATATTA…	NP_051826.1	myxoma virus	myxoma virus	Leporipoxvirus	Poxviridae	vertebrates	N	dsDNA	monopartite	N	cytoplasm	0.547297	1.776	1.19456	0.591	47.84	1.06339	-0.205929	-0.00591977
CMvDB1.10750	NC_001132.2	NC_001132	ATCGTCTTCGATAACGGGACACGCGTGTTTATTAATTCTTCCACGAACAAAGATATCTACGTAGGGTTTTCCGGGTTTGGATTCGAAAAAGACATAGGAGGTATACTGGGCATAGCGCATCTATTAGAGCATATACTCATCTCGTTCGACGCGTCCCGGTTCGTCGCAAATGCCTCCACGGCCAGAAGTTATATGAGTTTTTGGTGTACGCCTATACGAGGAAGAGCGACGTCCGTAGACGCCGTACGCACCCTCATTTCTTGGTTCTTTGACAAAGACGGTCTCAAAGATGACTTTCCTGTATCTAAGATCAAGTATCACATAAAGGAGTTAGAAAACGAATACTATTTCCGTAACGAAGTATTCCACTGTATGGACGCGTTAACGTTTTTAGCGAAC…	NP_051759.1	myxoma virus	myxoma virus	Leporipoxvirus	Poxviridae	vertebrates	N	dsDNA	monopartite	N	cytoplasm	0.546689	1.83103	1.10804	0.599	52	0.98615	0.672611	0.000747826
CMvDB1.10764	NC_001132.2	NC_001132	ATGAAAACGTTAAACAGACAAACGGTGGGCAAAATTAAAAAAATGTCTACGCCCGCGGCCATTTTTATGATTATATCGACTATAGTAAGCGGAATCGGTACGGTATTACGCTATAAGGACGATCTCTTCCCCAACGCGTGCGATAGGGGTTGGATGTCGTACGATAACTATTGTTATCTCAATACAAAAATCCAACTATCTGTGTACGGAGGAGCCGTATTATGCGCGAACCACAAGGCTAGGATTCCGAAGGCCAACTTTCGTCATTTGAAAGTGATATCGCTAACGTACGGGAGAGACTTCTGGGTGAGTCTGACGAAACAAAAAGACGGTCGTTGGATAGATATAAATACGAATAAGACGGTTAATATGGATAGTAGTAGAGAGTTGGCCGAGATT…	NP_051836.1	myxoma virus	myxoma virus	Leporipoxvirus	Poxviridae	vertebrates	N	dsDNA	monopartite	N	cytoplasm	0.514451	1.85126	1.24405	0.588	54.28	-0.978091	-0.985459	-0.00238869
CMvDB1.10706	NC_001132.2	NC_001132	ATGAAAATGTACTCGCGATTATCGAGGGTAGGAACCATGGAGTCCTTCGTGCTACTTCTCGCGTTCCTATCCCTCGTTGGTGGCTACGTCATCGATCCGTGTACGTCGCAAGAACGATCTACGTGGCACGTATCGATCAAACTATGTATATACGTCCAAGAACACAAAGTATCCGCTAACGGTTGTCGTCTCGAACAGGGTCCGGGTGGGTTTATCGCCACGGGGAACGGGTTTAAGATTTTCGCACACGACGAATGCTCTCACAACGAACACAGTTTTCTACTAACGGACGTCCGAGAAGCCGTGTACGCGTCGGGGCACGGCATGTACGTGGAAATATCGGGCAATGTTCCTTATCTAGATTCCGTACATCAGTGTGCCAGAAATATGACCGTCGCG…	NP_051716.1	myxoma virus	myxoma virus	Leporipoxvirus	Poxviridae	vertebrates	N	dsDNA	monopartite	N	cytoplasm	0.567227	1.80204	1.09703	0.574	45.92	-0.172071	1.10986	-0.00165904
CMvDB1.10655	NC_001132.2	NC_001132	ATGAAACGCCTGTGTGTATTATTCGCGTGCCTGGCCGCGACCCTCGCGACGAAGGGCATCTGCAGACAAGGCGAAGATGTCCGATACATGGGAATAGACGTCGTGGCCAAAATTACAAAGAGGACTACCGGAAGCGACACGCCGTGTCAGGGTCTGCGTACGACTATTGAATCCGCGTATACAGAAGACGAAAACGAAGACGATGGCGCGACGGGTACGGAGCAGCCCGACGATCTTAGCGAGGAATACGAGTACGACGAAAACGACGAATCGTTTCTAACCGGTTTCGTGATCGGAAGTACTTACCACACGATCGTCGGAGGAGGACTCTCCGTCACGTTCGGATTTACGGGATGTCCTACCGTTAAGGCGATATCCGAACACGTCAAAGGACGCCAC…	NP_051712.1	myxoma virus	myxoma virus	Leporipoxvirus	Poxviridae	vertebrates	N	dsDNA	monopartite	N	cytoplasm	0.586207	1.67471	1.09291	0.624	51	0.45002	-1.30537	0.000530158
CMvDB1.10727	NC_001132.2	NC_001132	ATGAAAGCCAATAATAGATACCAAGACAAACATTATGAAAAAAATGCCACGGATAAACCCAGGAAAGAACATAACGAACCGGTTAAAACGTGCGGATACGATGATTTCATAACGCAGCGATTAAACCTACACGAGCGAGAGTCGAGGGATTTGGAATGTAACGCCGCCGTCGTTAACTGTATGTTAAAGCAGGCGGGTAAAGAAGAAACGGAATGCTGGATAGAACTCTCGTCCCTGGTTCGTTATAGAAAGGCGTTAGGGTTTCCGTTATTGAGAGGATATAAACAATTTTCTTACGGAAAGATGTTATACTTTGAGCAGTTTAAACACGCCACCGTAGAAAAATTAACTCCTCAGACCCTGAACGTTACCGAGGCGATTCTATTTCAAATCGTCGTA…	NP_051771.1	myxoma virus	myxoma virus	Leporipoxvirus	Poxviridae	vertebrates	N	dsDNA	monopartite	N	cytoplasm	0.460526	1.97474	1.06348	0.562	51.14	-0.721283	-0.116504	0.00610771
CMvDB1.10668	NC_001132.2	NC_001132	ATGAACCCCGTTACTGTTTTTTTCGTCGTCGTCGTTACGGTCGCCGTATGTATGATTTTGTTCCAGGTGTATTCTATTTACTTAAACTACGACAATATAAAAGAATTTAACGCGATGCATTCGCCCTTGGAGTACTCTAAAATGGTAAACGTTACAGCCATAGACAGACGGGTACAGGACGCGAACGACGACATATACGACGCTAAACAAAAATGGCGATGTGTTAAGTTCGATGATTCGTACGTGTCGCTGTCGATGTTTGGATATAAGGCGGACGGTGTAGGCATACGCCGATTTCGCACACTCAACGGGTGCATCGATTATACTTTTTCTACATCCACTCATTCCAGTATCCTGAATCCGTGCATACCCCCAAACGATCCAAAAAGCAGAGAGTGT…	NP_051830.1	myxoma virus	myxoma virus	Leporipoxvirus	Poxviridae	vertebrates	N	dsDNA	monopartite	N	cytoplasm	0.51773	1.86989	1.02841	0.634	61	-0.678831	-2.64476	0.000841049
CMvDB1.10702	NC_001132.2	NC_001132	ATGAACCCGAAGTACTGGGGGAGAGCTATATGGACCGTTATTTTTATAATTCTATCGAAGGCGAAAGCGTCCGGTAATATAGAACTATGTAAACGACAACTGTATACGATCGTGGAGACTTTACCATGTCCCTCGTGTAGATTGCATGCGAAAAAGGCTATACAGGAGAACGATATAATGTCTAGCGACGATTTAAACTATATTTACTTTTTCTTTATTAGTTTATTTAACAATCTAGCGTCAGATCCCGCGTATAAAATAGATTTAAACAGAGTTAGTCCACTTATTTAA	NP_051749.1	myxoma virus	myxoma virus	Leporipoxvirus	Poxviridae	vertebrates	N	dsDNA	monopartite	N	cytoplasm	0.391753	1.77121	1.2593	0.552	46.71	-1.36227	0.63257	0.00323762
CMvDB1.10743	NC_001132.2	NC_001132	ATGAACGTCGTACGTAGTAGAACGTTAAACGAATGCGAAGAACGCCCCACGTCGTCCGTCGTGTACTGGATGTACAGGGAACATCGCATACGCGATAACTGGGGACTGTACTACGCGCAACAAAAAGCGATACGACACGCTGTCCCCTTATACGTGTGCGTGTGTTTAACGTCGTTCCATCTCACTACGTCAAGACACGTAACGTTTTTGTTAGAGGGGCTACGAGACGTGGAGGACGAATGTGTGAAAAGGTCCTTCGGGTTCGTGGTACGTTACGGACGTCCCGAAGTCGTTCTACCCGAAGAAGTTAAGAAACGTAACGCTCGATGGGTGTTTGTGGATTTCTATCCTTTACGCGTTCCTGAAAAGGATATATCGAACGTCGTGGAATCGTTAAAA…	NP_051841.1	myxoma virus	myxoma virus	Leporipoxvirus	Poxviridae	vertebrates	N	dsDNA	monopartite	N	cytoplasm	0.530612	1.85906	1.23645	0.596	50.7	1.4634	-1.67718	0.00250601
CMvDB1.10757	NC_001132.2	NC_001132	ATGAAGAAAACGTTGATCCTCTTCGGTAAACCTTTGTGCGGGGTATGTGAAGCGATAAGCGAGGCGTTGCAAATGTTAGAAAATGATTACGATATACTAAGAATTAATATTATATCATTTTTTTCAAAAAACGGACAGATCAAAGAGTTTGACACGGATCACGGAGTGGCGTTTATAAATAACTTCTTCAAGTATCTCGCGACCGACGCGGCGTCGTTGTTTAAATACGATCCCGAGTCAAAACAAATGGCTTATGTAAACATATCCCAGTTCTTTAACCTGGCCATTATCGACAAATCGTTCGTTAAAAAGGAGCTCATAGAAGAGGAGATAGAAAAAGCCGTC	NP_051762.1	myxoma virus	myxoma virus	Leporipoxvirus	Poxviridae	vertebrates	N	dsDNA	monopartite	N	cytoplasm	0.521739	1.83429	0.824373	0.583	60.16	0.220086	0.738809	-0.000788946
CMvDB1.10687	NC_001132.2	NC_001132	ATGAAGTATCTGGTCCTCGTCTTATGTTTAACGTCGTGCGCGTGTCGAGATATCGGACTATGGACGTTCCGATACGTCTACAACGAAAGCGACAACGTCGTGTTCTCACCGTACGGCTTGACCTCCGCGTTGTCCGTGTTACGGATCGCGGCGGGCGGTAACACGAAACGAGAAATAGACGTCCCCGAATCCGTCGTGGAGGACTCCGACGCCTTTCTCGCGTTACGGGAGTTGTTCGTAGACGCATCCGTTCCGTTACGTCCCGAGTTTACGGCGGAGTTCTCCTCGCGATTCAATACCTCCGTGCAACGCGTGACGTTTAACTCGGAGAACGTCAAAGACGTCATTAACTCGTACGTTAAGGATAAGACGGGAGGAGACGTCCCACGCGTATTGGAC…	NP_051722.1	myxoma virus	myxoma virus	Leporipoxvirus	Poxviridae	vertebrates	N	dsDNA	monopartite	N	cytoplasm	0.676796	1.70343	0.970824	0.598	47.38	-1.63479	-1.71369	0.0014855
CMvDB1.10644	NC_001132.2	NC_001132	ATGAATAATACCGTAATCAACGCGTTGATAGGAAACGAAGACTATGTCAAACGCCATAACGTATTCGGAGTGGATGTACAAACCCCTACTCTTTACATGCCCCAATATATCACGATCAACGGTATCGTATCGGGAGGCGTGTCCTGCGACCAACCCGTTACTTCGTCGTTCGAAATTAGAGATCAATATATTACCGCGTTAAGTCATTTCGTTCTGAGTATAGATCTGCCCGAGGTGAAAGGAATAGGAAAGTTCGGATATGTTCCTTACGTGGGGTACAAGTGTATCCAACACGTGTCTGTTGCGTCTACGGAGTGCACGATATGGGAGTCGTCCGGGGAAGATATATACAACTCGTGTGTAAACAACGAAACGGCTATGGCGAACTCGGGATACTCT…	NP_051802.1	myxoma virus	myxoma virus	Leporipoxvirus	Poxviridae	vertebrates	N	dsDNA	monopartite	N	cytoplasm	0.562162	1.71883	1.0894	0.61	51.19	-1.13108	-0.952516	0.00247613
CMvDB1.10767	NC_001132.2	NC_001132	ATGAATAATAGAGCATGTCCTCGCTATTACGAGTTTAATAAAGTAAAATATAAAGCCGTATGCATGTTACGCGGAAATGATGTAAAAGGCGTTATACATTTCGAGCAGTTACAAAACGATATAGTCGTCGTATTCGGTGTGATATTGGGGTTAACCGAAGGATTCCACGGCATAAACGTACACGAGTTTGGAGATGCGTGTAGCAATGAGTTAGGAGGACATTATAATCCCGAAAAACGTAGCCACGGGGCACCATCGGACGTTCACCGACACGTCGGAGATCTGGGTAATATACACGCCAGTAAATACGGGGTATCGTACGTACATATTATAGATGGTAAAATTACACTAACCGGTGATCGATCCATTATAGGACGATCGTTGGCGATTCACGAACGA…	NP_051845.1	myxoma virus	myxoma virus	Leporipoxvirus	Poxviridae	vertebrates	N	dsDNA	monopartite	N	cytoplasm	0.411392	1.86785	1.31542	0.592	52.46	-2.03934	-1.78808	0.00203651
CMvDB1.10707	NC_001132.2	NC_001132	ATGAATACGACTACGATACGACACGATGATATACGCATCGACGATTTAAAAGAAAATAAAACATTTTTGTTATTAAGCGAACGCAACGAACATATAATCGATAAACTATGTAGCCGTCTACCACCCATGTGTTTTTATTGCGACTATATAACGTCTCCGGACGACGAAGGCACGTTAGAAACGAGGATTCTATCTTCCAGTTATACGATACGCGGCAAATACGTAAACGTAGAAGAGTTTATAGCCGCCGGGTTTCCTCTATTGTGGTGTAAGAATCGCCCGGAAAAGGCACGTTCTACCGCATCAGATTCGTTAATTATACGAGATGTTTTATGTTATAAAAAAGATTGGATACGTATCGTGTTGATCCAATGTCCGTCCGCCGCGTACACAAACGAA…	NP_051792.1	myxoma virus	myxoma virus	Leporipoxvirus	Poxviridae	vertebrates	N	dsDNA	monopartite	N	cytoplasm	0.454167	2.01824	1.13311	0.557	53.49	-0.610296	-2.4407	1.08e-05
CMvDB1.10718	NC_001132.2	NC_001132	ATGAATAGATTTAATGAAAAACAATTTTCACGGAAAAGTCTGCTAAGGTCCCCGTTCAGAATAGCGTTGGTAGGAGGCTCCGGGTCGGGGAAGACGGCTTACCTATTATCTCTGTTCGATACGTTAGTGACTAAGTATAAACATATTTTCTTGTTTACCCCCGTCTATAACTCGGCGTACGACAGTTACGTATGGCCCGACCACGTAAATAAAGTCACGACCCCCGAAGAGTTGGACTACGCGTTGATTACGACGAAACAGAAAATCGAAAAGTATGTAGAATGTAAAGGTACGAAGAAAGCCGACATGTTTTTACTTATCTTGGACGATATGGGGGATAAACAAACCAAGTCTAGCTGTCTGTTGGATTTTCTAAACCACGGGAGGCATTTAAACACG…	NP_051834.1	myxoma virus	myxoma virus	Leporipoxvirus	Poxviridae	vertebrates	N	dsDNA	monopartite	N	cytoplasm	0.546875	1.5591	1.01596	0.62	49.14	0.164014	0.0454539	-0.00289924
CMvDB1.10690	NC_001132.2	NC_001132	ATGACAGTCATAAAACCATCGAGTCGTCCCAGGCCGAGGAAAAACAAAAATATAAAAGTAAATACATACAGAACGAGCGCCATGGATCTCTCTCCGGGAAGTGTCCACGAGGGTATCGTATATTTTAAAGACGGAATATTCAAAGTCCGCCTACTCGGATACGAGGGACACGAGTGTATTCTTTTGGACTATCTGAACTACAGGCAAGACACGTTGGATCGGTTGAAGGAACGACTCGTGGGACGCGTGATTAAAACGCGAGTCGTTCGCGCGGACGGTTTATACGTGGACCTGCGACGTTTTTTTTGA	NP_051869.1	myxoma virus	myxoma virus	Leporipoxvirus	Poxviridae	vertebrates	N	dsDNA	monopartite	N	cytoplasm	0.514563	1.7502	0.876792	0.606	61	1.26048	0.793946	0.00131961
CMvDB1.10715	NC_001132.2	NC_001132	ATGACGACCGTACCGGTAACGGATATAACCAACGAATACGCAGTTACTACGTTTTCGGAGGATGGATATCCTTCGAATAAAAACTATGAGATCACCACGGGGCAATTATCCATCCTAAGAACGGTAAACGATAAACTACTCGCTAAAACAGAATCTAAATTAAGCGACATCGAGGACCGTTCGCCGTCAGATATTTTTGTACCGGGTGAGGATTCTCCCGTTACGATTATAGAACATGTATCGCCGCAAACGACGTTCGTCGATCGACGCAATCATTCGGAAATTGTGCTGGCCGAACAACAACGACAACAGAGAGTGAATATAAAAATGGTAGGAAACGAAGCCTTCATTCAACGAGAACCTATCGAGGCTACTACAAAGATAACCTCCATACCATCC…	NP_051814.1	myxoma virus	myxoma virus	Leporipoxvirus	Poxviridae	vertebrates	N	dsDNA	monopartite	N	cytoplasm	0.415335	1.83717	0.893027	0.572	52.55	0.444858	-0.280466	0.00738327
CMvDB1.10631	NC_001132.2	NC_001132	ATGACGACGTTCGAAACGCCTCGAGAGGTCGTGTTTATAGAACGGGTCGATTCGATTCCTCAGTCAAAAAAGACTCACGTATTCGCGATATGTGTTACGGCCGATAATAAACCTATCGTGGCGGCGAGGCGTAGTTCGTTCGTATTTCAAGAAATGATCATGAACATGAACCCGCCTATCGTCGTCACGATCTCTAAACACTTAACCAACTATATGTATAACAACGAGATTAAGGAGATAAAAAGAAAACTTCAGAAAGGGTCCGTGTATATTCCTAGGAATTCGTTCGAAGAATTAATCCTATTAGGTGGAAAACTAAATAAATCGGAAACGATAGACGAGTGTATACAGAGGGAGATAACGGAGGAAACGGATGCTAAACTCACGATAAAAAGTATA…	NP_051798.1	myxoma virus	myxoma virus	Leporipoxvirus	Poxviridae	vertebrates	N	dsDNA	monopartite	N	cytoplasm	0.441748	2.09706	1.01596	0.561	50.15	-0.141514	1.7308	0.000465392
CMvDB1.10656	NC_001132.2	NC_001132	ATGACGGGTCGTTACGCCATCCGGTTGTTAGAATCCATTAGAAATTTACAGGATAAGACCACCTTATGCGACGTTACGTTAGTTACGGACGATGATGTGTCTATACATGCGCATAAACTTATCTTGTCCGCGTCTTCTACGTATTTCGAATATATGTTTTCGCACGACTTTATAGAAAAAGACAGAAACGTAATAAACGTGTGTGTCGAATATCGTGCCTTGTTGCCCCTAATCAATTTTATATACTCAGGAACCTTACGTTTGACGGATGATACGGTGGACTGTATTCTAGTAGCCGCCGATTACCTACAGATACTAGAGGCGAGTGAATTGGCGGAAAACTTTATACTCGCCCGTCTAAGAGCGGAGAATTGCCTCCATTACTACGAATTTTCCAAA…	NP_051854.1	myxoma virus	myxoma virus	Leporipoxvirus	Poxviridae	vertebrates	N	dsDNA	monopartite	N	cytoplasm	0.554152	1.52497	1.09773	0.611	50.94	0.963851	-0.862843	0.00209925
CMvDB1.10661	NC_001132.2	NC_001132	ATGACGGTCGAACTGATTGACATGGAGGTCTACATGGTGGACGAGGACCTGTCTATTAAAAACGCGGGCCCGTGTCACGGGCACAGTTGCGGATGCACCATCGAATTGGACGTAACCTCTCCCAAAAAGATCGAGATATTGGTAATTACTAAAATTTCGTCGTTCCACATGATATACGACCTATCCCCTTTACGGGCCAAGTTAAACGACGACCCCCTCGATATGGAACTGATAAAATCTTTACACACGTCCACGGACTTAACGGTCTACAGAACATCAATGCTCCATCACCGTAATATGCCCGAGAAGGAGTACTGCTTCACGCAGATATACTCGGCTACGTTAAACATAGACACCAAGTCGACCGTCAGTTTTCGTAGTACGATACACGACGGGTTT…	NP_051777.1	myxoma virus	myxoma virus	Leporipoxvirus	Poxviridae	vertebrates	N	dsDNA	monopartite	N	cytoplasm	0.634259	1.431	1.05419	0.64	55.79	1.22413	-0.277665	0.00728426
CMvDB1.10746	NC_001132.2	NC_001132	ATGACTTTCTATGTGCGTAGGAACGAATTCGGCGCGGACGACAGCGTGATTCTGGCGGTTCAGGACTATCTCAGATGGTCGGCTACCCCGTTCAGGGATAGGGAATCGGCGGGTCGCTTGTTTGCCGTGTTCGAGTCTTTCAAAAGGGACGCGGAGATCGTGTTTCGTGACAACGTGCGTTGGCTCGTCCGATGCTCGTACGAACACGTCGACAGTTCCGAATCTCTCATTCGAGCTATGTTGCGTCACGACAGTTACATCACCGAGGCCTGCGCCATCATTGGCTTATTGGCGCGGGTCGCCGAGTACTGGGGGTACGACGATCCTATCCCCACCTCGGTGAGAGTGATCGAGTTGTTCATGAGATTGATCACCGACTACGAGGTCCCGCATCTCAGG…	NP_051714.1	myxoma virus	myxoma virus	Leporipoxvirus	Poxviridae	vertebrates	N	dsDNA	monopartite	N	cytoplasm	0.690789	1.50039	0.721922	0.715	51.64	-2.10583	-1.74709	0.000698035
CMvDB1.10676	NC_001132.2	NC_001132	ATGAGAGCTTTTGTATACAAGGATGGAAAGTTATACGAGGATAAAGAATTGACTATGCCCGTACCTTCTAGTAATCCTACGTACGAGATTCTTAAACATGTGAAGATTCCGTCCCATTTAACCAACGTTATCGTGTACGAACAGACCTACGAACAATCGTTATCGCGGTTAATATTTGTCGGATTGGATTCGAAAGGACGTCGTCAGTACTTTTACGGGAAGATGCACGTACAAAGACGAAACTCCGCCCGCGATACTATATTTATCAAAGTACATCGTGTTATAGACAAAATACATACATTTATAGACGACGCGATTAAACAAAAAAACGACGTCTTGTTTCAACTAGGCGTATTCATGTTGATGGAAACGAGTTTTTTTATACGAATGGGTAAGGTA…	NP_051788.1	myxoma virus	myxoma virus	Leporipoxvirus	Poxviridae	vertebrates	N	dsDNA	monopartite	N	cytoplasm	0.449367	1.91193	1.12793	0.576	56.55	0.769097	0.406527	0.000241427
CMvDB1.10756	NC_001132.2	NC_001132	ATGAGCAACTACGTAAAGTTCGACGTATCGATCGAAGATGACTGTATCAATATAACGGTCAGTAACACTAGTTTACCCATCCACGTAAAGACCGTCCCCAAACGCACACATCGGGACAATTACGTGTTTAAAAACACTATAGACGCCTCGGACGATATCGTCTCTATCCTACACAACTATATATGGTACAGAGGATTTATAGGTCTGCCGAACAAATACGGTAGGGTGTTCAAAGAACTAAAGCTCTTCGACATCGACGCAAAGACCAAATACGGAGATATAAATACTTTATTTTTCATGTTAAATTTAAACTCGGATCGTTGCTGCAGGAATTTTTCCAATTTCGTAACACTACAAAAAACTATATTCAAACACACGGTTACCGTATACAACTGCATC…	NP_051853.1	myxoma virus	myxoma virus	Leporipoxvirus	Poxviridae	vertebrates	N	dsDNA	monopartite	N	cytoplasm	0.518519	1.62775	1.04482	0.612	55.26	-0.531745	0.40625	0.00237316
CMvDB1.10729	NC_001132.2	NC_001132	ATGAGCGTATACCACGCGGCGTACATCGATTACGCGTTACGCGTAACAGAAAACATGACGGACGTCATGACCGGGTCTGAAACGGTCACGTTGAAATCGTATCAACATTTTGTATCTCGTGTATTCTTAGGATTGGATAAAATGCATTCGTTGTTGTTGTTCCACGAAACGGGCGTGGGTAAAACGATTACGACAGTTTTTATACTCAAACATTTAAAAGACGTATACACAAACTGGATTATTATTCTATTGGTAAAGAAAGCGTTGGTGGAAGACCCATGGACGTACGCGATTACAAAATACGCTCCTGAAATACTCAAAGACTGTATTTTTATAACATATGACGATAAAAACTTTCATAATAAATTTTTCACGAACATTAAAACGATAAGTTCTAGG…	NP_051800.1	myxoma virus	myxoma virus	Leporipoxvirus	Poxviridae	vertebrates	N	dsDNA	monopartite	N	cytoplasm	0.538705	1.82025	0.966904	0.598	52.15	0.0574618	0.38829	0.0057727
CMvDB1.10761	NC_001132.2	NC_001132	ATGAGTCTTATTCTAGAAAACTTGATAGACGATGATGCGTTATTTTGCGCGGGTTCTATTTCCGACTATTCGGAGTTGGAATTGATCATCGCCGGCGCGAAGCTAAAATATCCCAGATCCTTTTTATCCATCTTTAACATAGTACCCAGGAATATGACCCGCTACGAACTCGACCTGGTACAGACGGAAAATATAACCGGTGCCGTATTTACCACCGTGTTTAATATCAAAAAGAACCTGGGTATATTGGAAGAAAAACTAACCATAGAAGCTATAGAGAATTACTATCTGGATCCCAACAATGACGTATTAACGTTGATGATAGATAACACGTCGTTGAAGGAGATAAGCCCCAGAAAGAAATCGAGACGTACTAAGAACCCCGTACTCTTTCGGCAA…	NP_051772.1	myxoma virus	myxoma virus	Leporipoxvirus	Poxviridae	vertebrates	N	dsDNA	monopartite	N	cytoplasm	0.515873	1.74545	1.16189	0.582	53.22	0.682288	-1.42066	0.00325335
CMvDB1.10681	NC_001132.2	NC_001132	ATGAGTCTTCGTATAAAAATCGATAAGTTGCGTCAAATTACCGCGTACTTTTCCGAATTTAGCGAAGAAGTTTCGATCAATGTAGACTCCGGCAGTCATTTGATGTACATATTCGCCGCGTTAGGCGGCTCCGTAAACATATGGGCCATCGTGCCGTTAAGCGCTTCCGTCTTTTACGACGGAGACACGAATATGGTATTCAATCTCCCCGTGACGAAGGTTAAGTCGTGTCTGTGTAGTTTCCACAACGATTCCGTAATAGAAATACAACCCGACTTGGTGAATAACACGGTAACGCTGTCCAGTTATCACATCGTAAGCGTCGACTGCAATAAAGAACTGGTTCCTATACGGACGGATACCTCCATTCTGTTAAAGATCAATCAGTCGAAGTCGTAC…	NP_051767.1	myxoma virus	myxoma virus	Leporipoxvirus	Poxviridae	vertebrates	N	dsDNA	monopartite	N	cytoplasm	0.563218	1.67745	0.893203	0.618	55.13	-0.00227153	-1.63493	0.000810404
CMvDB1.10737	NC_001132.2	NC_001132	ATGAGTGACGAGGATATTAACGAGTCTAATTTCATGCACCTATTGTCGACGTTATTGACCAACAAAGACATTGACCTGGATACGGAATCTGCCGCTACGTTATCCGCCATAAAAGAACTCATTTCCCAGATCAACCTTAAGGTATTAGCCTTAAACAAAAAATCGAAAAAAAATATACGAACGAACGAACCGTTAAGT	NP_051832.1	myxoma virus	myxoma virus	Leporipoxvirus	Poxviridae	vertebrates	N	dsDNA	monopartite	N	cytoplasm	0.515152	1.80252	0.891892	0.545	50	1.03801	0.121855	0.00350069
CMvDB1.10677	NC_001132.2	NC_001132	ATGAGTTATTTAAGTTATTACAATATGTTTACGGATTTTAGCGCGGGAGCGGGCGTGTCCGAGCCGGAACTGTTCACCAAAGAAGAAGAAGAATCGTTTTTTCCCCGTTTAGGAAGCGATGCTTCTGGGGGCAAAGACACGAGTCATTTACCGCATCTGTCGCTACCGACCAGTCTTAAAGGATTGATTCCGAATATACTTATGAGAAACGATATTAAGTCGTTAATCGGGTTAATTCTTTTTGTGTTGGCTATCACAACGCCGCCTTATATTTCCGTAATTATGCTAGGGATCGCCTCTATATTGATCCCTTTTCCGTCTCTCGTAATCGCGTATTGTTTGTTGTTACAGATCGTGAACACAACGAGTTACGGAACGATCGGAATGACCATCGTGTGT…	NP_051821.1	myxoma virus	myxoma virus	Leporipoxvirus	Poxviridae	vertebrates	N	dsDNA	monopartite	N	cytoplasm	0.492537	1.73172	1.07035	0.59	49.02	2.86513	-0.234161	-0.000690842
CMvDB1.10708	NC_001132.2	NC_001132	ATGAGTTCTCGTCAGGAATCGCCCATAGACCTAAAGATATACAGCACGCCAGTCGAAGAATACCCTCCGTTAGACGTAAACTACGGCGACAACTCCACCTACATCTACAATAATGGGAGTACGTTAAAAGTGTTATTTAACGTCGCCATTCCCTCTACACTACAAGGTGGTCCGTTGAAGAGTAAGTACGTGTTGAGTGAACTCTCCTTTCGTTGGGGGCGTTCCGAACACTCCGTAAACGGAGCGTATTACGTAGGTGAAGTGCAGATGGTACACTGGAATTTAAAATACGCCAATTACGACGACGCGCGCAAATACAAGGACGGTGTGGTTATACTCGCCGTGTTTTTAAAAGCGGGAGGACTCAACGATAAAATAGAACTGATTACCAGTCAAGTG…	NP_051797.1	myxoma virus	myxoma virus	Leporipoxvirus	Poxviridae	vertebrates	N	dsDNA	monopartite	N	cytoplasm	0.570397	1.54596	1.16377	0.613	49.09	0.295641	-0.0566888	0.00346596
CMvDB1.10723	NC_001132.2	NC_001132	ATGAGTTGGTACGCTAAGTACTCAGTCACGTTGGATCCGCCTAAAAAATGTTCCAAATGTTTGGCTAATTTATTCGACTATATTACGGAGGACTCTAATACCATAAAAATGGTGTTGGAGTCACAACCTAATAAGTTGAAGGTACTAAAAGAGTTCCTATCCGCGATTAGAAATAAAGAATTTATATATAAAATACTGGACGAGGAAGTGCGTCGAGTGTTAACA	NP_051805.1	myxoma virus	myxoma virus	Leporipoxvirus	Poxviridae	vertebrates	N	dsDNA	monopartite	N	cytoplasm	0.44	1.36778	1.11254	0.59	54.14	0.12585	-1.42264	0.00285291
CMvDB1.10633	NC_001132.2	NC_001132	ATGATACCTATTAACTCTATAACGACGTTAGATCAGTTGGAGGACTCGGAATACTTATTTAAAGTAATCTCGACGATATTACCGTCAATATGTCTGGATTTCAAAGTGGATGAGGATCTCAAGACGAATTTCGTGCACCCGTTCGACGTTCTAATTAATCCGAAATATGGGGAAACTGTGGACCTGCGTAATATACAAAACTCCGTACAGAAGATTGGCATCAACTACTTATTAGATAGGTACAGTAGTATTAAATTATTCACGCATCTGTTACAGCCTGGGTATATCGCCACCACCGCGGTAGACCGATACGATGCGAAGAAAAATGTCATTATTAACACGCACACGTTTAACGATCTTCCTAACTTTACGAAAGACTTGGTCATGTTTAGATTACGT…	NP_051813.1	myxoma virus	myxoma virus	Leporipoxvirus	Poxviridae	vertebrates	N	dsDNA	monopartite	N	cytoplasm	0.560976	1.58402	1.03675	0.612	53.81	0.224222	-0.625786	-0.00207111
CMvDB1.10725	NC_001132.2	NC_001132	ATGATGTCTCGTTTAAAGACGGCCGTATACGATTATCTGAACGACGTGGATATAACGGAGTGTACGGAAATGGATCTACTGTGTCAGTTGAGTAATTGTTGCGATTTTATCAACGAAACGTACGCAAAAAACTACGACACGTTGTATGATATCATGGAACGGGACATTTTGTCGTATAATATCGTGAACATTAAAAATACGTTGACGTTCGCGTTACGAGACGCGTCACCGTCCGTCAAACTAGCCACATTAACTCTGTTGGCGAGCGTGATTAAAAAGTTAAACAAGATACAACATACGGACGCGGCTATGTTCTCGGAAGTCATAGACGGTATTGTCGCGGAAGAACAGCAGGTGATTGGATTTATTCAGAAAAAATGTAAATATAACACGACATAC…	NP_051725.1	myxoma virus	myxoma virus	Leporipoxvirus	Poxviridae	vertebrates	N	dsDNA	monopartite	N	cytoplasm	0.515528	2.13717	1.07812	0.571	59.2	-1.09312	-0.14999	0.00506188
CMvDB1.10726	NC_001132.2	NC_001132	ATGATTAAACTATTAGGACTATTACACGACACAAAAAAAGAAGTCGTCGTTCACACCTTAAAGGAACATCCAAGAGCCGTTGTATTAACAAAAACAAGACACGGAAAAGGAGTCGTGGTATACGCCGGTAACTTAGAAGATGTAAAATCGATGGTATCCGTGTCCGAATTAGACGTGGTGGGCGTTACCCCTCACGCGGAACCCGTGTCCTTGCCCGCGAGCCCCATCAACAGTCTATGTATTCATGAAACGGACACGGACGTGTATTATTTTCCAAAAACGTGTAAGTCTCCTCTGCTGGATATACTAAAGAAACGATTTAAACACGACCCGTTGATTCGAACGTTACAGGAACGGGATTACACGGTATCCGAAATAAATTACTGGTTGTATTGTAAC…	NP_051735.1	myxoma virus	myxoma virus	Leporipoxvirus	Poxviridae	vertebrates	N	dsDNA	monopartite	N	cytoplasm	0.498403	1.91451	1.16161	0.564	48.34	-0.79127	-1.90328	0.00320376
CMvDB1.10674	NC_001132.2	NC_001132	ATGATTAGCGAATTACTTTTGTTTGCCGTATGTGTCATTATAATAGGACTCATCATATACGGTATATACACGAGAAAGGCCACGCAACAACACACTCCTCCCTCCTCCGAACGATACGAGAAAATGGAAAACTTAAAAACGGGGTACGTAGATAAATTGAAATCCGCCCATTTCAAGTCGTTTTATAAATTATTTTCGGGTAACTAA	NP_051816.1	myxoma virus	myxoma virus	Leporipoxvirus	Poxviridae	vertebrates	N	dsDNA	monopartite	N	cytoplasm	0.463768	1.77976	1.05561	0.554	41.22	-0.545509	0.0870324	-0.000376703
CMvDB1.10691	NC_001132.2	NC_001132	ATGATTGAACCTAAACAGTCTACCGTGTACGGGATCATCGCAAAGGCGGTAACCTCCTCTGTGACAAAGGGGTTGTTTAACGCGAGCAACGTCGATTATCTATATAATAAAGCTAAGCAATTATACAGCTCCGCGCCAACGATCAAGGAAAATGTCATCAATGGTATATACAGTTTTTGTGAAAACAATATCGTTGTGAGAGACATCCCCCATCTCGTGGAGATATTAAATAACCTGAAACACAATTCCGTATACGTGTGTAATTCGAACGAGTTCTGGAGATTGTACAACAGCCTGTCTCGATTTACACACTGTAAGTCATTTTTCACGGCGTGTATGTATACGATCATCGCGACACTGTCTACGCTTGTTACGTTGGTTCTGTCAAATAAGTTATTA…	NP_051766.1	myxoma virus	myxoma virus	Leporipoxvirus	Poxviridae	vertebrates	N	dsDNA	monopartite	N	cytoplasm	0.561765	1.51764	1.01907	0.596	50.46	0.133953	-0.0876199	0.00354644
CMvDB1.10623	NC_001132.2	NC_001132	ATGATTGTCGTGGCGTATATGGGACTGTTGTTTTCCTTTTGTTCGTTGTCCGCTTATTTACTATCTGTGTACAAACACCAGATTAAAAAATGTTTGCATCGGCCGACGAAACGGACCAAATGCATCCGATTGAATTCTATTACGTATTCCGCGGACGATATCGTACACCAAATTCCAGAAACGGTAGAATCAGACGACGAATTTGATTCAGAATGGTCTTCGGACGAGGACGATGGAGAAGTGTACGAGAACTACACGAGCAAGAGCGAGAATAATTTTGTGGCACGAACAGACGACGACGTGGCCGTGGACGTTCTCGTGGAAACGGAGGACGAACCCAACTGGGATCCCACTATCTACGACGCGAATACATCGAACGTGTATGAGATACCCGACGAC…	NP_051839.1	myxoma virus	myxoma virus	Leporipoxvirus	Poxviridae	vertebrates	N	dsDNA	monopartite	N	cytoplasm	0.555556	1.95197	0.901304	0.661	52.52	0.313223	-1.96227	-0.000324459
CMvDB1.10759	NC_001132.2	NC_001132	ATGCCCACACACTTGACCCTCGAGCAGGAAGTTGCCGCAGCTATCGCCGCCATGTGCGTCATCCTATTCTTCATAGCTTTTATAATCCTATACTTTAATAAATGCAACGCTGTAGAAAGCGCGTGCAGTAGCCTAAAGCTCAAAATAATTAACGCAACCACTCGTCGGTCGTTTCGACAGCTGGACACTGTCTATTATACGGACGATACTCAGGTAGGTGTAAACGTGGAATAA	NP_051730.1	myxoma virus	myxoma virus	Leporipoxvirus	Poxviridae	vertebrates	N	dsDNA	monopartite	N	cytoplasm	0.525641	1.32203	1.22239	0.638	61	-1.45232	-1.89088	0.00472303
CMvDB1.10660	NC_001132.2	NC_001132	ATGCCGTGTTATATTGCCATATTAAAGTCCATAGGAGGACTCGCCTTATTTCAAGTCGCGAACGGAGCCATCGATATGTTTAGACACATGTTTATGTACGTATGTGAAAATACGTTTAGACCCAATTCGTTTTGGTTCGTCGTCATCAGGTCGATTATTAGTATGGTTATGTTTTTGATACTGGGCACGATCCTGTTATCTATTTCTAGTAACGACGAAAAGACGGATTAA	NP_051812.1	myxoma virus	myxoma virus	Leporipoxvirus	Poxviridae	vertebrates	N	dsDNA	monopartite	N	cytoplasm	0.506494	1.848	1.08473	0.615	40.27	-1.41956	0.561456	-0.00127669
CMvDB1.10663	NC_001132.2	NC_001132	ATGCGATACGTGGTTAATCCGCAGCTTGTCCTATACGTAGAAAAAGGACAAAAAATTAAACGAGCGTTATACTTAACGCCGTACGGGACGCTAGATGACAAATCTCCTATTTATTACTTCTTATCCACGCATTTAAAAATAACAGACCCCGAAGTACATAAACGTCATATTTTATTAACATTAAAAATCAGTCAGTTGAAGGGGTACTTGTGCGATTTGTTGCGTATTCGTAACGACGTCATTATCTACTCTCATAAGAATAATTTGGAGTACAGCTACGTCGACAACACTATTTTTAATCCGTTTGCACACACCCAAAAGAAAACGTTAATAAAATCGGACGGATTTCTCTACAACATCTACCCGGACGCGTGCGACTTCTTAGTCATATGGGTAGCC…	NP_051810.1	myxoma virus	myxoma virus	Leporipoxvirus	Poxviridae	vertebrates	N	dsDNA	monopartite	N	cytoplasm	0.554775	1.8002	0.97999	0.597	51.39	0.151071	-0.575791	-0.00411315
CMvDB1.10714	NC_001132.2	NC_001132	ATGCGCGCTACATTATGGACCGTGTACGTAGCGTCGTTGTTACAGTCGTATGTACTAGCCGATTGTAAGAACGATTTTAAGTCGAACGTTCAAGCTGTGAATAAGAAACAGACGTACAAACAAGACGAGGTAACGGAATTACAATGCGTTCCGGGGTATCAGAAGAAGTCCAACGTAACTATTTCCGCCACGTGCGGAAAAGATAATACGTGGCGCATAAGTAACGAATACGTATGCGTTCGTAGAGAATGTCCCGATCCACCCACGATAGAAAACGGAAGAGTACATACCCCTAAAATTATGTATCATCGACACGACGCGGTACGTTACGTGTGTAACGAGAACCATAAGAGCATTCCTTATTCGTTGGTGGGAGAAGACGTCGTTCGATGTATTAAT…	NP_051858.1	myxoma virus	myxoma virus	Leporipoxvirus	Poxviridae	vertebrates	N	dsDNA	monopartite	N	cytoplasm	0.465116	2.00067	1.17533	0.602	53.77	0.407576	-3.74857	0.00284069
CMvDB1.10768	NC_001132.2	NC_001132	ATGCGTAAGGCGGTTGTAAAACACGTGGTTAAGAAACAACAGGATGGGGAGGAACCCGCGCACGCCACGTGCGGTGGGACGGTTGAATTCTTAAAAACATTAAGCAAAAGTACAGAAAAATGTATAGACAGCGTAACTCTGTTACCGTCGCAATATCCGGCGTGTTCGTTGATCAATATAAAACTAGTCGAATCCCTGGCGTCGCGTATGACCTCCACCTATATCTTGTTGGAGGGCGAAGCCAAGATATATAAAAATAAGAAAAGCGACTGTCGCGGGGATAATGCCTATTTCTTAATGATAAAACCAACCGCGGCGAGTCCTATGATGTATCAGTTGCTAGAATGTGTGTACGGGAATATCAGAGACGGAAAACGCGTCCCTCCTTCCTTGTGTGGG…	NP_051754.1	myxoma virus	myxoma virus	Leporipoxvirus	Poxviridae	vertebrates	N	dsDNA	monopartite	N	cytoplasm	0.498155	1.62069	0.992674	0.583	52.03	1.02444	1.18785	-0.00150989
CMvDB1.10679	NC_001132.2	NC_001132	ATGCGTGTGTTAAGTATTTTAGCGTTATTATCTACAGTAGCCTACGCTTACTCCGTTCGCTGTACAAATACAACGACGGTAGCCGAACATGTAAACGTTACTATTAGTTGCAATAAAACTAGCAGTAGTAGTAGTTTGTTCCATCTTATAACGTGGAAAAAAAATAATGAAACGACTATAGCGGGGTACGGACCAAGTGGCGCAACCATTAAAGATGCGAGCAAAATAGAGTATTTATCCACTGGATACAACACGTCCACTATCTTGATAAAAAATGTAAGCGCGGAAGATAGCGGACTTTACTACTGTATATTCAACTCGTTCTCTACCGAACCTAGCGAAGAAGGAACGGTACGGGTAAACGTAACGACATCTAGTGCAACGACTACTTTACAACAA…	NP_051855.1	myxoma virus	myxoma virus	Leporipoxvirus	Poxviridae	vertebrates	N	dsDNA	monopartite	N	cytoplasm	0.39726	1.84234	1.2548	0.537	47.74	-0.475573	-1.67038	0.00161728
CMvDB1.10637	NC_001132.2	NC_001132	ATGCTATCACTTTTTTCTAAGCCACCCCCTGGTGCGGGATGTCGGATCGTAGAAACGGTCCCAGAGAACTTAGGCATTACCACACAGCATATGCACACCCACGAATGTTTCGACGAACTCATCACTCAGGCCAAACGATACATCCACATCGCGTCGTTTTGTTGCAATTTGCGCACAACCGATCAAGGAAGACTGATTATGAAAAAACTTAAAGAAGCTGCAAAATCCGGCGTCAGAGTTACTATCTTAGTGGATTATCAAAGCGGAAACAAGGACGAAGAAGAATTACTCGAAAGCAACGTCGAATACATTAAGGTAAAGATAGGAAAACGGTACAACCCGGGGGTACTGTTGGGTAGTTTCTGGATCGTCGACGGTACACGGTGTTACATAGGAAAC…	NP_051736.1	myxoma virus	myxoma virus	Leporipoxvirus	Poxviridae	vertebrates	N	dsDNA	monopartite	N	cytoplasm	0.553763	1.45319	0.908217	0.631	58.81	0.364001	-1.7978	0.000498763
CMvDB1.10662	NC_001132.2	NC_001132	ATGCTATCCTATTTGGTAGGTCCTATCCTATCGATTTGCTACTTCGTTATAGGACGATTGACCGGATTAGTCCAATACCTGGTCGTGAAAATGATATGGTTCGTCGTGGGAAGTCCGTACTCTTATCTGCCTTCTCTCAACCCGTACTCTTATCTGCCCTCTTTCAACCCGTTTAAGAAAGAGGAGAAGAAGGACGACGGATTCATCGCTTCCTTTAATCCGTTTAAAAAGGAAGAGCCTAAGAAGAGTTCCTGGTTTGGGTGGACGGGTTAA	NP_051875.1	myxoma virus	myxoma virus	Leporipoxvirus	Poxviridae	vertebrates	N	dsDNA	monopartite	N	cytoplasm	0.571429	1.10169	0.970149	0.668	58.29	3.51292	-2.07397	0.000742442
CMvDB1.10624	NC_001132.2	NC_001132	ATGGAAATAAAATGCATTAATTGGTTCGAAAGTAAAGGCGATAAGAGATTTCTATTTTTAAAAGCGAGGAACAAGAACCTAGAAACCATATTCGTTAGGTTCCATTACTACTTTTATTACGTCGTAACGGAAGATGTATATAAAACGTTGGTTCCGATACCTACGGCGTCCATTTTTTTGGACTCCATGAGTATCGTGGATATAAGCGAATACACCAACAATTATGTATCCGACGTAACAAGGAAAAAGACGATGGCCAATATCTGGTTGATAAAAGAAAATAAAAAACGAAACATACCCAAAGTCGTCATGGACGAGTTCCTTAACATTACGTGGTTCTTTATATCCAACGACGTATCTCCGGAAGGATGTTATCGCATCGACGTGTCCAAACTAGAG…	NP_051748.1	myxoma virus	myxoma virus	Leporipoxvirus	Poxviridae	vertebrates	N	dsDNA	monopartite	N	cytoplasm	0.543738	1.80566	1.01536	0.612	52.72	-0.270659	-3.2244	0.000585943
CMvDB1.10646	NC_001132.2	NC_001132	ATGGAACCGGTATCTATGGACAAACCCTTTATGTACTTCGATGAAATAGACGATGAATTAGAGTATGAACCCGAAAGCGTTAACGAAACACCTAAAAAACTCCCCCACCAGGGGCAGTTGAAATTATTGCTAGGCGAGTTGTTTTTTCTAAGTAAATTACAACGCCACGGCATTTTAGACGGATCCACGATCGTGTATATAGGATCCGCTCCCGGCACCCACATCAAATACTTACGCGATCATTTTATGTCTATGGGATTGGTTATTAAATGGATGTTGATCGACGGACGCACGCACGATCCCATCCTTGAAGGATTACGCGACGTAATTCTCATTACCAAGTTCGTCGACGAGGCGTACATTCGACAGTTGAAGAAACAACTGTATCCGTCTAGGGTT…	NP_051779.1	myxoma virus	myxoma virus	Leporipoxvirus	Poxviridae	vertebrates	N	dsDNA	monopartite	N	cytoplasm	0.514754	1.54123	0.928869	0.623	52.81	-1.91427	-0.426474	-1.41e-05
CMvDB1.10721	NC_001132.2	NC_001132	ATGGAACGGTCGCCCACTTACACGGTACACGATAAACGCTTTTCTATCGTCGCACTAAACGGACAATACGACATGGTGGACGATTTTGGTCTTAGTTTTTCTTACACAGCGATCGACGATATTTCTAAAAATCATTCCATCAAACACGTTTTAGAAGAATACTTTTCATGGCGCGCGTATATAGGCCGGGTATGTATCATACCGAATCACGTGGGAAAGCTCTACATCAAACTTACAAAGTTGGACACCACGGCGAAGAACAAACTAGGCAATCTAGATATATTGTTATGCGACGTGTTAAAAATAGACGAGGACGGAGGCAACGAGAAACTGTTTCAATTCATACGGTCGCTGAACCTACACAAGAATAAAGAGAACACGTTGACGTTGATAGGATTA…	NP_051850.1	myxoma virus	myxoma virus	Leporipoxvirus	Poxviridae	vertebrates	N	dsDNA	monopartite	N	cytoplasm	0.516667	1.69898	0.941496	0.584	52.18	0.623088	-0.0355971	0.0078247
CMvDB1.10731	NC_001132.2	NC_001132	ATGGAACGTACCCTGGTAAGTTTCTTGGACAGCGGTACCATGAGCGACATCACCCTCGTCGCGGGGGAGACGTCGTTCACGGCGCATCGACTGATTTTATCCGTCCATTCGGATTACTTCTATCGTCTGTTTAACGGGAGTTTTGAGGTACCGGATACGATCACGTTGGATACGGACGATGGCGTCCTTCGCACCGTGCTCCGCTACATGTACACGGGATACAGCAACATACGAGACCGTACCGTAGAGGATCTACAATCCATTATCGTATTGGCGGACTACCTGGGTATAACGAAACTGGTGAAAGAGTGTGCGGATTACATGGTAAGTCGAGTGGACCCGACGAACTGCGTATCCGCTTTCCAGTTTGCAGAGACGTATCACATAGAGGATTTAAAA…	NP_051873.1	myxoma virus	myxoma virus	Leporipoxvirus	Poxviridae	vertebrates	N	dsDNA	monopartite	N	cytoplasm	0.645098	1.5833	1.18123	0.635	51.12	1.05434	-0.732664	0.00779147
CMvDB1.10648	NC_001132.2	NC_001132	ATGGAAGACGACGCGGGAGTCAAACGTAGAAAGAAACGCAAGCCCAAGGCAGAGGTCGAGGACGATTGCGTAACGTGTTCCTCGTGTTATTCTAAATTGGTAAAGGTATCGGATATTACTAAAGTATCGCTACATGAATATAAGGTAGCCGGGAAAGGCAACACGCTATCGTGCGCCGCCTGTGGTTCGGAATTGCGATTA	NP_051823.1	myxoma virus	myxoma virus	Leporipoxvirus	Poxviridae	vertebrates	N	dsDNA	monopartite	N	cytoplasm	0.507463	1.73276	1.19821	0.564	43.04	-0.398905	-2.25508	0.0106363
CMvDB1.10684	NC_001132.2	NC_001132	ATGGAAGACGAGCCCGTGTTAAAGGAATCCTTAGATAGATATGTTGTATTCCCCATACAATACAATGATATTTGGAATATGTATAAAAAGGCAGTGGCTAGTTTTTGGACCCCCGAAGAAGTGGATATATCCAAAGATTTAAAGGACTGGCGCGTTCTTACACCGGACGAAAAATATTTCATTAAGCATATATTGGCGTTTTTCGCCGCGAGCGACGGCATCGTGAACGAAAATCTAGCGGAACGATTCTACGTGGAAGTTCAAATAGCGGAAGCCCGATGCTTTTACGGATTTCAGATAGCCATGGAGAACATACACTCCGAAATGTACAGCCTACTCATCGATACGTATATAATCGACCTACAGGAAAAAGAGAAATTATTTAAGGCCATAGAAACG…	NP_051729.1	myxoma virus	myxoma virus	Leporipoxvirus	Poxviridae	vertebrates	N	dsDNA	monopartite	N	cytoplasm	0.436533	1.64848	0.934066	0.61	54.4	0.145503	-0.616073	0.00838547
CMvDB1.10632	NC_001132.2	NC_001132	ATGGAATCTCTAAACGACATTTTTTTAACATCGAAACTTAACCTAACCCCCGACTATAACAACCAACTCCTGTTGCTTGCGAATAATCATATTCACGGTCCTGCGTCGTCTCTGTCGTGTAGTATATGTAATTCGTTATCTACATTTTCCACGGAAGATGAAAATATTACAGCGGGTGTACGCCAGAAGACTCAACTAAAAAGACGGACGCCGAGCAAGGAAGATGTCGCCCCATGTCCCGCGAAGAAAGCGTCGGACGACGACCATAAATTGGTCCCCATAGACGAAGTGGCGTCTACGCATAATTGGCATCTTCGGTTGAGACGAGACGGTGACGCGATCGCTAAGTTTCTCATGCAGAATAAGTGCGACGTGGGTAATTTCACGATACAGGATATG…	NP_051806.1	myxoma virus	myxoma virus	Leporipoxvirus	Poxviridae	vertebrates	N	dsDNA	monopartite	N	cytoplasm	0.556575	1.61911	0.910416	0.627	52.74	0.499277	-1.93237	-0.00151905
CMvDB1.10657	NC_001132.2	NC_001132	ATGGACAAAAAACCCATCTATTTTACGCCTGTGTTCGTCGAACCCACCATCAAACATTCTCTGTTGAACGTGTACAAGTATACCTACATCATACTGTTTGAGCTCGCAGTGATCGCTTTGTTGATTTTCCTCTTTTTCAAAACCGAGTTTAACATGTTACTGCGGAACACCGTCGATCTGGCGAACGATCCTATAAAACAGTTTACCTCAACGAGTTTGACGTGTAAGGGAAACGCGCTATTTATCAAACACATGCCTAATTCGACGGAGTTAAAACCGGCGCTCGCGATTAATAGAAAACAAATAGTCCACGAGAACTGCGCGGCTCTTTTACAATCAATA	NP_051773.1	myxoma virus	myxoma virus	Leporipoxvirus	Poxviridae	vertebrates	N	dsDNA	monopartite	N	cytoplasm	0.578947	1.68175	0.768932	0.604	61	-2.70098	2.10524	0.0010567
CMvDB1.10749	NC_001132.2	NC_001132	ATGGACACGATGACGATTCTCAGTAACTACTTCAACACAGCACTTATAGGAGGTATCGTCTTACTCGCGACGGCGTGTGTGTTCGCGTTTATAGATTTCTCTAAGAACAAGTCTACCGTGACAAACGCATGGAGAGCCCTAAGCGGCATCACGTTTGTACTAGGGATCGTGATCACGGTGGGTATGCTTATTTATTCCATGTGGGGTAGATATTGTAAACCTCCGACTAAGACGACCGTCGTAGAAAACGGACGATATAACTCTAGCCCTATCGAACTAAACGGACAATAG	NP_051817.1	myxoma virus	myxoma virus	Leporipoxvirus	Poxviridae	vertebrates	N	dsDNA	monopartite	N	cytoplasm	0.546392	1.51562	1.26217	0.609	47.83	-1.7435	0.665545	0.00446465
CMvDB1.10709	NC_001132.2	NC_001132	ATGGACCCCGTTACGTTTATATCCAACTACGCCCCCAAGGGGTCAGTTATTTTTGTAAATTACAAGTTTTCACTCACCGAGTTCTTTAATCCCTCGGAAGATAAACACGCCGCGATTTATATAGGTGGGTCTACAAAAACGACGTATGATCTTTTACACGACACGTGCGAGCGATGGGTCGTCGAGGCGACCTATAAAAACGGAGTAAATAAAATATCCGTTCAAGAATTGGTACGAGACGCAACGAGTGTAAAAGTGTACATACTCGACGATTACGATTTTGAAACAAAAATGTCGCTCGCCGCCGATATAGCGACCGAGTTTATAGGAACACCTTACGGATTCGGATCAAACCACTTGTATTGTTTTAAACTGGTAGCCGATTGCTATAAAACGTTA…	NP_051765.1	myxoma virus	myxoma virus	Leporipoxvirus	Poxviridae	vertebrates	N	dsDNA	monopartite	N	cytoplasm	0.445122	1.93906	1.17075	0.576	53.47	-0.608139	-0.639223	0.00380927
CMvDB1.10659	NC_001132.2	NC_001132	ATGGACCGATACACGGATTTAGTAATAAACAAAATTCCCGAACTGGGATTTACCAATTTATTATCGTATATATATTCCGAGTCGGGATTGTGTTTTAATCTTGATATTTCAAATTTTTTAACGAACTGTAACGGGTATGTGGTCAATAAATACGATTCGTCCGCCACGGCGGGTAAGGTGTCCTGTATACCCTTATTCGCATTACTGGAACTGGTGGACTCTGGCAATTTGTACATGCCCGCATCCGAAGACGAAAAATCGGACGAGCTACGTCTAAAAACGTATCTGGTACGTCAATTAGTGGATACGTATAAGACGCCTCAGAAAATATTCGAACTACGTACATCCGTCCCCATGGAGTATTTTTTTAAGCCAAAACTTAACGAAAAGATCTCTAAA…	NP_051757.1	myxoma virus	myxoma virus	Leporipoxvirus	Poxviridae	vertebrates	N	dsDNA	monopartite	N	cytoplasm	0.538642	1.63797	0.933673	0.633	50.66	-2.02701	-1.19179	0.00241022
CMvDB1.10645	NC_001132.2	NC_001132	ATGGACGAACGATTCAAGACGCTCGCCTTAACGTTTTTTTCTGGAGAATTAACAACGACCGACGTTATGGCGCTGAAACTCCATCTTTTAGATACGGCTCCCACGGATACGGTATTTTGTACGGACGAAAACAACAAGTTTATGATAGATTATAAATACGAAACGTGTTTAACGTCGCACTACTTAAATAAAAAAACAAAAAGCATCCAGCCCGATCAATATCAGAAATATTCTCCCGCCATCGCCACGGAACTGACGAATTACGACATTATTTTAGAGGACGTGTGTGCGTACATCAACGAGTCGCGGGTCCTTAAGAGGTTCGTCAAGCTATACAAAACAAATAACAGAAAACAAAATATAAAAATAATAGAAGCCAGTAAACGCTTGAAGATCGCG…	NP_051789.1	myxoma virus	myxoma virus	Leporipoxvirus	Poxviridae	vertebrates	N	dsDNA	monopartite	N	cytoplasm	0.52027	2.0542	0.941918	0.595	46.78	-0.839483	-0.405312	0.00190303
CMvDB1.10672	NC_001132.2	NC_001132	ATGGACGAATCGAAGAAACGTGGAACGGATTACATCGAGGAACTGATCCGCGTCTACGAGGACGTCCCCAACCCCGTACAAACCGATGATATAAACCACGAAGTGGAGCTAACCTTTATCCATCCTCCCATTATTGCGTTGAGTACGCTGATCCACGTGGCCACGTCTCAAGAATCGTATATTTTGTTTACCGTAACGAACAAAGGCGTAAAAATTAGAAACAGAATAAACTTGTCGAAGATACACGGTCTCGATTTGAAGAACATTCAGTTGGTGGATTCCATCGACAACATTATATGGGAAAAGAAAACGCTGGTAAAAGAACACAAGGTAGACCCGGCTGCCGTCGTAAAATACTCAACCGAAGAGAAATATATATTTCTCGATTATAAAAAATAT…	NP_051790.1	myxoma virus	myxoma virus	Leporipoxvirus	Poxviridae	vertebrates	N	dsDNA	monopartite	N	cytoplasm	0.579587	1.6691	0.969874	0.608	51.71	-0.268107	0.464352	0.00832029
CMvDB1.10735	NC_001132.2	NC_001132	ATGGACGACGAGGGGGATGTGAGCGAGTATTACTCCGAAGAGGACAGCGAATACGCCGAGGAAGAGGACGCGGACGAGCCAACCGAATCGTTGGATACGAGCGATGTCCCTTCCTTAAAGGAGAACTTTAAAGTGGAATCTATATCGTCCAATATAGAAGAACCAATTCAAGTGAATAAAGTTACTATTTCAAAAATATCGGATATAAAAAAACGATACACGCGACGGATTAGTTTGTTCGAAGTAACGGGAATCGTCGCGGAGAGTTACAATCTCTTACAAAGGGGTAGGTTGCCCCTGTTGATGGATCTATCCAACGATACGTTAGATGATAACATACTCAACGTGGTCATTAAGGAAATCGAAGAGGAAACATGTCCTATCGTTATTGAGAAAAAT…	NP_051808.1	myxoma virus	myxoma virus	Leporipoxvirus	Poxviridae	vertebrates	N	dsDNA	monopartite	N	cytoplasm	0.487805	1.67727	0.939943	0.616	58.55	0.507387	-1.00026	-0.00148812
CMvDB1.10669	NC_001132.2	NC_001132	ATGGACGGGAGACTGGTGTTTCTCCTCGCGTCGCTCGCTATCGTCTCCGACGCCGTACGCCTTACGTCCTACGACTTAAACACATTCGTTACGTGGCAAGACGATGGATACACCTACAACGTCAGTATTAAACCGTATACGACGGCTACGTGGATCAATGTGTGTGAATGGGCGTCTTCTAGCTGCAACGTATCTCTCGCCCTACAATACGATTTGGACGTCGTGTCTTGGGCCAGACTGACCCGGGTTGGTAAATACACAGAATACAGTCTGGAACCGACGTGTGCCGTGGCTCGGTTCTCTCCACCGGAGGTACAACTCGTAAGAACAGGTACCAGCGTAGAAGTCTTAGTTAGACACCCCGTCGTGTATCTACGGGGGCAGGAAGTGTCCGTCTAC…	NP_051872.1	myxoma virus	myxoma virus	Leporipoxvirus	Poxviridae	vertebrates	N	dsDNA	monopartite	N	cytoplasm	0.602273	1.50043	1.06939	0.653	53.48	0.381656	-0.249109	0.00521975
CMvDB1.10713	NC_001132.2	NC_001132	ATGGACTCCAAGGAATCTGTGTTAATCGAAATTATACAAAAAATTAAGGCGTATTTATTAGATCCAAACATAGCCTCGAAATCGTACGCGGACTTTATATCGAATAATAAAACTATATTCATCGTAAACCTGTACAATGTATCCACCGTCACGGAAGAAGATATCAAATTGTTATACGCCACGATAGAACAGAACATGGACGTGGACGATCAAACGCTCATCTCTATATTTTCGTACGTGGGGTACAAATTCGAACAACAAATTAACGAAGAGATAGCGTCCAGTTTATTTATACAAGAACAGTCCGTTAACACGGACGAGATGACGTTTAATACGTATAATTTGGTCTTCAACACGTTGGATATGTATCTCCGACAGCGTCGGGTGAATGTACTCGTG…	NP_051786.1	myxoma virus	myxoma virus	Leporipoxvirus	Poxviridae	vertebrates	N	dsDNA	monopartite	N	cytoplasm	0.544542	1.88421	1.03358	0.597	51.09	-0.249821	-0.120173	0.00257839
CMvDB1.10711	NC_001132.2	NC_001132	ATGGACTTCATGGTGGAGTACGAAAAGTGGATAGACGCCACCGCGAGAAACACCGCGACGGAGGAAGACGACCCCAATCCTCTCGGTAGACGGCCAGGCACCGGGAGAACTCGGTTCGAGAGCAGCGAGCGACAGTATCAACAGCAACTGATCGAGCAGTTAAGGAAGCAACAAATGCTGAGAATAGAAATTCCTCAAGAACTCGGCACCCCCTCCACGAGTTGCGTCCGTAACGTCGACGCGAGCAGCGCCACGAGTACGGATATCGTTCCCGTGGATCGCCGTATATGCACCGTTCCCGACATACAGAAAGAACTAGACAGTGTAAAGACGGAGACCTGTTCCCTACAGCGTCAGTCGGAGGACCTAATTTCGGACATCTCTATGGCAAAGGACAGT…	NP_051807.1	myxoma virus	myxoma virus	Leporipoxvirus	Poxviridae	vertebrates	N	dsDNA	monopartite	N	cytoplasm	0.61875	1.28	0.906404	0.653	60.34	0.891538	-0.460854	0.00555462
CMvDB1.10698	NC_001132.2	NC_001132	ATGGAGAATCATCTACCTAATATATTTTATTTTCCAAATTGTGTAACCGCTTTCCCTTACAGATATACACAAAAGGAGCTAGACGATATGAAACCGGTCGACCGAGAACGATTTAAGTACGCCGTATTTCCCCTAATTAAACACAGATGGTGTCGCGCCTACGTCGTTAGAGACAATCACACGTTTAAACTAAACGTGGAAACGTCTAAACGTCTTAGACGAGTCGCGTATCCTACGTTGGTTCCCCTCGTCGGGGTGAACGCGGCGCTACGCGAATACGTGATGGAAGATGGTACGAAGATTAGTTTTGAATGTTACAGTTACTTGATCTGTAAGAGGACGACGTCTTTACACGACGTTGACGATAGCACGATACGGGGTCTCGTCGAAGGAGGTAAT…	NP_051758.1	myxoma virus	myxoma virus	Leporipoxvirus	Poxviridae	vertebrates	N	dsDNA	monopartite	N	cytoplasm	0.544248	1.74389	1.15196	0.594	52.85	-1.1694	-1.31937	-0.000879083
CMvDB1.10692	NC_001132.2	NC_001132	ATGGAGACCGTCTCCCAGAACGAGTACACAAAAACGACGTTTCAGGATATAGAGGAGATGGTAAAGCGATACGTACCGGACGACGTCGTACCTAGTCTGTTGCAATGGGCGAGCGATAAAGCTTTTAAGTTTCAAATAAAGAACATCATCAACACCAAGTCAAACATAGAAGAGACCAAGTTCGAACCAAAAAACAACATAGGCATAGAGTATTCCAAGGACGTTAAAAATAAGCTATCGTATAGGAATAAGCCGTCGATCGTTACAAATACGCGATACGAGGACATCTGCAACATGATCAAGACGACGAATGGCGCGGAAAAGGAAATATTACGCCACGCGCTATTCGCCATAAAATGTATCCACAAAGGCGTAGAGTACGACATAGACAAGTTACCC…	NP_051744.1	myxoma virus	myxoma virus	Leporipoxvirus	Poxviridae	vertebrates	N	dsDNA	monopartite	N	cytoplasm	0.600897	1.51648	1.03591	0.659	50.71	-0.470441	-0.946142	0.00458679
CMvDB1.10685	NC_001132.2	NC_001132	ATGGAGCTTTTCAAGCATTTCCTCCAATCGACAGCGTCGGACGTCTTCGTTTCTCCCGTATCCATTTCAGCGGTTCTCGCCGTATTATTGGAAGGGGCAAAGGGACGCACTGCCGCGCAATTACGTCTCGCCCTAGAGCCGAGATATTCCCATTTGGATAAAGTAACCGTCGCATCCAGAGTATATGGCGACTGGAGACTGGATATAAAACCCAAGTTTATGCAGGCGGTACGTGATCGATTTGAACTGGTAAACTTCAATCACAGTCCTGAAAAGATTAAGGACGATATCAACCGATGGGTGGCGGCCAGAACAAATAATAAAATACTCAACGCCGTAAATAGTATCAGTCCTGACACTAAACTCCTCATCGTCGCAGCCATCTACTTTGAAGTGGCG…	NP_051864.1	myxoma virus	myxoma virus	Leporipoxvirus	Poxviridae	vertebrates	N	dsDNA	monopartite	N	cytoplasm	0.586826	1.35598	0.836201	0.637	55.13	-0.705199	0.561973	0.000959376
CMvDB1.10695	NC_001132.2	NC_001132	ATGGAGGAACGCAACCTAGACCTGTTGGATTCGTTAAAGGATGCACTTACGACGGACCCGGGATACGAGAAGTATCATTGTACCAAGTACAACGGAATTACCTCGAACGGACTCAGCGCCGTAACCCTATTCGACTATCCAAACGAGGATGCCTTCTACGATCGAGCCAACGTGGTTAAACTGTCTAGATTCTGTAAAGTATTTTTATTACGGGATACGAAGGATTATGTGTACCTTCCGTTCGCGGACGGCGTCGTCTACATACTACTCATCGTGGGCAAAGCCGACGAAGACAACGAGTACACGTGTTATTCCAACACGGGCGACGGATATATACTGGGTCGTTACTACATGTTGAAGTCGCAGAAGGACGAACTCGTAAAGGGATCCAACGTCGTC…	NP_051851.1	myxoma virus	myxoma virus	Leporipoxvirus	Poxviridae	vertebrates	N	dsDNA	monopartite	N	cytoplasm	0.549839	1.71697	1.19753	0.627	55.68	1.63831	-1.34089	0.00303686
CMvDB1.10653	NC_001132.2	NC_001132	ATGGAGGAGGGTATCGTGCATAAATTAGACGTGTTTCTCATCGACGAAAACGTGTCTATAAAACACGTTAATTTGTTCGACGGGGATAGTTACGGGTGCAACATCCATTTAAAGACCGCCACGTGTAAGTACATCACCTTTATATTAGTCTTAGAACCCGATTGGGAGAACATAGTCGAGGCAAAACCCATTCACATGAGATTGAACGGCAAAAAGATACGCGTACCACTCGTAGCAAAAACCCACACGTCACTTATTTATAAAGTCGTTATCTACGTGGAGGAAGACGCCCTCGCACGATTCTACAGCGACGTGGAAAGGTCGTACACGGACGTGTATCCCACGTTTCTAGTCAATACGGATACGCGACGTTATTACATTTTGGATAGCGGACGGACG…	NP_051778.1	myxoma virus	myxoma virus	Leporipoxvirus	Poxviridae	vertebrates	N	dsDNA	monopartite	N	cytoplasm	0.52451	1.63869	1.05363	0.639	60.24	2.9006	-0.804229	0.00287757
CMvDB1.10763	NC_001132.2	NC_001132	ATGGAGTTCGATATCAAGAAACTAACGGACCTGCTACAAAACAATAGAATAGTATGTCCTAACGATATAAAAAAGATATACAACGAACGATTTATTGTGTTAGAAAAAGGGCGCTACAAGATACGTAACATCCACGTGTATTCTTCCGCGGCTAGATTTGATAACAAAACCATGTTTGGGGTGGTCAAGTATCTGTACAAACACAACGAGGCGATTATAGACATGTTGTTTCCCAGCAAAACCGTGTACGAGTCGATACGTGAAATTGCCCCGGACTACACGGTGGCTATATCGACAGACGATTCGGAACCGTCTAACCCGGTAACCGTGTTATTAAACATTTTTAACTCGTTTAGGTTCGGGAAACGTGACGCGCCCGTACCGTATTATTAC	NP_051791.2	myxoma virus	myxoma virus	Leporipoxvirus	Poxviridae	vertebrates	N	dsDNA	monopartite	N	cytoplasm	0.549618	1.79056	1.16672	0.605	46.56	-0.899665	2.09114	0.00462568
CMvDB1.10719	NC_001132.2	NC_001132	ATGGATAAAAAAAGTCTTTACGAGAACGTATTGTTAAAGTCTACCGGAGCTCTACCGAAGGCCCGAGTGCCGACAAAAATGATGCGCGTCACCGACTACGTGTATTTGGGAAATTACAACGACGCAAAAGCGGCTCCTACATCGGGAATCGGTTTCAAGTATATACTGAATCTTACGACTGAAAAATACACGATCAAAAACTCGTCTATCACGATCATTCATATGCCGTTGGTAGATGACGAATATACGGATTTAACTAAGTATTTTGATTATGCCACTACGTTTCTATCCAATTGCGAGGACAAACATTATCCCGTATTGGTCCACTGTATGGCCGGTGTAAATCGAAGCGGGGCTATAATTATGGCGTATCTTATGTCTAGAAAAAGCAAAGACATA…	NP_051783.1	myxoma virus	myxoma virus	Leporipoxvirus	Poxviridae	vertebrates	N	dsDNA	monopartite	N	cytoplasm	0.473988	1.80604	1.04809	0.608	55.66	-1.68872	-1.44571	0.00331466
CMvDB1.10704	NC_001132.2	NC_001132	ATGGATAAAACAACATTGACGGTCAACGGCGTAGAATTAGAATATATTAGAGAAAAAGAGACGGAAGGTATCCGCGGGGCGAAAGTGTCCACGGTCTGTTTCTTCGTGTTAATATTAGCCGTTAGTGCCCTGTTGTTGTGGTTTCAGGCATCCGATAATTCTATATTTTCGGAACTACTCAAGTACTCTAGAATAAAAAACGCCGTAAAAGGTTGGCGTCCCCTGGTAGAATCAAAGACTAAACTGGAGGCGGACAAGGGGAGGTTACGGGCCGCCGGAAACGATAAGTATTTTTCGTTTAGTTGCGTCGATTTTGGATCTTATCTTATGCCGATTAAGTTAGATACGGTTACGTTTTTGCCCCAGGCCATACGTAGAGGAACGGGAGACGGATGGATG…	NP_051784.1	myxoma virus	myxoma virus	Leporipoxvirus	Poxviridae	vertebrates	N	dsDNA	monopartite	N	cytoplasm	0.486911	1.51989	1.11966	0.603	55.3	-1.21294	-0.858391	0.00277565
CMvDB1.10758	NC_001132.2	NC_001132	ATGGATAAGCTATACACCGCGTTGTTCGGTGTATTTATGACGTCCACGGACGATGATTTTAACAATTTTATAGAAGTTGTAAAATCCGTATTAACCGATAAACCGAGTTATATGCCCGGGATAAGTAAGGGAACTACGTGGTGGTTGGTTATTATAGCRGTTGCGGTGGTGATGTGTTTAGTTTTTTTCCTCATGATGTATTTAAAGGCTATACGAAGAAATTAA	NP_051753.1	myxoma virus	myxoma virus	Leporipoxvirus	Poxviridae	vertebrates	N	dsDNA	monopartite	N	cytoplasm	0.445946	1.80556	1.20271	0.556	53.3	0.327374	0.945625	0.00187731
CMvDB1.10724	NC_001132.2	NC_001132	ATGGATAAGTTAAAAGTTTTGTACGAGGACTTTTACCGTATCAGTAGACTATACTTGGAAAAGGAAACGCAGTCGACGACACTTGCCCCGGATTTTGACGTAGATGTATCCATTTTTATGAATCTGGTTCCGGTACTCGAACAAAAAGTGGTTCCTGTAAACGCGGATATATCGGACGATGACGTTCTACGTATGATGAAGTATTGTAATTACAAATTGTTCTCGTTTTGGTTTTTGAAATCTAACGCGGTGGTTAAATCCGTGTACAACAAACTAGAAACGGAAGATGAACAACGTACTTTCACAAAACTATTTAAGGACATATTAACGAACGTTCAAACGCTTATTTCTATCAACAATATGTATAATAACATAAAGCAGGATACCGCGGATATCGTC…	NP_051809.1	myxoma virus	myxoma virus	Leporipoxvirus	Poxviridae	vertebrates	N	dsDNA	monopartite	N	cytoplasm	0.509383	1.73465	0.975102	0.605	57.85	-1.10283	-0.97255	0.00810029
CMvDB1.10686	NC_001132.2	NC_001132	ATGGATATCTTTAATCATTTAAATAGCATTAACCCACGCACACGTTTTTGTTTTTCTCCTGTATCCGTTAGCTATGCATTATCTGTATGTTGTACGGGTAATGTTCCGTCGGATTACGTATCCTCCACAGTCGTTGTAAAAAACAAAGTATACATAAACGCGTTTAAACAGTCCCCCGTACGCGGTACATCGTACGCACACTTCACTAACGATGTCGTACATCGATTACACAAAGAAGTAGAGTCATACGACGTACGTTTCCCTATAAAATCGGTAAACCTAGACGCGGTGTTTCTATCCATAAACGTAACACGTGTACGTCTACGTTGGAAGATACCCTTGACCGAACACAATCCTTATCAGACGGCCTACGGATGTTCTAACGACAGATTATACAGC…	NP_051865.1	myxoma virus	myxoma virus	Leporipoxvirus	Poxviridae	vertebrates	N	dsDNA	monopartite	N	cytoplasm	0.464419	1.91687	1.20204	0.579	50.56	-0.122656	-0.650732	0.0023285
CMvDB1.10765	NC_001132.2	NC_001132	ATGGATCAAAGGCTAGGGTATAAGTTTTTGGTTCCCGACCCCAAGGCGGGAGTTTTTTATAGACCGTTACACTTCCAATATGTGTCGTATTCAAATTTCATCAACCATCGATTGCAAGAAATTTTATCCGTTAAACGAACGCTTTTATCGTTTAAAAACGACACGGAAAAAATAGTTATAGAGATAGACAATATCAAAATAACGCCTCCGGATTACTCACCCATCATAGCCAGTATAAAGGGTAAAAGCTACGATGCGTTGGTTACGTTTACGGTAAACATATTTAAGGAAGTAATGACGAAAGACGGTACAGTGATTACAAAAATTAGCAGCTACGAGGGCAACGATTCTCATCTCATTAAGGTTCCGTTATTGATAGGGTACGGAAATAAGAATCCG…	NP_051828.1	myxoma virus	myxoma virus	Leporipoxvirus	Poxviridae	vertebrates	N	dsDNA	monopartite	N	cytoplasm	0.512111	1.65931	1.03745	0.593	51.58	-2.07113	-0.7623	-0.000368066
CMvDB1.10670	NC_001132.2	NC_001132	ATGGATCAAGTTACCAAACATATTAAGGAGGGTGTGCACACGCTTTTGCCCTTTTACGACTCTCTTCCCGAACTACATCTAGTGTTCGGAAAAAGTCCGTTACCCGGATTGGAATACGGAGCGAATTACTTCTTACAGCTATCTAAACTAAACGATTTAAATCGATTACCGACGGACCTGTTAAGTTTGTTTACACACGATTTAATCACTCCGGAAACGGACCTAGAGAAAGTGTACAAAACATTGCACATTAAATCCGTAAAGTCGTACGGTAAGAGTACAAAGGCCGACGCGATCGTCGCGGATCTAAGCGCGAAGAATAGATTGTTTAAAAAGGATAGGGATCTTGTTAAATCCAACAATTATCTGACCGAGAATAATCTGTACATAGGAGATTAC…	NP_051801.1	myxoma virus	myxoma virus	Leporipoxvirus	Poxviridae	vertebrates	N	dsDNA	monopartite	N	cytoplasm	0.538194	1.42087	0.941176	0.632	51.67	-1.53881	0.0646555	-7.87e-05
CMvDB1.10717	NC_001132.2	NC_001132	ATGGATCACGTAAGCTATTACATTGTATTAATGAAATCCAAGCGCATTACTGTATCTTCCATCCGCACCGCGTTAAACCACGCACATAGTCCATTTTTAATGGAGGTGTCCAGTTACAAACGACGTGTGGTGGAGGATTATCTAAAGAAAAAGTACGTCAAAGCCGCCGTGTTGAAGACATTATTGGATACGGGAGCTTGTCTACCCGAGGAAGCGGTTACTGACGCTATGACTATATATCTGACAAACCAGCGTGTAAAGTATAACGCTAGAGCCGTTATACGTGTTTTGGATGTGTTATTCGAGTACGGGGCGATTTTAAGTAACGTGGGAGGCAACACCCATCCGTTGCTGTATTTTATCATGAATAAAAAACTGGCACAGATGCCTATATTAGAG…	NP_051861.1	myxoma virus	myxoma virus	Leporipoxvirus	Poxviridae	vertebrates	N	dsDNA	monopartite	N	cytoplasm	0.494083	1.62912	1.15313	0.586	54.42	0.0510463	0.667233	0.000520782
CMvDB1.10741	NC_001132.2	NC_001132	ATGGATCATAACGTCAAAATATTAGATAACGATTACGGTATTAATATAGTGTTTCTGAGATCTAATCATTACATCAATATAACCCGATTATGTGCCCCCATGAAGAAGTCGTTCACCAACTGGAAAGCTCTAAAGAACAGCAAGTATATTATGAACAGTATTTCCATCGAGGAAAACATAGACATAGATGATTTAACCTTCCGGATATACAAAAATAAATACTCCGTATATTATCACGGTATTTTTGTACATCCCAAGTTGTTGAAATACGTACTTAGTTGGATATCGGACGAATACTACGCAAAAGTCTACAGCATCATAAACGCCTACGATGAAAACATACTAAAGAACACAGTACTTACTCTATACGTAAATTACATATACTGCCTTAAGCAAGAG…	NP_051857.1	myxoma virus	myxoma virus	Leporipoxvirus	Poxviridae	vertebrates	N	dsDNA	monopartite	N	cytoplasm	0.497872	1.46144	1.13813	0.643	49.61	0.543552	0.0483091	-0.000395801
CMvDB1.10667	NC_001132.2	NC_001132	ATGGATCCCATTAACACGCTATGGCACAACGCGTTGTCTTCGGGCAACGCCGCGGTGTCCGAAACCAAACCCATTTTTGGAGACACGATCAAGTACGAGAAAATCGTAAGTTGGCAAACCAAAAATCCGTGTACGGTACTCAACGAATATTGTCAGATTACGTTTAGAGAATGGTCTATAAACGTTACTCGGGCGGGGCAGAGCCACAGCCCCACATTTACGGCGGTTGTTACGGTGAGCGGGTACAGTTTTAAATCGGCTACGGGATCTAACAAAAAGGAAGCGAGGAAAAACGCTGCCAAAGAAGCCATGGACGTTATACTAAAACACGTCGTTATAAAGTTTTAA	NP_051743.1	myxoma virus	myxoma virus	Leporipoxvirus	Poxviridae	vertebrates	N	dsDNA	monopartite	N	cytoplasm	0.551724	1.56223	0.990043	0.606	53.67	-0.363279	-0.462811	0.00282711
CMvDB1.10694	NC_001132.2	NC_001132	ATGGATCTATACGGGTATGTGTCGTGTACGCCTCGTATCCGACACGATGTACTCGATGGTCTCTTGAACGTATACGACCCGGACGAACTATGTTCGCGGGATACCCCCTTTCGCCTTTACCTAACGAGATACGACTGTACCCCGGAGGGTTTACGTTTGTTTTTAACACGAGGCGCGGACGTCAACGGAGTTCGTGGTTCTCGTACGTCTCCTCTGTGTACGGTCCTATCCAATAAAGATTTGGGAAATGAGGCGGAGGCGTTGGCGAAACAGCTCATCGATGCGGGAGCCGACGTCAACGCGATGGCGCCAGATGGACGATATCCCTTGCTCTGTCTGCTGGAAAACGACCGTATTAATACGGCGAGGTTTGTACGCTACATGATCGACCGAGGCACG…	NP_051874.1	myxoma virus	myxoma virus	Leporipoxvirus	Poxviridae	vertebrates	N	dsDNA	monopartite	N	cytoplasm	0.609504	1.67059	1.02608	0.63	49.19	-0.753663	-2.07953	-0.00208221
CMvDB1.10652	NC_001132.2	NC_001132	ATGGATCTGTTATTCGAACAGTTACGGTCGATAGAAGATAAGTATTCTAGAACGATTTTTAATTTCCACCTGGTAAGTAACAAAGATGTATCGGATGTGTATCCGAAAATGCGGGAACTCATATCGAACGAAACGTTGTTTGATCGCATCGTGACTACCGACTCCATAAAGAACTCCATCAAGAAAATTATATACTGCGACATACACCTGACGAAACACGTCATTAACAGCGACGCGTACCCTACTCAGGATACCACGAACGCGTCGTCTAATTATTCGAAGATCGCTCAGTTCTTCGACGTTAAAACGAACGACGACGAGATCAGTATGAGAACCGCGTACATATTTGAACGAGACAAATCTTCTCTTGTATCGTATATAAAAACGACGAATAAAAAA…	NP_051827.1	myxoma virus	myxoma virus	Leporipoxvirus	Poxviridae	vertebrates	N	dsDNA	monopartite	N	cytoplasm	0.536269	2.06676	0.917065	0.597	49.6	1.10596	-0.542171	0.00352396
CMvDB1.10680	NC_001132.2	NC_001132	ATGGCAAAGGCACTAGTAGATAACGAACACATTTTTGTTTTAAAATCCATAGGTGTTCCAAATTCCCATAGGCAAAGCGAAGATCCACGATTCGTGGATATCTTTACGTGCGATGAATTAGAAAACTATATTTGTAATAATCCGACGTGTACTCTATTCGAAACACTACGCAATGAAGAAGACTATTCCGTCGTACGCGTATTTTTCGACGTAGATTTAGACGTCGTATTAGACGAAATCGATTACGTAGCGGCGTTAGAGGATTTCATATTAGAGGTTACAAAATTCGTATCTGTCTTTTCTGTAAAAGAATGCGACGCTCCGCAGAACAAGGTACTCAAATGCATGAGATCAAACTTTTCTATTACACGAACGACCGATCCGGATAAAACGAGTTTT…	NP_051794.1	myxoma virus	myxoma virus	Leporipoxvirus	Poxviridae	vertebrates	N	dsDNA	monopartite	N	cytoplasm	0.441476	1.88023	1.02953	0.578	52.63	0.675889	-0.952797	-0.00109945
CMvDB1.10650	NC_001132.2	NC_001132	ATGGCAATTATGGCCTCGTTGCATAGATACGTTCGGTTTACCGACAGTGTGTACATAAACTCCATTAACTTTCTACTACAATCTGGATTCGATGTAAATACGACGTATAAGGGAAACAGTATCATCTCTCTCTATTTAAAACGACCCGATGTCAAGACCAAAGTAGTAAAATTCTTAATAGATAACGGATCGGACGTCAATCACAAAGGATACATGGAAACCCCGTTATGTGCCCTTTTGAAAAACAGAACGATAGCCCCACATAAGGCTAAAAAACTAGTAACGTTGTTGATAAAGGCGGGAGCCGACATAAATCTAAAATCGGTCAACGGGTCATCTCCCATCGTGTGTTTTATGTACAATTCGAATATAAACACGTTGGACATGTTACGGTTCATG…	NP_051862.1	myxoma virus	myxoma virus	Leporipoxvirus	Poxviridae	vertebrates	N	dsDNA	monopartite	N	cytoplasm	0.535642	1.6358	1.15033	0.576	50.64	-1.19318	-1.0129	0.0025689
CMvDB1.10643	NC_001132.2	NC_001132	ATGGCAGAAAAAAAGTTATCTCGTAGCAGCTACGACGATTACATCGAGACCATTAATAAATTAACTCCCCAACTTCGTACGATTTTGTCGCACATTAGCGGGGAGCAAGCGACTCACCGTACGAACCTCGCAAACAGCGAGACGCCCGAAACGGTACCCGTTACGGCGGGTGCAGCTAAATCAAAAAAGACATCCAAGTCTACAGGTACGAAGAGCGGAGCACCCGTTCGAAAAAGGACGACGTTAGGTTTAACAGAACATCCTCAAATAATGCAAGCCGTTACAAACGGTGGTAAAATCGTATACGGTACTGTGAAAGACGGCAAACTGGAAGTACAAGGCACCGTGGGTGAAATAAACCAGGACCTATTAGGAGTGGAATCCGTAAATGCCGGTAGA…	NP_051815.1	myxoma virus	myxoma virus	Leporipoxvirus	Poxviridae	vertebrates	N	dsDNA	monopartite	N	cytoplasm	0.47205	1.49921	1.1098	0.59	49.55	-0.392088	-0.0482195	-0.000207225
CMvDB1.10716	NC_001132.2	NC_001132	ATGGCCATGTACGGGGGACAGATTCACCTCATTATAGGACCCATGTTTGCCGGTAAAAGCACGGAACTAATCCGTCTAGTTAAACGTTATCAGATAGCGAGATACAAATGTCTCGTTGTAAAATACGAAAAAGACGCCCGTTACGGAAACGGCGTACGCACTCACGATAACACATGCATCTCCGCCGTACCAACCGCGTCCCTAGACGACGTAGAATCGATATCCGAACACGTCGAAGTGATCGGGATAGACGAGGGACAGTTTTTCCCCAACATCGTATCGTTTTGCGAACGTATGGCGAATGCCGGAAAGGTGTTGATCGTGGCCGCGTTGGACGGAACGTTTCAACGTAAACCGTTTACCAACATTTGTGAACTGATACCGTTGGCCGAAAACGTA…	NP_051775.1	myxoma virus	myxoma virus	Leporipoxvirus	Poxviridae	vertebrates	N	dsDNA	monopartite	N	cytoplasm	0.52514	1.81792	0.98153	0.63	48.77	-2.79054	-0.454629	-0.00204053
CMvDB1.10720	NC_001132.2	NC_001132	ATGGCGAGTGGAAGTATCATGTTGGATAAGATACAGGACATACATACACAAAACAATATAAACGAGAAATTCCTAGATTATATTATCGATCACGTGATCAGCAAACGACGCCCGTTCATTCGACCCTTCGTGCGGTTATTATTCGACGTATTAATCGGATTTATGGTCTTTTCTCTATTCGTTCACCGAATGGCTGTACGAAACTGGCATCTCATGTTAACGGGGTTAGTGATCTATTCCATTATGGAG	NP_051770.1	myxoma virus	myxoma virus	Leporipoxvirus	Poxviridae	vertebrates	N	dsDNA	monopartite	N	cytoplasm	0.518072	1.69591	0.987383	0.599	51.1	0.774497	-0.488762	-1.38e-05
CMvDB1.10722	NC_001132.2	NC_001132	ATGGCGCACCATTCCGTGTATCACGCACATACACCATTTTACATCGATACGAAAGAAGGAAAGTATTTGGTTCTTAAAGCGGTAAAGGTCTGTGATATTAGGACGATAGAATGTAGCGGGGAAAAGGCGTCCTGCGTACTAAAGGTAGAGAAGACGAGTCCTACGTGTGACCGAAAGCCTATGACGCCTTGTGAGAGAGCCGCCAGATCCTCCTCGCCTCAGAATAGGGGTGTACCGTTTATGCGAACTAATATGCTAGAAGATTTACAAGCGAGCAATCGTAACGTCGTATCCAGGATCCTGGGC	NP_051740.1	myxoma virus	myxoma virus	Leporipoxvirus	Poxviridae	vertebrates	N	dsDNA	monopartite	N	cytoplasm	0.5	1.27863	1.21429	0.609	54.27	0.190174	-0.945638	0.00352527
CMvDB1.10699	NC_001132.2	NC_001132	ATGGCGGAGACGGTAACGTACGTCGATCATGAGTACAAGAAACGACTTGATATGCTACCTCCGTGTACGCCCGAAGTGGTCTCCGTCGTTACCACCATGGGGGCTGTTACGGTACGAAAGGATTTACTTCTTTCGGCATCCGTGTATTTTAAGATGTTTATCAGGAATAACGTAAAGGTCATGATACAGTACGACCATGACGTCGTATGTCAAATTATCAAGTACATCAACACAGGATCATTCGACGTAACTCCTCGAACGAGTATAAAACTATTTACCATCGCTTGTAAAACGTTTTTGGAATTCGTACAGACCTCGTGTACAGAATATATAATAAACCACATGACCGACGACGTGTGTGTGGGGGTTCTAAAAACCGGATTGAGCAACAAATGTTAC…	NP_051728.1	myxoma virus	myxoma virus	Leporipoxvirus	Poxviridae	vertebrates	N	dsDNA	monopartite	N	cytoplasm	0.548263	1.48061	1.07658	0.618	58.03	-1.71285	-3.32522	0.00549191
CMvDB1.10634	NC_001132.2	NC_001132	ATGGCGGATACCGAAGATCAACTCATTTTAAATAGTATTAGCGCCAGGGCGTTAAAAAACTACTTTACGTCAAAGATAAATAATATGGTGGATGAGTTGGTCGCTAAAAAGTATCCTCAAAAGAAAAAGACCCCCGTTAGACGCCTCGATACGAGAATACCCATCGACCTCATTAAACACGAGTTTGTTAAGAAGTTTAAACTAGATACCTACACAAACGGTATCTTATCCGTACTTATCAACAGTTTGGTAGAGAACAATTATTTTTCTAAAGACGGGAAACTAAACGACGACGCGCAAGAAGATTTAATTCTTAACGACGTGGAAAAGAAAATCCTATCGAGGATACCCAAGGAATCCCCTCTGTATATAGACATAGGAGATGTAAAAACGTTATCG…	NP_051752.1	myxoma virus	myxoma virus	Leporipoxvirus	Poxviridae	vertebrates	N	dsDNA	monopartite	N	cytoplasm	0.493631	1.74242	1.0548	0.599	53.5	-0.0508896	-1.58877	-0.00349708
CMvDB1.10626	NC_001132.2	NC_001132	ATGGCGTCTCCTAGCAAAACCGTTGGTGTGTCCGTCTACGTTATTCCCGTAACTGAACGTGATCCGTTCGAGGTTATTCCCGATGTAAAAGAAGAGGGCAAACGATTTGCCGAGGTTAGCGACGTAAAAAAGGACGCTAAGGCGGGAGGTATCAATGATCCTACAAAAGTATCCTTTTACTACAACTACTATGTTTGGCGGAAAGTCGAACGTTCTGGGGGCGTGGACAATTTCAAGGATTATTTTTCAGGACTATGTAATTTATTATGTACCTCGGAATCCAGAAACAGTATGGCTAGACATTTTAGCCTATGGGAAGAGTATGTAAAAACGCCCGTCAAAGATCCGAACAGTGCGTACATAGTCGTGTTAGAGGACGATACGACGTTGCTTGATCTA…	NP_051785.1	myxoma virus	myxoma virus	Leporipoxvirus	Poxviridae	vertebrates	N	dsDNA	monopartite	N	cytoplasm	0.523077	1.5637	1.07877	0.592	51.74	-0.0433683	0.816046	-0.00118005
CMvDB1.10703	NC_001132.2	NC_001132	ATGGCGTCTGTAGTCGCGGCCATTAGAGAAAAGATGACAAAATGCAAACTTCGATTCGATACGCTTATAGATTATTTGGTAAAAAAAAGAAATAGAAGTGTAAATAACTTACTAGATGATAATATATCGACTGTATCCGACGATTCTGACTACTACGAACCAGGTGATTCTGAATACGAGTCTCCTGACTCGGCGTACGAGTCGGAATCCGAAGTTCCTTTACTAAATTAA	NP_051731.1	myxoma virus	myxoma virus	Leporipoxvirus	Poxviridae	vertebrates	N	dsDNA	monopartite	N	cytoplasm	0.350649	1.91801	1.05417	0.576	43.5	-0.633271	1.24405	0.000718313
CMvDB1.10671	NC_001132.2	NC_001132	ATGGCTAAACGCGTCAGTCTCCAGGATATTGTTATTTCATCCCCTAAATCCGTCATCAAACCCACGCGGGACGAGTCGTTGACGTGTATTCTTCCGACGTACTACAATACAGTCGCGAATGTATCTATACCCGTCAATACAAACACCGTAACGTGTTGGTTTTGTAAACAGGATTTAATCGTAGTACCTTTGCGTGTAGAAACGCTGAAGGGACAAGTGGGATATTTTTGTTCGAGGATATGCAGAGATTCGTTCGCCGCCATGATTAAGACGCATGTCGCTTTGCGGGAGGAACCAAAAATAACCCTACTGCCTCTAGTATTTTACAACAAACCGGAAGAGGTCATTAATATAATAAACTCATTGAGAAATAAAGACGGTGTGTACGGTAGTTGTTTT…	NP_051803.1	myxoma virus	myxoma virus	Leporipoxvirus	Poxviridae	vertebrates	N	dsDNA	monopartite	N	cytoplasm	0.446667	1.64835	0.989583	0.576	60.93	0.809164	0.26716	-0.00562599
CMvDB1.10651	NC_001132.2	NC_001132	ATGGCTACTGTTGTAAACATGGACACTGTTGTAAACCTGGACGATGTAAGCCTGGCGGATAAATGTTGTTGGATATGCAAAGAAGCCTGTGACATCGTACCCAATTACTGCAAATGCCGAGGGGATAATAAGATCGTGCATAAGGAATGTTTGGAAGAGTGGATCAACACAGATGTCGTGAAAAACAAATCGTGTGCCATATGCGAGAGTCCGTACAACCTAAAGCGGCGGTACAAAAAAATTACCAAATGGAGGTGTTATAAACGCGACTGCCACGATAGTTTATTAGTAAACATGTCGCTTTGTTTGATCGTGGGTGGAATGGGGGGCTATTTACTCATTTCCACGGAAATTGTAAAACTTATAGCGTCTGAGGAAGTTAGCAACATTGCTAAAGTA…	NP_051866.2	myxoma virus	myxoma virus	Leporipoxvirus	Poxviridae	vertebrates	N	dsDNA	monopartite	N	cytoplasm	0.521739	1.27201	0.954717	0.659	61	0.968946	-0.93706	0.00426773
CMvDB1.10700	NC_001132.2	NC_001132	ATGGCTCTAACGGTGAAAGAGGTTATTTCGTTTATAGGAACGACTCTGTTATTCGTGTTTATGGTATTGGCCGGAAGCGCGTTGGTATTTAAAACGTACGCGCCGCATAAGGTGGTGGTTGCCCGGTCTGCGGCGTTTATGCGCGTGGTGAACTTTTTCGAGTTCGTCGCTATCCTCGTGTTTATTCCTGGGACCTTGTCTCTCTATTGGTCGTATGTAAAATCGTTACGATTCTAA	NP_051755.1	myxoma virus	myxoma virus	Leporipoxvirus	Poxviridae	vertebrates	N	dsDNA	monopartite	N	cytoplasm	0.582278	1.86359	1.23302	0.572	54.58	0.330496	0.0777437	0.00463453
CMvDB1.10649	NC_001132.2	NC_001132	ATGGCTGCAAAAATGAGTGATACGTGTTCCTTTAGGGACTTTAGGAAACTATGTCACGCCGTGGCAAATGAATCCAAGTACTTGGAAAAAACCAAGGCGATTGAGGAGTTTATACGCCGATACGATACGGATACGCAATATCTCATCGTAAAGATGTTATTACCTTCTTTGTGTAATCGCGTATACAGACTAAACGACGTACAACTCGTTAAGTTGTTCAGTAAACTGTTTAAAAAAGACGTCAAGTCTATGTTGACCGACTTGGAAAAAGGATATGTCGCCGTAACGATAAAGGAGTTTTTCGAATCCAGTGAATCGTTTATAAAGCCTATCAAGAAAAGTATTCTGACCTTAAACGACGTAGACTCATTTTTAGCGCATCTGACGACGTTAACGAAA…	NP_051847.1	myxoma virus	myxoma virus	Leporipoxvirus	Poxviridae	vertebrates	N	dsDNA	monopartite	N	cytoplasm	0.539007	1.63964	1.05883	0.592	52.31	-2.44265	-2.35245	0.00212394
CMvDB1.10732	NC_001132.2	NC_001132	ATGGCTGTAATTTCTAAAGTTACATACAGTTTATACAATCAAGAAGAGATTAACGCAACCGATGTATTTATCAACCATGTAAAAAACGACGACGACGTGGGTACCGTGAAAGATGGCCGTCTCGGTGCCATGGACGGAGCCTTATGCAAAACGTGTGAGAAAACGGAGCTTCAATGTTTCGGTCACTGGGGTAAGGTACGATTGTACGAAACACATATCGTTAAACCGGAATATATAAGCGAAGTTATCCGAATCATGAACCACCTATGTATACGCTGCGGTTTTTTACGATCGAGGGAACCTTATTTAGAAGACGTCACGAAAATGTCGTCGCACGCGCTTAAGAAGCTAAAAGACAAAATACTGTCCAAGAAAAAGTCTTGTTGGAACAGTAAGTGT…	NP_051782.1	myxoma virus	myxoma virus	Leporipoxvirus	Poxviridae	vertebrates	N	dsDNA	monopartite	N	cytoplasm	0.514442	1.61492	0.976189	0.603	53.63	-0.971472	0.203502	0.0018162
CMvDB1.10693	NC_001132.2	NC_001132	ATGGGAATTATGGAAGACGTGGAGAACTCGTTAGAGGGACAATGGGAACGCGGGGAAACAGAGGACGACACGACCGTGTTAGGCGACGATATTTATTTCGACTACGTCATATCTCAATTGGATACGCATAAGAGTTGGTCCCCTAGTGTTAAAGTTCGTTATTTTAAAAACTTTAACAAATCGGCGTTCGATAAAATAGCGAACGAGGAATACATTAACCCGTCGTTCTTTCAACAGAAGGATGATAGGTTTTACCCGACGAACGACGACTTTTATCATATCTCCACGGGAGGATACGGTATCGTGTTTAAAATAGACAAATACGTCGTAAAGTTTGTATACGAACCCAATAAAAACTATACGCCTATAGATGCGACGGCTGAATACACTATTCCCAAG…	NP_051734.1	myxoma virus	myxoma virus	Leporipoxvirus	Poxviridae	vertebrates	N	dsDNA	monopartite	N	cytoplasm	0.493151	1.9127	0.999705	0.601	49.82	-0.157811	0.182609	0.0064837
CMvDB1.10635	NC_001132.2	NC_001132	ATGGGCGTGCAACACAAATTGGACATATTCCTCGTGAGCGAAGGGATCGCCATCAAAGAGGCAAATCTACTCAAGGGGGACAGTTACGGGTGCACCATCAAAATAAAATTGGATAAGGAAAAGACGTTCAAATTCGTCATCGTATTGGAACCGGAGTGGATAGATGAGATAAAACCTATATACATGAAAGTTAACGACGAGTCGGTGGAGTTAGAATTAGACTATAAAGACGCCATCAAACGCATCTATTCGGCGGAGGTGGTATTATGTTCAGATTCCGTGATCAACCTGTTCAGTGACGTCGACGTGTCTTATACGTGCGAATACCCTACGATTAAGGTGAATACGATAAAAAAATACTACAGCGTACAGAACAGAGGGATGACCTACGTACATATA…	NP_051776.1	myxoma virus	myxoma virus	Leporipoxvirus	Poxviridae	vertebrates	N	dsDNA	monopartite	N	cytoplasm	0.591195	1.53484	1.03488	0.637	52.85	-1.5163	-0.270033	-0.000367538
CMvDB1.10739	NC_001132.2	NC_001132	ATGGGGAATCTACTCTACTGTTGCTTTACCGTCGAAAAGACGGTACCTAGTATACAGCGATACGTCAATGGACAGGTGAACCTCGACAACTTTCTAGCGAGACACAGAAAACGATCCATTCTTTTATATTTGTTAAAAGTTATACGCGACGATAAGCTGTTAAACGAAGTGTGTCGTGTTAAGAAAAAATACAGCGTGTATTTGTACGGTTGTAAAAATCCTAATGCGGAAGTGGTTAATTTTATAAACTATATACTTGTTTACTTAAACGCGTTATCGTGTACGCAGAAAAGATTATTATATATTATTATAGCCGAAAATATGATCTCTTCGTTTATAGGGTATATAAACACCGTATTTACCAGCAACGCTGTAAAATTTAAAGACAGTGAACGGTGT…	NP_051846.1	myxoma virus	myxoma virus	Leporipoxvirus	Poxviridae	vertebrates	N	dsDNA	monopartite	N	cytoplasm	0.423529	1.77764	1.21484	0.542	47.83	-0.674649	-0.634239	0.000977823
CMvDB1.10665	NC_001132.2	NC_001132	ATGGGGGCGTCCTTTGTAGTACCCGAAAATGTTAAACGCGCTCCACCGAAACATAATACGTCGGAAATGGCGTTAAACGTCGACCACATGTACGAATTGATAAGCATACTCAACAAAGGGGAAGAGTTATATTTGGGAAAGTTAACGAAGGAGAAAAAAGCGGTGCTAGAACAACGATTTCCGGAGTTTAAGTTCGTGGAGTCCGGACCCGGGTCGTTGTTTAAAGCGGTTCGTGTAAGTTACAAAAACGATATAAATTACTGTTGTAAGGATTTACAGATACACGGGTACTGGATCGATAAAAACGGAGACATATCGTTGTTTTACAGACCCAATACTGTGTTAAATAGTTGCGAGCCCAATATGCAGAGCAGCGGCGTGTGCGATACGTTTATGTTT…	NP_051768.1	myxoma virus	myxoma virus	Leporipoxvirus	Poxviridae	vertebrates	N	dsDNA	monopartite	N	cytoplasm	0.516517	1.69914	0.98076	0.59	51.63	0.260149	-1.39978	0.00511009
CMvDB1.10673	NC_001132.2	NC_001132	ATGGGGGGATACGTATCCGTGACAGATATAAAAGTACGCAATGATCCCGGCGATTATAACAAGAAGCAAATGTTTATCAACTTTAACTACCCCGAGTATAACAAGGTGGTGTCGTTCTACGAAGATGAGAATATCTATAGAAAGGAAGAATCAGAAATACATCCAAAATTTTGTCTTACAGAGACCATGGACCCTTCGCATTGCGGAACTTTTTTGTCAGACGAATTGTCTAAGAAATACGTACTTACTCGGGGAGAACCATGTAGATCGTTTACGTTTCGACCCGGGTCATTTATTATATATAATGGAGATATAAACGAACGTTATATAGATAACCAAATTCCTGACTCGGCAAAGGCGTACATCGCTAAGGGATACAGATGCCGTTTCGTAAAAAAG…	NP_051820.1	myxoma virus	myxoma virus	Leporipoxvirus	Poxviridae	vertebrates	N	dsDNA	monopartite	N	cytoplasm	0.485175	1.60186	1.00704	0.638	51.31	-0.276059	0.416487	0.00330876
CMvDB1.10760	NC_001132.2	NC_001132	ATGGGTGCCGCCGCGAGTGTCCAGACGACGGTCAACACATTAACTCAAAAGATTAGCAGCAGTTTAGAACAAACAAGTTCCGCGTCCGCACAAACAAACTGCGAAGTTGAAATAGGAAATATTTCGTTTAAAAAAAACACAGGATGCAACGTTACGGTGAAGAACCTTTGTTCGGCAAATGCCAACTCGCAACTGGACTCCGTACTGAGTGCGGCGACGGAAACGTACGATTCACTTACGCCGGAGCAGAAGGCGTACGTGCCCAGTTTGATGACCGCGGCGTTAAACATTCAAACGAGTGTGAATACCGTAGTTAAAGATTTTGAAAATTACGTGCGACAAAAATGTACGGCGGACTCCGTCGTTAACAACAAATTAAAAGTACAAAATATCGTCATA…	NP_051769.1	myxoma virus	myxoma virus	Leporipoxvirus	Poxviridae	vertebrates	N	dsDNA	monopartite	N	cytoplasm	0.54321	1.76711	0.865227	0.567	48.19	0.942022	1.11126	0.00547707
CMvDB1.10683	NC_001132.2	NC_001132	ATGGTATTCGACCCGTTACACGAGTACTGTCTAGAGGATGACGCGTTACAGATAGATACATTGAAGGCGTACCTCGCCCGGTATAACCCTAACGCGGTCTATTACAGAATGTCCACATTCAGACGCTATCTACAACGCAAAGACATTAAACAAAATATCGTAGAACTGTTTATACAACACGGGGCGTGTGTTAACGGCACCCCGGCGGACGACGAAGCCCCTCTATATACCCTGTTCGATAACAGACGAGCCGTGTACAAGAATATCGTCGATGTAGCCCGATGTCTGTTATCAAACGGGGCAGATATCAACTATAAAGGTAGAGGAGAACACCCATTTTGTTCTTTACTGAAAAACCCTAAAATTAATCATAAAGATTTTATACTATACCTCGTTAAC…	NP_051863.1	myxoma virus	myxoma virus	Leporipoxvirus	Poxviridae	vertebrates	N	dsDNA	monopartite	N	cytoplasm	0.511111	1.66991	1.15013	0.609	54.44	-0.106073	-1.58853	-0.00203134
CMvDB1.10640	NC_001132.2	NC_001132	ATGGTCGTTCGTCGGGTCTCCGACGACGTAGATTTATCGTATACCCGTCTGTTTAGATTCGGAGGTGGACGCGTCTATGTCTGCCCGAGGATAGACCGAGTATTCGTTTTTCTACGTCTACCGGAGGAGATAGAATACATAGACAGACCTAGGTCGTCCAGAGGGTACGACGGTACACCTATTCCTACGTTTCTACCGCCGCTCGTTTTCCACGTCTAG	NP_051711.1	myxoma virus	myxoma virus	Leporipoxvirus	Poxviridae	vertebrates	N	dsDNA	monopartite	N	cytoplasm	0.520548	1.67656	1.56989	0.56	54.36	0.555475	-0.725364	-0.00219626
CMvDB1.10736	NC_001132.2	NC_001132	ATGGTGTTTATATTTATTATCACCTGTGTATGTTTGGTGACGAGATCCTGTGGGGGTGGGTTAGAAGACGATATAGATCGCATATTTCAAAAACGATACAACGAACTGAGCCAGCCGATTAAGCGCAATATGCGTACACTGTGCAAGTTTAGAGGAATTACCGCGACTATGTTTACGGAAGGAGAATCTTACCTTATTCAATGTCCCATAATTCACGATTACGTGCTACGGGCGCTGTATGACTTAGTGGAAGGAAGTTACACGGTACGCTGGGAACGCGAAACGGAAGACGATGTTGAGTCGGTAGATCCGAAGTTAGTCAAAGGGACGCTATTATACCTCCAACCTAACGCGTCCAGTATAGGAACGTATCTATGTACCTTACACGATAACCGAGGT…	NP_051849.1	myxoma virus	myxoma virus	Leporipoxvirus	Poxviridae	vertebrates	N	dsDNA	monopartite	N	cytoplasm	0.486034	1.4772	1.18641	0.572	56.33	1.1587	-2.06866	0.00184945
CMvDB1.10675	NC_001132.2	NC_001132	ATGGTGTTTCAATTAGTCTGTTCTACGTGCGGTAGAGACATTTCCGAGGAACGCTACGCTCTACTCATTAAGAAAATAGATTTAAAAACCGTATTACGGGGCGTTAAAAATAACTGTTGTCGCCTTAAGCTATCCACGCAGATAGAACCACAACGGAATCTAACCGTAGAACCTCTATTAGACATCAACTAA	NP_051764.1	myxoma virus	myxoma virus	Leporipoxvirus	Poxviridae	vertebrates	N	dsDNA	monopartite	N	cytoplasm	0.40625	1.56098	1.17647	0.551	61	-0.255545	1.53092	0.0055097
CMvDB1.10752	NC_001132.2	NC_001132	ATGTACTTAAATATCATGAACGAGGGGGGACCTCTTACAGATTTTAACGTAAGTCTTTTTTCTAACAAGAACCAACGAATTAACGTTATGGGATCTGTAAACACCTCGCCGGAAGGCCAACCGACCGTCGATATTAGAATTACGATTAAAACGGTGGAAGACGGTTCTCCTCTTAACGTAGACAGTCACCTTCCGTACGACGAAAACTTTATTAGGCCTTATAAACCCGGAGACGAGCGTAAAACGACTACGGAAGACGGTCCACCTACGAAGGAGGAAGAAGAAAATGGCACACCCGAGGAGGATCATCCGAAGGAGGCCGGGGATCAAAACATTACGGACGAGGATAAAAAAAAGCTTGCAACGTAA	NP_051844.1	myxoma virus	myxoma virus	Leporipoxvirus	Poxviridae	vertebrates	N	dsDNA	monopartite	N	cytoplasm	0.463415	1.55696	1.04368	0.654	45.28	0.682501	-1.78452	-0.00214288
CMvDB1.10740	NC_001132.2	NC_001132	ATGTATCGAACGTTATTTATTCTAATAATGATAGGATACGCGTATCCCGAGGAAGTCTGTTACAGAAAACTGGGTCTCTACGGAGTATATCACGATGACAGTAAATACAGAACTCCGTTGGATGTAAAAACGATGACTCAGAACTACGAAAACGTAATCATCGCTAACGCCATGTTGCTAGAATCAAAAATAAACTGGACGGTTATCATGTCGGAAGTGAACGAGACGTTCGTCCAAAACTGTTCGAGCTCCGACTACCTGTACAATGGTCGGATTAACGAAACGTTTATCTTAACGTTCCAGCGCGGGTACGTAGACGCGGATCACGAACTCTTATTCGTCGAACCGACCTCGTTGGATGAGATGCCTAATACGAACGTGTCCGTAGTATACAAAAAC…	NP_051848.1	myxoma virus	myxoma virus	Leporipoxvirus	Poxviridae	vertebrates	N	dsDNA	monopartite	N	cytoplasm	0.568216	1.56992	1.12091	0.617	54.16	2.52758	-0.385561	0.000824406
CMvDB1.10705	NC_001132.2	NC_001132	ATGTATTTAAAATCAACGAGCGGCATTAAAATGGATAGTTTTTTCGATACGTTTGTGAACGCCATGTATACGTGGGGTATCGTAGCAAGTAAATCCGTCATATGTGAGTTACTCACACGATTCGTTATCAAAGACGATATAGACGAGTTGTAG	NP_051833.1	myxoma virus	myxoma virus	Leporipoxvirus	Poxviridae	vertebrates	N	dsDNA	monopartite	N	cytoplasm	0.490196	2.28075	1.08511	0.6	51.55	0.856238	-2.01318	0.00351961
CMvDB1.10754	NC_001132.2	NC_001132	ATGTATTTCTTTAAACGATGCACGATGGTGTACGCATGTACCGCAGTTGCGTTGTTCGTAATGTCGTTGAAAATGTCCGTGGTAAACCACGGAACGAACAACGTATCCGTCACAAACGTATTTGTAACCCACAATAATACGTTCGAAAGACGTTTACCGTACGGGCTAAAAGGAGAGGAAGCGCAGATACGTCGTCTGTTAGAAAAGATTCCTGGACATCTTCCTAATTTCCTCTTATACGGCAAACAATGTATCGTCGTAGGAAATAGTTATAACTTACACAATAGATCTTTAGGACGAATCATCGACTCGTACGACGTGGTGTTTCGGTTAAACGACGCTCCCGTTCGTGCCTTCGAACGAGACGTTGGGACAAAAACGACGATACGTATGTTCTAC…	NP_051852.1	myxoma virus	myxoma virus	Leporipoxvirus	Poxviridae	vertebrates	N	dsDNA	monopartite	N	cytoplasm	0.563574	2.0069	1.11107	0.589	48.84	0.34126	-1.05374	0.00205591
CMvDB1.10641	NC_001132.2	NC_001132	ATGTCAAAACGAAACGAAATAGAACCAGGGGACGTGTTAATCGATGCATCGAAACGGGAATGGGTACTCGGGGACATTTTGGGAAAGGGTGGGTTTGGATACATTTACACGGCCCGTTTGTGTTCGGAAGAGGAATTTGACAAATACGTTATAAAAATAGAACCGAAAAGTAACGGTCCCTTGTTCGTAGAACAGGTGTTTTATCAACGGGTGGGTAAAACCGACATGGTCACGGACTGGTGTAAGAAAAATAACTTACCGTATTTGGGAATTCCTTCCTTTCACGGATTTGGATTTTATACAAAGAACAAAAAAGACTACAGGTTTATTATTATAGATCGTCTGGGATGCGATTTGTATAATATACTACAATACAACAATTACACACTTCCTTTGAAA…	NP_051856.1	myxoma virus	myxoma virus	Leporipoxvirus	Poxviridae	vertebrates	N	dsDNA	monopartite	N	cytoplasm	0.452769	1.47082	0.963127	0.6	53.01	-1.32088	0.645409	-0.00370479
CMvDB1.10747	NC_001132.2	NC_001132	ATGTCCACGTTCGTCAAACACGTGTATTTGCCGATTATGTTACAACCGCACGAGTTAACGTTAGACGTACGTAAGAACATACGAGACGCCGTGTATAAAGAATACCTGCACAGGGAATCGGGCGGCATCATGGCAAAAAAGATAGAAATATGTTACGACAAGGAGCTGCCCTTGGGCGAATTGGTAAACAATCACGTCGTTGTAAAAGTGCCCTGTATCGTAACATACAAGTACTATAAAAACGGCGACGTGGTTCAAGGAACCCTAAACATAGAAAACGAATCCAATATAACGGTACAGTGTAACGACCTCATCTGTAAACTCAGCAGGGATGCGGGGACTGTTTCGTTCAACGATTCTAAATATTGTTTTATACGAAACGGTATAGTGTATTGTAAC…	NP_051796.1	myxoma virus	myxoma virus	Leporipoxvirus	Poxviridae	vertebrates	N	dsDNA	monopartite	N	cytoplasm	0.551948	1.63761	1.02968	0.599	54.56	0.146953	0.149468	0.000975596
CMvDB1.10748	NC_001132.2	NC_001132	ATGTCGCGCACTTTATTGAGATTTCTGGAAGATGGTGCAATGAGCGACGTAACAGTCGTCGCCGGGGACTCGACGTTTCTCGGGCATAAAGTTATTTTATCTCTTCACTCGGATTACTTCTATCGTCTGTTTAATGGAGACTTTACCTCGCCCGATACGGTTACGCTGGACGCGACGGACGATGCCGTTCGTACGGTGTTTACGTATATGTACGCGGGATGTGACGGGTTAAACGATCGTACGATAGACGATTTACAATCCATTATCGTATTGGCGGACTACCTGGGTATAACGAAACTGGTGGACGAATGCGTACGTCGTATCGTATCTAAAGTGGACGTATTAAACTGCGTAGGGGTATATACGTTTGCGGAGACGTATCATATAACGGACTTGCAG…	NP_051723.1	myxoma virus	myxoma virus	Leporipoxvirus	Poxviridae	vertebrates	N	dsDNA	monopartite	N	cytoplasm	0.515686	1.86298	1.34921	0.583	52.41	1.26652	-1.43194	0.00174261
CMvDB1.10642	NC_001132.2	NC_001132	ATGTCGGACGAGGAAATCTACGCATATTGTGACCATAATAAAAACGATATTCGGTGTAAGTGTATACACCCAGACTCGAGCATTATAAAAATAGGCAAAGAGACTCGTTTGCCTTACTACTGCTGGTACGAGCCGTGTAAACGATCGGACGCCTTATTGGTGCGTTCTTTGAAAAAAAATATATCCAGATGTAACGTATCGGATTGCGTCGTTTCTCTGGGTAACGTAAAAATAAAAGACGGATATTTAGATATACGAAATGTATGCGGAACAAATTACGTATCGATGGATGAAAAACTCAACGTAACTTACCTAAATCAGGATATAGAAGAACCGATATTTGACCCGTTGTGGATCCCGTTATCGTTGATGGCGGTTACGACGCTTCTATTAGTATGT…	NP_051781.1	myxoma virus	myxoma virus	Leporipoxvirus	Poxviridae	vertebrates	N	dsDNA	monopartite	N	cytoplasm	0.447761	2.00032	1.15076	0.537	52.22	-0.147057	-0.401083	0.00605735
CMvDB1.10755	NC_001132.2	NC_001132	ATGTCGTTACACGCCAACGACGCGGACGAGTCGAAGGACGAAGAAGCTGCGTTCATCGGTTCCACAATTTACGGCAAGAAACTAAAGAAGAAACACCTGCTCAAAAAAGTCAGATGTATCGTGATCCTGCTGCGTGTAAGCATCGTTACGTCCATCGTGTCGCTTATGGCAATTGCCGCCATGTTAGCATTACAGTGCAGTAACTGCGAGGTCATTACGACATCGGCTCGTATATCGACGTATTCTTCCATTGCCCATTACGAGGCGAGTACGTGCAAAGGGATCGTCTTCGACGCGAGCTGTTATATGTTTCACAAAGAACCCAAAACGTTCTACGAGGCCGGGGCGGATTGCGCCAATCAAAGTGCCGTATTGCCTTTCAAAACACCTAAGGAGCAT…	NP_051835.1	myxoma virus	myxoma virus	Leporipoxvirus	Poxviridae	vertebrates	N	dsDNA	monopartite	N	cytoplasm	0.59322	1.49074	0.861381	0.652	59.83	2.5768	-0.569747	0.00266742
CMvDB1.10628	NC_001132.2	NC_001132	ATGTCTGTCTGTTCGGAAATAGACTATGCGTTATATACCGAGTTAAAAAAATTTTTGAACAGCCAACCGCTGTTTTTGTTTAACGCGGACAAGAACTTTGTGGAGGTCGTTCCGTCGTCTTCGTTTAAGTTTTATATACCGATAGGTGTATTTTCTAACAGCGACGTCGCTCTGATACGTCCCGTACATACGACGTGTACGAATCATATAGAGAGCGCCGACGCCACCTTTCCTAACCTATACCCGTTACAGAAACGTGTTGTTGCGGAGGTAACGACGTCTATGCGGCAGAAACTATCAACGCATAGACCTATGTACATGACGCTGCATCTATCGTGCGGGTTCGGTAAGACCATTACGGCGTGTTACCTCATGGTCGTTCATAGGAGAAAGACGGTC…	NP_051822.1	myxoma virus	myxoma virus	Leporipoxvirus	Poxviridae	vertebrates	N	dsDNA	monopartite	N	cytoplasm	0.533898	1.71673	1.02971	0.592	54.45	0.720225	1.04503	0.00319506
CMvDB1.10744	NC_001132.2	NC_001132	ATGTCTTGGTCCATAAACCTAGGAAGTGGATCCGGTGACAATTTTAAAACGCTCGATGAGATTAGAGCACATGTGAAATCTACTACAGAGACGGCGACCGCGGACGATATTTTCCCGGAAGATATCGAGATTCCCTCACCTAAGCAGAGTAAAACGAAACGCGCTCCGGCTCCTCGTAAGAAGCCGACACCTAAGACGTCGAAGAAGAAGGAAGAAGAGCCCCAACCCCCGCCCAAGGAGGAAGAAGTTAAGGAGTCGGATGAAGAGGAAGAAATCGTCGAGGAGTCCCCTAAATCTCCACCGGAGTCTCCACACACCACACAAAATACATCGGCGGCGGTGGACGCGTGCGATACCATGGATAGCTCGGACTTAAAACTAGTCACTGAACAAATTATT…	NP_051787.1	myxoma virus	myxoma virus	Leporipoxvirus	Poxviridae	vertebrates	N	dsDNA	monopartite	N	cytoplasm	0.492308	1.24913	0.915324	0.625	61	0.780989	-1.3438	0.00180354
CMvDB1.10745	NC_001132.2	NC_001132	ATGTTTCGTTTAACGCTACTACTCGCGTACGTCGCGTGCGTATACGGGGGCGGTGCCCCGTATGGCGCGGATCGAGGAAAATGTAGAGGGAACGACTACGAAAAGGACGGACTGTGTTGTACCTCCTGTCCTCCCGGGTCGTACGCCTCTAGGTTATGCGGACCCGGGTCCGACACGGTATGTTCTCCGTGCAAGAACGAAACCTTTACGGCGAGTACGAACCACGCTCCCGCGTGCGTAAGTTGTCGAGGGCGGTGCACAGGCCACCTATCCGAGTCTCAATCGTGTGATAAAACCCGCGATAGAGTCTGCGACTGTTCTGCGGGGAACTATTGTCTGTTGAAAGGACAGGAGGGGTGTAGGATATGCGCTCCCAAAACGAAGTGTCCCGCGGGGTAT…	NP_051713.1	myxoma virus	myxoma virus	Leporipoxvirus	Poxviridae	vertebrates	N	dsDNA	monopartite	N	cytoplasm	0.623853	1.53222	1.27957	0.633	54.99	-0.774841	-1.86129	0.00280111
CMvDB1.10762	NC_001132.2	NC_001132	ATGTTTGACCCGGTTCCTGATTTGAACCTAGAAGCCGACATTGAAATAGGAGACGTTAACGTCGAGGTGACTAAATCCCGTGTAGGGGAATCCACGTCGTACGTGTCGAAAAGCAAACGATTGTTCGTTCATAAAACGAAAGATGAAGAACGTAAACTGGCTCTTAGATTTTTCCTACCCCGATTGTATTTCCTATCCTACAAGGAAGTCAATTACCTGTTTCGATGTTTGGACGCCGTAAAAGACGTATGTATCACGAAGAAAAATAACGTGATCGTTGCGCCCTATATGATATTACTCATTATGTCGTCTAAGGGGTATAAGTTAACGGAATCGATGATAGAAATGTTCTTCCCGGAGTTGTATAACGAGAACAGTAAAAAGTTTAGATTCACGTCT…	NP_051811.1	myxoma virus	myxoma virus	Leporipoxvirus	Poxviridae	vertebrates	N	dsDNA	monopartite	N	cytoplasm	0.512195	1.75861	0.936209	0.609	53.16	-1.06318	-2.70239	0.0015093
CMvDB1.10688	NC_001132.2	NC_001132	ATGTTTTTCTACAAAGAAGTCATGGACACGGTCAAGTGCGTCAAGTTCTCCGAACACGCTAGTCTTCCTACAAAGGCCACGGCCGATGCGGCAGGATACGACCTATACAGCGCCTATGCGTATATCATTCCTCCACACAAACGGTGTTTGGTTAAAACGGATATAGGGTTGGGTATTCCGGAAGGGTGTTACGGCAGGATCGCGCCACGATCCGGTATGTCGTTGAAATTCTCCATCGACGTGGGCGGTGGAGTTATCGACAGAGATTACAGGGGCAATATAGGAATCATCCTCATCAACAATGGAAATGATACGTACTATGTAAAAAAAGGAGATAAGGTAGCACAAATAATTTTTGAAAAAGTAACAAGTGTAAATATAGAAAGCGTGGGCACGTTG…	NP_051726.1	myxoma virus	myxoma virus	Leporipoxvirus	Poxviridae	vertebrates	N	dsDNA	monopartite	N	cytoplasm	0.503356	1.39415	1.01801	0.636	60.45	-1.46641	-0.882452	-0.000442126
CMvDB1.10730	NC_001132.2	NC_001132	CTCTTTTTGAAGGGTAAACTATGCGACGTCGAAATCGTCGCGGAAGGCAAAAGCATCCGAGCGCATCGGTTGGTGCTTTCCGCGTATTCTAAATACTTTTACAACTTGTTTAATGGGAATTTCTTAGAAAAAAACGTAGACGTAATCGACTTAGAAGCGGATTATAAAACCGTATTTGACGTGATTTATTACATGTATACAGAATCGATAGAATTACACAAAGGGAATACCGAATCCATTTTCTCATTGGTTCATTACCTACAGATTAAACCCCTGATTAAAAAATGTATCTACGAGTTTAACAGCATCGTGAACGAAGAAAACTGTATACGTCTGTTTAAGTTCGCCGAATTATACGACCTGTCCGAGTTGAAACGCAGGGCGCGATGGCTTATGCCC…	NP_051871.1	myxoma virus	myxoma virus	Leporipoxvirus	Poxviridae	vertebrates	N	dsDNA	monopartite	N	cytoplasm	0.637795	1.62738	1.04112	0.64	50.54	-0.573407	-2.79635	3.69e-05
CMvDB1.10689	NC_001132.2	NC_001132	CTGCCTCCGGGACTCGCGACGTTTATTAAACACGGGTTTAATCATAAAGTCCAATGGCCGTTGTTAAACGTGGGAATCGTGTTAACGAACAAGACGACCGCGGTCAATGAAGAATGGCTGACCGCCGTGGAGCACATGCCCACCCGAAAGATATTCTATAATTACACATCGGGTGTGTTACGAAAAGAAGTACGTTTTTGCGCGTATTTAAACAAATCGCAGACGCAGGACAAAAACTACGTTACGTTGTACGACTTCGATTATTACGTTATACATCCAGACTCTACGTTTACAAAAATAGACAAACCGAAAGAGTTGGAGAATACGTTGCTTCACACGTTTCAAACGTATAAGTTTAAAAATATTCAGATGATCGAATTGATCGCGTTTAGTTCTGGG…	NP_051831.1	myxoma virus	myxoma virus	Leporipoxvirus	Poxviridae	vertebrates	N	dsDNA	monopartite	N	cytoplasm	0.558219	1.90979	0.928861	0.592	49.51	0.255788	-0.273678	-0.000631277
CMvDB1.10753	NC_001132.2	NC_001132	GTCGCAACTCTCTTATGTGCGATGTGTATTGTACAGGCAACGATGCCTTCGTTGGATAATTATCTGTATATTATTAAACGTATTAAACTATGTAACGACGACTATAAAAACTATTGTCTAAATAACGGAACCTGTTTCACCGTAGCATTAAACAATGTTTCACTTAACCCGTTTTGTGCGTGTCATATTAACTACGTGGGAAGCCGATGTCAGTTTATTAATCTAATTACCATTAAGTAA	NP_051724.1	myxoma virus	myxoma virus	Leporipoxvirus	Poxviridae	vertebrates	N	dsDNA	monopartite	N	cytoplasm	0.3625	1.76971	1.18655	0.61	55.99	0.138626	-0.647167	0.00309557
CMvDB1.10678	NC_001132.2	NC_001132	TACGAACCGGTAATCTTGCTGGGAATTATTTGTTTTACCGTGTTGGTCAATTTCAAACTATCGACCAAAGCGAAGATAGACGTGATATTTTTCATCCAATCCATATTATTTATGTGGTTTATATTCCACTTTGTACATTCAGTGTTTTAA	NP_051818.1	myxoma virus	myxoma virus	Leporipoxvirus	Poxviridae	vertebrates	N	dsDNA	monopartite	N	cytoplasm	0.48	1.44	0.868127	0.563	61	0.0218386	-0.12763	-0.000750374
CMvDB1.10664	NC_001132.2	NC_001132	TACTCCACGGATATCCGTTACGGAGACCTAACGACGATCATCTCCGTGCGTCATAAAACGAGTACGTCCAACACCGTATTTCAAGTATTTAACGAATCATCTGTAAACTATACCCCCGTCGATAACGATTACGGGTACCCTATTATCATCACGTCGTTTTTACAAACGGGTCATAATAAGTTTCCTATTAGTTTTCTATACATCGACGTCGTCGCGTCTGATGTGTTTCCCAAGTTCGCCAGGTTGTCACCGACCGATGTAGCGACAGTGTATAGCGTCTTGCAAATAGGCGACACAAAAGACGCGTTAAAACTCCCTAGAATGTTAGAAACGGAAATATCCGCGAAGATATTATTTCACAAAGACTTCCCGCTGAAGATAGTGAGATTTTTCAAAAAT…	NP_051780.1	myxoma virus	myxoma virus	Leporipoxvirus	Poxviridae	vertebrates	N	dsDNA	monopartite	N	cytoplasm	0.532895	1.90099	1.08159	0.57	52.93	-0.00353251	-1.47565	0.00104614
CMvDB1.10630	NC_001132.2	NC_001132	TCGTTCTTCAAGTATTTGGCGGCACAGGAGGACGACGTCGCGATGTCGGACGTTCACACGATCGTAGACTATTTAAACTTTTTACTAGCCCTATTAATTAAATCGAAAGATAAACTAGAAGCCGTAGGATATTATTACGCTCCTCTGTCGGAGGAATACAAAGCCGTGTTTGATTTCACCGACACAAAGTCGTTGAAACAATTGTTTAACAAACAACCCGTGTACGTTGAGAGCGACTCTCCCATTTGCGTGGATAAGGGATATTTGGCAGATTTTGTTCTCGCAACGACTAGATTAAAGAAACAATTACCTTTGGTGTTGGATAAGGAAGTTACGTACGTAGATCCGTATAAGGATAAACGATTCGCAAATATCCTGTCTATATTGCATAAAAACTGA	NP_051774.1	myxoma virus	myxoma virus	Leporipoxvirus	Poxviridae	vertebrates	N	dsDNA	monopartite	N	cytoplasm	0.488722	1.72941	0.959677	0.584	49.6	-0.549802	-0.0211981	0.00362952
CMvDB1.10696	NC_001132.2	NC_001132	TTTAGAGATCTTATTTTGTTCCATCTTTCTAAATTTTTACTCACGGAAAATGAAGATTCTATTAAAATGTTCGTGTCGTTATGTAGGGGGTTCGATATTAACCCGGAACATCTCATTCTTAGCGTTCTGAACAAACAATATCTAAAAAAATTAACGAAGGTCATACGGCACGAGATGTTGCTCCCGGATATAACCGTCTGTTTTCAAGACGACATCGTAAACGAGTTGTTACGTCTGCGTCTTTGTAAGTTTTCTAAACAGATCAAGGCCTCGTATAAACTCACCGCGTCTATGAAAGGTATCGTATACGTTAAGGATCAAAAGATTTACCTATCGGCCGTGAACGACGAGTTGTTAGATTTTCTACTTAAGGAATACACCCCGCATATATATAAATAT…	NP_051761.1	myxoma virus	myxoma virus	Leporipoxvirus	Poxviridae	vertebrates	N	dsDNA	monopartite	N	cytoplasm	0.457143	2.00424	1.06666	0.571	55.2	-1.22887	-0.77928	0.00825579
CMvDB1.12739	NC_001266.1	NC_001266	AACGAACGACTCCAGTACTCGCATTTGATGAATTATATTACAAAACACAACAGAAAGTTGTCTAAAACCTACACGTGGAATGACGATTCACAAAGAGTCTCTGCCACGGGATTTAGCAATCAGCGTCTGCGATGGAGTAATAAAACGTCCATTTGTTTAATATTATCCACGTTGGATAATAAGTTTATCGCGTGTTCAAGAAAACATAGTTTTTTATACTCGGAAATTGTACGATGTCGTAGTGTGTTTCGTAAGAAGAGATTGTTTTTAACCTATACGAGGTTTCTAAAGAAAAAGGAACGACCGTTTCTATCGTCAAAGTTAAACGTTCCTTTGGACGACCCGGGCACGGAACACAATGACATTATATTCCCGGGGGGGTTGCCTAAAAACGAGGAA…	NP_051974.1	rabbit fibroma virus	rabbit fibroma virus	Leporipoxvirus	Poxviridae	vertebrates	N	dsDNA	monopartite	N	cytoplasm	0.397683	1.78466	0.919587	0.555	51.36	0.923174	-0.994137	0.00247823
CMvDB1.12672	NC_001266.1	NC_001266	AACTTGGCCGTAATTAGGTTATTTAAACACCATGTCAATAACATTCCTAACATATTACCGCATCAGTTGGCGACGTTGGACTACTTAGTACGAAGTATCATAGATGAGAATAAAAGCGTATTGTTGTTTCATATTATGGGGTCGGGGAAGACGATTATAGCGTTGTTATTTGCGTTGGTAGCATCGCGTTTTAAGAAAGTGTACATATTAGTTCCAAATATAAACATTTTAAAAATATTCAACTACAGTATGGACGTGGTTATTAATCTATTCAATGCCGATTACATACTGGAGAACATATTCATCTATTCGACGACTAGTTTTTATTCGATCAATTATAACGACAATGTCATTAACTACAATGGATTATCTAGATACAACAACGCCATTTTTATCATC…	NP_051970.1	rabbit fibroma virus	rabbit fibroma virus	Leporipoxvirus	Poxviridae	vertebrates	N	dsDNA	monopartite	N	cytoplasm	0.466142	1.61016	1.00817	0.59	51.51	1.33673	-1.89355	0.00194183
CMvDB1.12731	NC_001266.1	NC_001266	AAGCGAAACGGGATAGAGCCAGGGGACGCGTTAACCGATTCGTCGAAACGGGAATGGATACTCGGAGACGTTTTGGGAAAGGGAGGGTTCGGATACATTTACACGGCCCGTTTGTGTTCGGAAGAGGAACGTGACAAATACGTTATAAAAATAGAACCGAAAAGCAATGGCCCCTTGTTCGTAGAACAGGTGTTTTATCAACGTGTGGGTAAAGTCGACATGATCGCGGATTGGTGTAAGAAACACAACTTGACGTATTTGGGGATCCCTTCTTTTCACGGATTTGGATTTTGTACAAAAAACAAGAAAGACTATCGATTTATTATTATCGATCGTCTAGGATGTGATCTGTATAATATATTGCAGCACAACAATTACACTCTTCCTTTGAGAACCGTG…	NP_052028.1	rabbit fibroma virus	rabbit fibroma virus	Leporipoxvirus	Poxviridae	vertebrates	N	dsDNA	monopartite	N	cytoplasm	0.432787	1.60794	0.998523	0.59	56.23	-1.13048	-0.330225	0.00376391
CMvDB1.12659	NC_001266.1	NC_001266	AATCTGAAGTTATGTAGCGGATGTTATCACAACGGTATCGTATCAGAAAACGGATACGAGTTTTGTGTATTCTGTGAGTCTATCTTTCAAAAGTCATCGAAGTTACAAAAGAAGTCCAACTTTCACGTGTCGAATAAACTTATACATCTTAGAAACGTATTACGTCGACTGTTATCGAGTCAGTGTTCCGGAGAGATAATTTCAGAATTGTTGGAACTCATGCAACGTAACCAAATTTCTACGAACGACGTAGACGCGAACTTTGTATCCAGTTTCTTAAAGGCACATGAACGCATTAATAAAAAAGATTATAAACTAGTGTTCGAAATCATTAACCAGGTAAAAAGAGAAAAACTAAACTTAACAACAGAAAAAATCAACGAAGTCGTTGAAATATTT…	NP_051979.1	rabbit fibroma virus	rabbit fibroma virus	Leporipoxvirus	Poxviridae	vertebrates	N	dsDNA	monopartite	N	cytoplasm	0.415179	1.67797	0.852012	0.595	53.98	-0.919807	0.0494052	-0.000511554
CMvDB1.12743	NC_001266.1	NC_001266	AATGCACGTATCGCCGATTTGTTGTACAATTACTTGGGTAGACCCCCGTCGTTATCCGAATATCATATGTTGAAATTACAACACAGGAACATACAAAAAATAATAGCGTTTAACAAAGACATATTTATATCGTTGATCAAAAAGAATAAGAAAAAATTTTTCTCTGATATCGATTTGACGTCTTCCGAAATAAAAACATCTGTGTTGTCGTATTTCTCGAAGCAACGAGACACGTATTCTATAGGCAAGTTGTACACTATCATAGAACTACAAACAATTCTCGTATCCACATATACGGACGTCTTAGGAGTCTTGACGCTCAAAGGACCAGATATGTTCCCGTCTAGTACACGGTACGATATAAAGTCGATTAAACAAATTGCGACATCCGCGTTACAC…	NP_051916.1	rabbit fibroma virus	rabbit fibroma virus	Leporipoxvirus	Poxviridae	vertebrates	N	dsDNA	monopartite	N	cytoplasm	0.47548	1.64252	0.994087	0.587	59.95	0.466588	-0.752759	0.000556743
CMvDB1.12686	NC_001266.1	NC_001266	ACGCTATACACACTGTTCGTTAAACGATATTTACACAACCTATCGTTGTATACTACTCCTGTAAACACTACGTGCGCTATACATATCGGTGAAATACAAGGCGTATTCGAACGATGTAAGTTGCAAATTCTTAACTTTTGTTCCAATAATAAAGAGTTGAGTTTCAAATTATTGATAAAAACGTTTAGGGAAATATCGGAGATATTACCTGATAAAGAACGAGACGCGTTGGCTAAAGAAATAGGAATCGATTTAACGAAGGCCGACGATGACCCCAGCCAGGACATCGTCCGTAACTGTAACGTGTTTTCGGATGTAAAAAACGTTATAGATATACAAAAGTTTGATGCGGGGTATTGTGTCGCCCCCGAGAATAAACACATCCTGTTACAGATCGTG…	NP_051908.1	rabbit fibroma virus	rabbit fibroma virus	Leporipoxvirus	Poxviridae	vertebrates	N	dsDNA	monopartite	N	cytoplasm	0.427885	1.96804	1.16418	0.556	57.48	-1.39255	-0.626059	0.00272127
CMvDB1.12777	NC_001266.1	NC_001266	ACGGCTACGGAGGATTTATCTAAATTAAAAGAGTTGTTAAAACTAAAACAATGTCGGTATATATCGGATCAAAAGACCAGGGACCAATACAACACACTCATCGACTGGGCCAGTTACAAATACTGGAAATTGGATATTTCTAAAATCGTTACGAGTGAGACATCCATCAGCAGCTATTACAAAACACCCACTAAAAAACCATTTAAGATAGAGAAAGGTAATTACATTTTTTTACCTATGTGTTTCGGTAATGTGTTTATTTATTTCAAGGGAAGTATGATGGAACTGGGATCGGGAAACACTATCGACGTCGACGATCGTATGAGAGAAATTAACGACGCTATTCTACTAGACTTAGACGTTGAGTTTCTCCGATTCGTGTACTTTAAGGAACGATGG…	NP_052000.1	rabbit fibroma virus	rabbit fibroma virus	Leporipoxvirus	Poxviridae	vertebrates	N	dsDNA	monopartite	N	cytoplasm	0.48926	1.48734	0.917241	0.633	56.94	1.44913	-0.109104	0.00204871
CMvDB1.12641	NC_001266.1	NC_001266	AGACGGGTATTTTTATCTCACGAACCTTACGTAATAGAATATCATGAGGACTGGGAAAACATCATCACTCGACTGGTTGATATGTACAACGAAGTCGCTGAGTGGATTTTGAAAGACGACACGTCTCCCACACCTGATAAGTTCTTTAAACAGTTGTCTGTGTCACTAAAGGACAAGAGGGTATGTGTATGTGGAATAGATCCGTACCCGCGAGATGCCACGGGAGTTCCGTTCGAGTCTCATAATTTTACGAAGAAGACGATCAAATATATAGCCGAAACTGTGTCTAATATAACAGGCGTGAGGTACTATAAAGGATATAATCTAAACAATGTAGAAGGCGTATTTCCTTGGAACTACTATCTAAGTTGCAAAATAGGTGAAACAAAAAGTCACGCA…	NP_051968.1	rabbit fibroma virus	rabbit fibroma virus	Leporipoxvirus	Poxviridae	vertebrates	N	dsDNA	monopartite	N	cytoplasm	0.422018	1.28541	1.03367	0.606	57.85	-0.829752	1.29604	-0.00148985
CMvDB1.12775	NC_001266.1	NC_001266	ATAACCCTTTTTCTAGTTTTATGTTATTTCATTCTTATTTTTAACATCATCGTTCCGGCGATTGCAGAAAAGATGCGAAAGGAATACGATGCGTACCTAAAATACACCCACTTGAAGAAAGACGCTGTGTGTGTAGACGATAGATTGTTTACCTACGATTTTAAAACATCCGGAGTCGTTGCAAAAATGTTCTTAGACTTCGACGGAAAACCGTTACAGTGTTCGAAGGTACATGAGATACGACACAATAACGTGATATACTGCGACAATGACATAAACGTACTAGATCTTAGAAAATCGTGTTCCAAGGCGTATTTAGATTTATTTTTTACTACTTAA	NP_051999.1	rabbit fibroma virus	rabbit fibroma virus	Leporipoxvirus	Poxviridae	vertebrates	N	dsDNA	monopartite	N	cytoplasm	0.424779	1.91371	0.921665	0.579	44.94	-0.0271651	-1.22202	0.00278135
CMvDB1.12660	NC_001266.1	NC_001266	ATACTGGTAGTATACAACACGTGGCCCAGTGGGTTAATTCGCGACGTTAGGAAAAGTGTACCTTTTCCAACGCGTCACTCTTGTACTTTTTCAGACGACGTTCGCATAGATAATTCGTATTCGTCCGTAGTGTTATCGAACCCTACGTTCGTTCAATTACTTAAGATGTGTGTACACATCAAACGCGTACAGTGGAAAGGTAAGATTATCTTATTGTTTGAATGCGATAATAAACCTCCGCCTTTTAGGCTAGTA	NP_051994.1	rabbit fibroma virus	rabbit fibroma virus	Leporipoxvirus	Poxviridae	vertebrates	N	dsDNA	monopartite	N	cytoplasm	0.423529	1.75798	1.18626	0.551	50.94	-1.32859	-1.59676	-0.00132673
CMvDB1.12713	NC_001266.1	NC_001266	ATGAAAATGTTAAACAGACAAACGGTAGGTAAAATTAAAAAAATATCTACACCTGCGGCTATTTTTATGATTATATCGACGATCGTAAGCGGTATTGGTACGGTGTTACGCTATAAGGACGATCTCTTCCCCAATGCATGCGACAGAGGGTGGATGTCATACGATAACTATTGTTATCTCAATACAAAAATTCAACTATCCGTGTACGGAGGAGCCGTATTGTGTGCTAACCACAAGGCTAGGATTCCGAAGGCTAACTTTCGACATTTGAAAGTTATATCGTTGACGTACGGGAGAGACTTCTGGGTAAGTCTAATGAAACAGAAAGACGGTCGTTGGATAGATATAAATACGAATAAAACGGTTAATATGGATGGTAGTAGAGAATTGGTCGAGATT…	NP_052011.1	rabbit fibroma virus	rabbit fibroma virus	Leporipoxvirus	Poxviridae	vertebrates	N	dsDNA	monopartite	N	cytoplasm	0.44186	1.59014	1.15887	0.598	57.93	-0.360817	-1.04587	0.00407557
CMvDB1.12668	NC_001266.1	NC_001266	ATGAAAGAGCGACTGTTTTTCATTTGGTTCCTCACAGTCACATCTACAGATACCGTGCGTCTCACATCATACGACCTAAACATATTCGTTAATTGGCGAGATGATGGATACGCCTACAACGTCAGTATTAAACCGTACACGACGGGTACGTGGATTAACGTGTGTGAATGGGCCTCGTCGAGTTGTAACGTGTCGGCAGCTTTGCAAAACGATTTGGACATCATGACCTGGGTTAGGTTGACCCGACTCGGTGAATCCATCGAGTACAGTCTAGAACCGACGTGTAACGTGGCCCGTTTCTCACCTCCGGAGGTACGCCTCTCGCGGCTAGGACCCAGTGTAGAAGTTGTCATTCAACATTCCGTTGTGAATCTACGGGGAGATAATGTCCCCGTCTAC…	NP_051894.1	rabbit fibroma virus	rabbit fibroma virus	Leporipoxvirus	Poxviridae	vertebrates	N	dsDNA	monopartite	N	cytoplasm	0.551331	1.48359	0.939878	0.672	55.26	1.67883	-0.362783	0.00608961
CMvDB1.12704	NC_001266.1	NC_001266	ATGAAAGCCAATAATAGATACCAAGATAAACATTATGAAAAAAATGTCGCTAATAAACCCAGGAAAGAGACCAACGAATCGACTAAAACGTGCGGTTATGAGGACTTTATAACACAACGATTACATCTCCACGAACGAGAATCGAGGGATTTGGAGTGTAATGCCATTGTCGTAAATTGCATGTTAAAACAGGCGGGTAAAGAAGAAACGGAATGTTGGATAGAACTCTCGTCTCTGGTTCGTTATAAAAAGGCGTTAGGGTTTCCGTTATTGAGAGGATATAAACAATTTTCTTACGGTAAGATGTTATATTTTGAACAGTTTAAATACACAACTGTAGAAAAACTAACTCCTCAGACCCTATGCATTACCGATGCGATTCTATTTCAAATCGTTGTT…	NP_051946.1	rabbit fibroma virus	rabbit fibroma virus	Leporipoxvirus	Poxviridae	vertebrates	N	dsDNA	monopartite	N	cytoplasm	0.388158	1.87574	1.0676	0.548	52.05	-1.40946	-0.817497	0.00656136
CMvDB1.12642	NC_001266.1	NC_001266	ATGAACAATACAGTAATCAATTCGTTAATCGGAAACGAAGACTATGTCAAACGCCATAACGTATTTGGAGTAGACGTACAAACCCCTACTCTTTACATGCCTCAATATATCACGATTAATGGTATCGTATCGGGAGGAGTCTCATGTGAGCAACCTGTTATATCGTCGTTCGAAATTAGAGATCAATATATTACCGCACTAAGTCATTTCGTTCTAAGTATAGATCTACCCGAGGTGAAAGGAATAGGAAAGTTCGGATACGTTCCCTACGTGGGCTATAAGTGTATACAACACGTATCCATCGCGTCTACGGAGGGTACGATATGGGAATCGTCAGGGGAAGATATATACAACTCGTGTGTAAACAACTTAACGGCTATGATAAACTCGGGATACTCT…	NP_051977.1	rabbit fibroma virus	rabbit fibroma virus	Leporipoxvirus	Poxviridae	vertebrates	N	dsDNA	monopartite	N	cytoplasm	0.475588	1.59777	1.11625	0.603	55.1	-0.672551	-0.892956	-0.000935508
CMvDB1.12712	NC_001266.1	NC_001266	ATGAACCCAAAGTATTGGGGAAGAGCTATATGGACAGTTATTTTTATAATCCTATCGAAGGCAAAAGCGTCTGGTAATATAGAACTATGTAAACAACACCTATATACTATCGTGGAGACTCTACCATGTCCCTTGTGTAGATTACATGCGAAAAAAGCTATACAGGAGAACAACGTAATGTCTAGCGATGATTTAAACTATATTTACTTTTTCTTTATTAGTTTATTTAACAATTTAGCTTCCGATCCGGTTTATAAAATAGATTTAAACAAAGTAAGCCCACTTATTTAA	NP_051924.1	rabbit fibroma virus	rabbit fibroma virus	Leporipoxvirus	Poxviridae	vertebrates	N	dsDNA	monopartite	N	cytoplasm	0.309278	1.05387	1.17218	0.562	43.38	-0.534735	1.26032	0.00223574
CMvDB1.12727	NC_001266.1	NC_001266	ATGAACCCTGTTACTGTTTTTTTTGTAGTTGTCGTCACGGTCGCCGCATGTATGATTCTGTTTCAGGTGTATTCTATTTACTTAAACTATGACAATATAAAAGAGTTTAACGCTATGCATTCTCCTTTGGAGTACTCTAAAATGGTGAATGTTACCGCCATAGACAGACGGATACAGGACGCGAACGACGACATATACGATGCTAAACAAAAATGGCGATGTGTTAAGTTGGACGATTCGTATGTGTCATTATCTATGTTCGGATATAAGTCGGATGGTATAGGTATACGTCGATTTCGTACCCTCAACAGCTGTATCGATTATACTTTTTCTACATCCACCCACTCCAGTATCTTGAATCCGTGTATATCCCCAAACGATCCGAAAAGCAGAGAGTGT…	NP_052005.1	rabbit fibroma virus	rabbit fibroma virus	Leporipoxvirus	Poxviridae	vertebrates	N	dsDNA	monopartite	N	cytoplasm	0.439716	1.53528	1.05608	0.648	59.54	-2.13685	-2.27791	0.000369586
CMvDB1.12701	NC_001266.1	NC_001266	ATGAACGTCATACGTAGTAGAACGTTAAACATATACGAGGAACAACTCACGTCGTCCGTCGTATACTGGATGTACAGAGAACATCGTATACGGGATAACTGGGGACTGTACTACGCTCAACAAAAAGCGTTACGATACAGAGTCCCCCTATATGTGTGTGTATGTTTGACACCATTCCATCTTACCACGTCGAGACACATGGCGTTTTTATTAGAAGGGTTACGGGAGGTAGAGGACGAGTGTGTGAAACGATCCTTCGGGTTTGTATTACGGTACGGATGTCCCAAAGACGTTCTACCTGAAGAAGTTAAGAAACATAACGCTAGATGGATATTTGTGGATTTTTATCCGTTACGCTATCCGGAAAAGGATATATCTGATGTCGTAACTGCTTTACGC…	NP_052016.1	rabbit fibroma virus	rabbit fibroma virus	Leporipoxvirus	Poxviridae	vertebrates	N	dsDNA	monopartite	N	cytoplasm	0.451247	1.62195	1.218	0.581	51.05	0.415924	-1.4259	0.000267927
CMvDB1.12655	NC_001266.1	NC_001266	ATGAAGAAAACGTTGATCCTTTTCGGTAAGCCTTTGTGTGGGGTATGTGAAGCGATTAGCGAGGTATTACAAATGTTGGAAAGTGATTACGATATACTAAGAATTAATATTATATCATTTTTTTCAAAAAATGGACAGATCAAAGAGTTTGAAACGGATCATGGAGTGACGTTTATAAATAACTTCTTCAAGTATTTAGCGACCGATGCAGCTTCGTTGTTTAAGTACGATCCCGAGTCGAAACAAATGGCCTATGTAAACATATCCAAGTTCTTTAACCTGGCCATCATTGACAAATCGTTCGTTAAAAAGGAACTCATGGAAGAGGAGATAGAAAAGGCCGTC	NP_051937.1	rabbit fibroma virus	rabbit fibroma virus	Leporipoxvirus	Poxviridae	vertebrates	N	dsDNA	monopartite	N	cytoplasm	0.478261	1.41538	0.759076	0.605	61	0.594668	2.07574	0.0056267
CMvDB1.12647	NC_001266.1	NC_001266	ATGAATAATAGAGCGTGTCCTCGCTATTACGAGTTTAATAAAGTAAACTATAAAGCCGTATGTATGTTACGAGGAAATGATATAAAGGGCGTTATACATTTCGAGCAGTTACAAAATGATATAGTTGTCGTATTCGGTGTGATATTGGGACTAACTGAAGGATTTCACGGTATAAACGTTCACGAGTTTGGAGATGCGTGTGGTAACGAATTAGGAGAACACTATAATCCCGAAAAAAGCAGTCATGGATCTCCGTCAGATGTTCATAGACATGTTGGAGATCTAGGTAATATTCACGCCAGTAAATACGGGGTATCGTATGTGCACATTATAGATGGTAAAATTACATTAACCGGTGATCGGTCCATAATAGGACGTTCGTTGGCAGTTCACGAACGA…	NP_052020.1	rabbit fibroma virus	rabbit fibroma virus	Leporipoxvirus	Poxviridae	vertebrates	N	dsDNA	monopartite	N	cytoplasm	0.316456	1.59328	1.19108	0.576	54.26	-0.714866	0.498599	0.00289867
CMvDB1.12654	NC_001266.1	NC_001266	ATGAATACCACTATATTAATACACGACGACGATATACAAGTTAATGATTTAAAAGAAAATAAAACATTCTTATTATTAAGTGAACATAATGAACGTATAATCGATAAACTATGTAGCTGTCTACTACCCATTATTTTTTATTGCGACTATATAACGTCTCCGGATGATGAAGGTACGTTAGAAACGAGGATTTTATCTTCCAGTTATATGATACGTGATAAATACGTAAACGTGGAGGAGTTTATCACTGCCGGGCTCCCCCTGTCGTGGTGTGTGAATCTTCCGGAAAAGGCGCATTCTACCGCATCCGACTCGTTAATTATACGAGATGTTTTATACTATAAAAAAGATTGGATACGTATCTTATTAATCCAATGTCCATCAGCCATATACACGGAC…	NP_051967.1	rabbit fibroma virus	rabbit fibroma virus	Leporipoxvirus	Poxviridae	vertebrates	N	dsDNA	monopartite	N	cytoplasm	0.390041	1.82646	1.13088	0.555	54.79	-0.30146	-2.12358	0.00398572
CMvDB1.12753	NC_001266.1	NC_001266	ATGAATAGATTTAATGAAAAACAGTTTTCACGGAAAAGTTTACTAATGTCCCCATTTAGAATAGCGTTAGTCGGGGGGTCCGGGTCGGGTAAGACTGCGTACCTATTGTCGCTGTTTAACACGTTGGTATGTAAATATAAACACATTTTTTTGTTTACACCCGTCTATAATTCGGCGTATGATAGTTACGTGTGGCCTGACCATGTAAACAAAGTCACAACCCCTGAGGAGTTGGATTACGCGTTGATTACAACGAAACAGAAAATCGAAAAGTACATAGAATGCAAAGGTACAAAGAAAGCCGATATGTTCTTACTTATCTTGGACGACATGGGAGATAAACAGACTAAGTCTAGTTGTTTGTTAGACTTTTTGAACCACGGGAGGCATTTAAATACG…	NP_052009.1	rabbit fibroma virus	rabbit fibroma virus	Leporipoxvirus	Poxviridae	vertebrates	N	dsDNA	monopartite	N	cytoplasm	0.515625	1.35529	0.970737	0.631	52.53	-0.479932	0.907229	0.00240906
CMvDB1.12736	NC_001266.1	NC_001266	ATGAATATTTTAAGTATTCTTGCGTTATTGTCGACGGTCGCTTATGCTTACGCCATTTATTGTACTAATACGACGACGGTATATGAGCATGTAAACGTTACTATTAGTTGCAATAATACTGGAAGTAGAGACAATGATAGTAGTAATAGGCTTACGTTCCATCTTATAACGTGGAAAAAAGATAATAAAACTACTGTAGCGGGATATGGTCCAAGTGGGCCAGCTATTGGTAATAAAAACAAAATAGAGTATTTATCCACTGGATACAACACGTCCACTATCTTGATAAAAAATGTAACCGTGAAGGATAGTGGACTCTACTACTGTATATTCGAGACAATTATGCCATTATCTAGCGAGGAAGGAGTAGTGTGGGTAAATGTAACTACACCTAGTGCG…	NP_052027.1	rabbit fibroma virus	rabbit fibroma virus	Leporipoxvirus	Poxviridae	vertebrates	N	dsDNA	monopartite	N	cytoplasm	0.333333	1.4188	1.20573	0.531	44.95	-0.48071	-1.0452	0.000502535
CMvDB1.12680	NC_001266.1	NC_001266	ATGAATCGCTCCTTGTTAAGTTTTTTGGAGAATGGTACCATGAGCGATGTGACCATCATCGCCGGAACCTCGAAGTTCACGGCCCATCGATTGATTTTATCCGTACACTCTGACTACTTTTATCGTCTGTTTAACGGAGGGTTTGAGGTTCCCGACACGGTAACATTGGACACCGACGATGTCGTCCTTCGTGAAGTACTTACCTACATGTACACGGGATGTAGTAACGTACGAGGAAGTACCGTGGAAAACATACAATCCGTTATCATTCTAGCGGACTACTTGGGTATACATAAACTGGTGAAAGAGTGCATCGATTACATCGTAACTCAAGTAGAACCGTCAAACTGCATCGCGATATTCCAGTTCGCGGACACCTATCACATAGAGGACTTAAAA…	NP_052043.1	rabbit fibroma virus	rabbit fibroma virus	Leporipoxvirus	Poxviridae	vertebrates	N	dsDNA	monopartite	N	cytoplasm	0.571709	1.33719	1.03598	0.655	54.54	0.0144877	-0.79859	0.00314283
CMvDB1.12666	NC_001266.1	NC_001266	ATGACAATGTACGGGGGACATATTCACCTCATTATAGGACCCATGTTTGCCGGTAAAAGCACGGAACTAATTCGTCTAGTTAGACGTTATCAAATAGCGAAACACAAATGTCTCGTTGTAAAATACGAAAAAGACATACGTTACGGAAACGGTGTATGTACACATGATAACATGAGCATAACCGCCGTATGTACCCCGTCGTTGGACAAAATAGACTCAGTAGCCGAAAACGCCGAAGTTATTGGGATAGACGAGGGACAGTTCTTCCCCAATATAGCAACGTTTTGCGAACGTATGGCGAACGCTGGAAAGGTATTGATCGTGGCTGCGTTAGACGGAACATTTCAACGTAAACCATTTAGCAACATTTCAGAACTGATACCGTTGGCTGAAAACGTA…	NP_051950.1	rabbit fibroma virus	rabbit fibroma virus	Leporipoxvirus	Poxviridae	vertebrates	N	dsDNA	monopartite	N	cytoplasm	0.413408	1.60725	1.031	0.601	52.47	-1.91629	1.41355	-0.000284981
CMvDB1.12646	NC_001266.1	NC_001266	ATGACGACGTTTGAAACGCCTCGAGAGACCGTATTTATAGAATCGGTTGACTCTATCCCTCAGTCGAAAAAGACTCACGTATTTGCGATATGTGTAACGGTCGATAATAAGCCTATTGTAGCGGCTAGGCGTAGTTCGTTCGTATTTCAAGAAATCACTATGAACATGAATCCGCCTATTGTCGTTACGATTTCTAAACACTTAACTAACTACATGTATAACAACGAAATTAAGGAGATAAAAAGAAAACTACAGAAAGGTTCCGCGCCTATTTATAAGACATCGTTTGAAGAATTAATTTTATTGGGCGGAAAACTAAATAAATCAGAAACGATAGACGACTGTATACGGAGGGAGATCAAGGAGGAAACGGATTCTAAACTTACGATAAAAAGTATA…	NP_051973.1	rabbit fibroma virus	rabbit fibroma virus	Leporipoxvirus	Poxviridae	vertebrates	N	dsDNA	monopartite	N	cytoplasm	0.38835	2.16862	1.05174	0.555	46.36	0.539981	2.0741	0.00301349
CMvDB1.12682	NC_001266.1	NC_001266	ATGACGACTGTACCGGTAACGGATATAACCAATGAATACGCAGTTACTACGTTTTCGGAGGACGGCTATCCTTCGAATAAAAACTATGAAATCACAACGGGTCAATTATCTATCTTAAGAACGGTGAACGATAAACTACTCGCTAAAACAGAATCTAAACTAAGCAACATTGATGACCGATCACCGTCTGATATCTTTGTACCGGGTGAGGATTCTCCCATTACTATTATAGAACATGTATCTCCTCAAACGACTTTCGTCGATCGTGTACTTAATAATTCGGAAATCGTACTGGCCGAACAACAACGACAACAAAGAGTGAATATAAAAATGGTTGGAAATGAAACCTTCATTCAACGAGAACCCGTCGAGGCTACTACTAAAATAACCTCTATACAA…	NP_051989.1	rabbit fibroma virus	rabbit fibroma virus	Leporipoxvirus	Poxviridae	vertebrates	N	dsDNA	monopartite	N	cytoplasm	0.347134	1.69222	0.922345	0.57	50.29	-0.104397	0.498582	0.000625449
CMvDB1.12754	NC_001266.1	NC_001266	ATGACGATCACAATGATCGATATGGAGGTTTACCTGGTGGACGAGAACCTGTCAATTAAAAACGCGGGTCTGAGTCACGGATACAGTTGTGGATGCATCCTCAAATTGGACATAACCTCTCCCAAAAAAGTTAAGATGTTAGTAATTACTAAAGTTACATCTTTCCAGGCGATACAGGAACTTAAACCATTGAACGCCAAATTAAACGGATCTGACCTCGATACGGAGCTAGTAAAATGTTACAACACTACCACAGATTTGACTGTGTACAAAACGTCAGCGTATCACCGCGACATGCCGGATAAGGAGTATTGTGTTACGCGAATCTACTCGGTGATGGCAAACATCGACTCCAAGTCCACGATCGAGTTCTACGGTACGACGAGTGATGAGTTTCTC…	NP_051952.1	rabbit fibroma virus	rabbit fibroma virus	Leporipoxvirus	Poxviridae	vertebrates	N	dsDNA	monopartite	N	cytoplasm	0.541872	1.32361	0.946338	0.65	53.84	0.00483793	-0.278004	-0.00190257
CMvDB1.12768	NC_001266.1	NC_001266	ATGACGGATACGGTCAAATGTGTTAAATTCTCCGAACATGCTAGTCTTCCCACGAAGGCTACGAAAGATGCTGCCGGGTACGATTTATATAGCGCCTATGCGTACATTATTCGTCCTAGCGAACGTTGTTTGGTTAAAACAGATATAGGATTAAGTATTCCCGAAGGATGTTATGGCAGGATCGCCCCACGATCTGGTTTGTCGTTGAAATTCTCCATTGACGTAGGTGGCGGGGTTATAGATAGAGATTACAGAGGGAATGTAGGAATCATACTCATTAATAACGGAAAAGACACATACTATGTTAAAAAAGGAGATAAGGTAGCACAGATAATTTTTGAAAAAGTAGCAACAAGTGTAAATATAGAAAGTGTCGGAACATTGGACGTGACAGTTCGC…	NP_051901.1	rabbit fibroma virus	rabbit fibroma virus	Leporipoxvirus	Poxviridae	vertebrates	N	dsDNA	monopartite	N	cytoplasm	0.361111	1.48624	1.08042	0.606	55.1	-1.70318	-0.348685	0.00316816
CMvDB1.12675	NC_001266.1	NC_001266	ATGACGTCGCCTAGTAAAAACGTCGGTGTACCTATCTACGTCATTCCCATAACGGAGCGAGATCCGTTCGAGGTTATTCCCGATGTAAAGGAAGAGAATAAACGATTTGTTGAAGTTAGTGACGTAAAAAAGGACGCTAATGTGGGCGGTATCACAGACCCCACAAAAGTATCTTTTTACTACAACTACTATGTTTGGAGAAAAGTAGAACGTACAGGAGGCGTGGATAGCTTCAAGGATTATTTTTCAGGACTATGTAATTTATTATGTACGTTGGAATCTAGGAACAGTATGGCTAGACATTTTAGCCTCTGGGAAGAGTATACGAAAACGCCCGTTAAAGATCCGGACAGTACATACATGGTAGTATTAGAGGACGATACTACGTTACTCGACTTA…	NP_051960.1	rabbit fibroma virus	rabbit fibroma virus	Leporipoxvirus	Poxviridae	vertebrates	N	dsDNA	monopartite	N	cytoplasm	0.436923	1.37392	1.16343	0.583	51.93	1.11214	-1.15922	0.00317046
CMvDB1.12673	NC_001266.1	NC_001266	ATGACTCCGTTGTTTTGGCTCCCCGTGGCGAATCTGTGTGATCAGGTTACGTATAAGAACTATTTAAACAGGCAATGGATTCATAATCAGTTGGTGGGATTAGGACATTGTAACAGTAAGAAATTTAACACAACGTCGTATGCGAACCTGGCTAAGATAGCCATTACGTACCCTCTAGAACCCATAGGGTTAAAGAGTTTACGTATATTATGTGCTGCCTTATTCGACGGGGTATAA	NP_052018.1	rabbit fibroma virus	rabbit fibroma virus	Leporipoxvirus	Poxviridae	vertebrates	N	dsDNA	monopartite	N	cytoplasm	0.481013	1.10233	1.22671	0.55	50.77	-0.846904	1.57583	0.00338088
CMvDB1.12755	NC_001266.1	NC_001266	ATGAGAACTTCGTGTATTGCTTCCATTGCGCATGTAGGTTTGTTATTAGTCGTATTCGTACACCTAACTGTGGGAAATAAAGTAACCGTTATGCCGTATACGGTGTGTAATACGACGATTACGTTGGAATGTAACTTAGACGAGTTAATTTACAAGGATATAAATTCCATCCACGTAAAGTGGTTATTCTACACGATGGATGATACTATCTCGAATATAACGAATGGATCATTTATCAAGTTTGACTTTGCTAAGAATCTGTCGGGTAACTACACGTGCGAGGCGTATAGCGATTTAAACTCCGTAAAAAACGTTATTGCGTTGAATCTAGTACACCAGTGGTTTAGTCGAGAGGAACTTCAGTTTATTTTATCGCTACTTACTATTTACATTATATTG…	NP_052017.1	rabbit fibroma virus	rabbit fibroma virus	Leporipoxvirus	Poxviridae	vertebrates	N	dsDNA	monopartite	N	cytoplasm	0.446735	1.94866	1.24651	0.515	50.15	-0.226843	0.725001	0.00518655
CMvDB1.12714	NC_001266.1	NC_001266	ATGAGAGCTTTTACATACAAGGATGGGAAATTATACGAGGATAAAGAACTGACTATACCCGTACATTGTAGTAATCCTACGTACGAGATTCTTAAACATGTGAAGATTCCGTCGCATTTAACCGACGTTATCGTGTATGAACAGACCTACGAACAATCGTTATCGCGGTTAATATTTGTCGGATTGGATTCGAAAGGACGTCGTCAGTACTTTTACGGGAAGATGCACGTACAAAGACGAAACTCCGCCCGCGATACTATATTTATCAAAGTACATCGTGTTATAGATAAAATACATAAATTTATAGATGATACGATTGAACACAAAAACGATGTCTTATTTCAACTAGGCGTGTTTATGTTGATGGAAACGAGTTTTTTTATACGAATGGGTAAAGTA…	NP_051963.1	rabbit fibroma virus	rabbit fibroma virus	Leporipoxvirus	Poxviridae	vertebrates	N	dsDNA	monopartite	N	cytoplasm	0.387302	1.88208	1.13542	0.569	57.57	1.69294	-0.0277649	-0.00162774
CMvDB1.12678	NC_001266.1	NC_001266	ATGAGCGACGAGGATATCAACGAGTCTAATTTCATGCACTTGTTGTCGACTTTGTTGACCAACAAGGACATCGACCTGGACGCTGAATCGGCCGCTACATTATCCGTCATAAAAGAACTTATTTCCCAAATTAACCTTAAGGTATTAGCGTTGAATAAAAAATCGAAAAAGAATATACGAACGAATGAACCATTAAGC	NP_052007.1	rabbit fibroma virus	rabbit fibroma virus	Leporipoxvirus	Poxviridae	vertebrates	N	dsDNA	monopartite	N	cytoplasm	0.545455	1.73919	0.780845	0.577	61	0.585323	-0.404157	0.00220672
CMvDB1.12698	NC_001266.1	NC_001266	ATGAGCGTACACCACGCCGCGTATATCGATTACGCTTTACGCGTTACAGAAAACATGACAGACGTAATGACCGGATCCGATACGGTAACGTTAAAATCGTATCAACATTTTGTATCTCGGGTATTCTTAGGATTGGATAAAATGCATTCATTACTATTATTCCACGAAACAGGAGTGGGTAAAACGATTACTACCGTTTTTATACTTAAACATTTAAAAGATGTATATACAAACTGGATCATTATTCTATTGGTAAAGAAAGCGTTAGTAGAAGACCCCTGGACGTACTCGATTACAAAATACGCTCCCGAAATACTTAAAGACTGCATTTTTATAACGTACGACGATAAAAACTTTCATAATAAATTTTTCACGAACATTAAAACGATAAGTTCTAGA…	NP_051975.1	rabbit fibroma virus	rabbit fibroma virus	Leporipoxvirus	Poxviridae	vertebrates	N	dsDNA	monopartite	N	cytoplasm	0.433544	1.69823	0.966567	0.598	50.99	-1.18043	0.715981	0.00329592
CMvDB1.12693	NC_001266.1	NC_001266	ATGAGGCGCCTGTGTATAATATTGTTGGTGTATGTATATGCGACATTTGCAACGAAAGGCATCTGTAAACAAGATGAAGATGTCCGATACATGGGAATCGATGTTGTGGTTAAAGTTACAAAGAAGACTAGCGGAAGTGATACCGTTTGTCAGGCTCTACGTACGACGTTTGAAGCGGCCCACAAGGGCGACGGAGCCAACGACAGCCTGAGTACGGAGTACGTCGATGATTATAGCGAGGAGGAAGAGTACGAGTACGACGAATCGTTTTTAGAGGGGTTCGTGATAGGAAGTACATACTACACAATCGTCGGAGGAGGGCTCTCTGTAACCTTCGGATTTACGGGATGTCCCACTGTTAAGTCGGTGTCCGAATACGCCAAAGGACGTATCGTCTTC…	NP_051886.1	rabbit fibroma virus	rabbit fibroma virus	Leporipoxvirus	Poxviridae	vertebrates	N	dsDNA	monopartite	N	cytoplasm	0.490347	1.38235	1.08621	0.633	59.84	0.880366	0.236534	0.00466903
CMvDB1.12758	NC_001266.1	NC_001266	ATGAGTCTTATTCTAGAAAACTTGATAGACGACGATGCGTTATTTTACGCAGGTTCTATTTCGGACTATTCCGAGTTGGAATTGATCATCGCTGGAGCGAAACTAAAATATCCCAGATCTTTTTTATCAATCTTTAATATAGTACCTAGGAATATGACCAGGTACGAACTCGACCTGGTACAAACAGAGAATATAACAGGTGCCGTATTTACTACCGTGTTTAATATCAAAAAGAACCTGGGTATATTGGAAGAAAAACTAACAATAGAAGCTATAGAAAATTACTATCTGGACCCCAACAACGATGTATTAACGTTGATGATCGATAACACGTCGTTGAATGAGATAAGTCCCAGAAAGAAATCGAAACGTACTAAAAATCCAGTACTTTTCCGACAA…	NP_051947.1	rabbit fibroma virus	rabbit fibroma virus	Leporipoxvirus	Poxviridae	vertebrates	N	dsDNA	monopartite	N	cytoplasm	0.416667	1.66887	1.06614	0.569	54.33	0.0949992	-0.673154	0.00419222
CMvDB1.12759	NC_001266.1	NC_001266	ATGAGTCTTCGTATAAAAATCGACAAGTTGCGTCAAATCACCGCGTACTTTTCCGAATTTAGCGAGGAGGTTTCTATCAATGTAGATTCCGGTAGTCATTTGATGTACATATTCGCCGCATTAGGTGGCTCTGTAAACATATGGGCCATCGTACCATTGAGTGCCTCCGTCTTCTACGACGGAGATACGAATATGGTATTCAACCTTCCCGTAACAAAGGTCAAGTCATGTCTGTGTAGTTTCCACAACGATTCTGTGATAGAAATACAACCCGACTTGGTGAATAACACAGTAACGTTGTCCAGTTACCACATCGTGAGTGTCGACTGTAATAAAGAACTGGTTCCTATACGGACGGATACCTCAATTCTGTTAAAGATCAATCAGTCGAAGTCGTAC…	NP_051942.1	rabbit fibroma virus	rabbit fibroma virus	Leporipoxvirus	Poxviridae	vertebrates	N	dsDNA	monopartite	N	cytoplasm	0.501916	1.36794	0.840129	0.626	59.23	-0.707841	-1.5319	0.00158702
CMvDB1.12744	NC_001266.1	NC_001266	ATGAGTGATATGTGTTCGTTTAGGGATTTTAGAAAACTATGTCATGTCGTGGCAAATGAATCCAAGTATTCGGAAAAAACAAAGGCTATCGAGGAGTTTTTACAAAGATACGATACGGACACGCAATATCTCATCGTAAAAATGTTATTACCTCCTTTGTGTAATCGCGTATACAAACTAAACGATGTACAACTCGTTAAGTTATTCAGTAAGTTGTTTAAGAAAGATGTCAAGTCTATGTTGGCCGACTTGGAAAAAGGATACGTCGCCATGACGATAAAGGAGTTTTTCGAATCCAGTGAATCGTCTATAAAGCCTATTACAAAAAGTATTCTGACCTTACACGACGTGGATTCATTTCTAGGCCACTTAACGACGTTGACGAAGAAAAAGGATCAG…	NP_052022.1	rabbit fibroma virus	rabbit fibroma virus	Leporipoxvirus	Poxviridae	vertebrates	N	dsDNA	monopartite	N	cytoplasm	0.446429	1.55697	1.02739	0.586	52.13	-1.47901	-1.92303	-0.000974506
CMvDB1.12692	NC_001266.1	NC_001266	ATGAGTTATTTAAGTTATTACAATATGTTTACGGATTTTAGTGCGGGAGCGGGCGTTTCCGACACGGAACTGTTCACCAAAGAAGAAGAAGAATCTTTTTTTCCTCGTTTAGGGGACGATGCTTCTAGGAATACAGATAAGAGTCATCCGCTTCGTTTGTCGTTACCGACCAGTTTTAAAGGATTGATTCCAAATATACTTATGAGAAACGATATCAAATCGTTAATCGGACTAATTCTTTTTGTTTTGGCTATCACAACACCGTATTATATTTCCATAATTATGCTAGGTATCGCCTCTATATTGATTCCTTTTCCGTCTCTTGTGATCGCGTACTGTTTACTGTTACAAATCGTAAGCAAGGCGAGTTATAGAACGGTTGGAATGACCGTCGTGTGT…	NP_051996.1	rabbit fibroma virus	rabbit fibroma virus	Leporipoxvirus	Poxviridae	vertebrates	N	dsDNA	monopartite	N	cytoplasm	0.395	1.60954	1.01604	0.6	54.81	2.83854	-1.88102	0.00118417
CMvDB1.12697	NC_001266.1	NC_001266	ATGAGTTCTCGTCAGGAATCACCCATAGACTTAAAGATATACAACACGACAGTCGAGAAATACCCCCCGTTGGATATAAACTACGGCGATAATTCCACCCGTATCCACAATAATGGAAGTACGTTAAAAGTACTTTTTAACGTTTCTGTTCCCTCTACACTACAAGGTGGTCCATTAAAGAGTAAGTATGTGTTGAGTGAACTCTCCTTTCGTTGGGGACGTTCAGAACACTCCGTAAACGGAGCGTATTACATTGGAGAAGTTCAAATGGTACACTGGAACTTAAAATACACCAACTACGATAACGCTCGTAAATATAAGGACGGTGTGGTTATACTCGCCGTGTTTTTAAAAACGGGAAGACTCAACGATAAAATAGAACTGATTACCAGTCAAGTG…	NP_051972.1	rabbit fibroma virus	rabbit fibroma virus	Leporipoxvirus	Poxviridae	vertebrates	N	dsDNA	monopartite	N	cytoplasm	0.442029	1.36441	1.14175	0.583	47.35	0.997841	-0.256804	0.00037705
CMvDB1.12690	NC_001266.1	NC_001266	ATGAGTTGGTATGGTAAGTACTCGGTTATATTGGACCCACCTAAGAAATGTTCCAAGTGTTTGGCTAATTTATTCGACTATATTACGGAGGACTCCGGTACCATAAAAATGGTATTGGAGTCACAACCTAATAAGTTGAAGGTACTAAAAGAGTTCTTATCGGCGATTAGAAATAAAGAATTTATATATAAAATACTCGACGAGGAAGTGAGACGAGTGTTAACA	NP_051980.1	rabbit fibroma virus	rabbit fibroma virus	Leporipoxvirus	Poxviridae	vertebrates	N	dsDNA	monopartite	N	cytoplasm	0.44	1.30645	1.18306	0.564	39.76	-0.373733	-0.898825	0.000185234
CMvDB1.12664	NC_001266.1	NC_001266	ATGATACCTATCAACTCTATAACGACGTTAGATCAACTGGAGGACTCGGAATACTTATTTAAGGTAATCTCGACGATATTACCGTCGATATGTCTGGATTATAAAGTGGAAGATGAGCTTAAAACGAATTTCGTACACCCGTTTGATGTTCTAATTAATCCAAAATATGGGGAAACTGTGGATCTACGCAATATACAAAACTCCGTACAAAAGATCGGCATCAACTACTTATTAGATAGACACAGTAGTGTTAAATTATTTACAAATCTGTTACAGCCGGGATATATTTCCACCATCCCAGTAGACCGTTATGATGCAAAAAAGAATTCAATTATCAACACGCATACGTTTAACGATCTTCCTAACTTTACGAAAGACTTGGTCATGTTTAGGTTACGC…	NP_051988.1	rabbit fibroma virus	rabbit fibroma virus	Leporipoxvirus	Poxviridae	vertebrates	N	dsDNA	monopartite	N	cytoplasm	0.460687	1.53327	1.05467	0.596	52.88	-0.0630176	-0.506807	-0.00156836
CMvDB1.12696	NC_001266.1	NC_001266	ATGATTAAACTATTAGGAGGACTATTAGACGACGTAAAAAAAGAAGTCGTTATACACACCTTAAAGGAACATCCACGATCCGTAGTATTAACCAAAACAAAATATGGAAAAGGAGTTGTCGTATACGACGGTAACTTAGAAGATGTAAAATCAATGATATCCGTATCCGAGTTAGACGTAGTGGGTATTACACCTTACGCGGAACCCGTGTCCTTACCAGCGGAGCCTATCAACAGTTTATGTATTCACGAAACGGATACGGACGTGTATTATTTTCCAAAAACGCGTAAGTCTCCTCTATTGGATATACTGAAGAAACGATTTAAACACGATGCGTTAATCCGATCATTGCAGGAACGGGACTACACTGTATCCGAAATAAATTACTGGTTGTATTGT…	NP_051910.1	rabbit fibroma virus	rabbit fibroma virus	Leporipoxvirus	Poxviridae	vertebrates	N	dsDNA	monopartite	N	cytoplasm	0.417197	1.81235	1.1492	0.556	50.28	1.19513	-2.54706	-0.000291902
CMvDB1.12665	NC_001266.1	NC_001266	ATGATTAGCGAATTACTTTTGCTTATCATATGCGTCGTTATAGTAGGGTTTATCGTATACGGTATATACACAAAAAAGAAGACCACACAACATGTCCCCCCCTCTTCCGAACAATACGAGAAAATGGAAAACTTAAAAACGGGATACGTGGATAAACTAAAATCCGCACATCTCAAGTCGTTTTATAAATTATTTTCGAGTAACTAA	NP_051991.1	rabbit fibroma virus	rabbit fibroma virus	Leporipoxvirus	Poxviridae	vertebrates	N	dsDNA	monopartite	N	cytoplasm	0.434783	1.88182	1.08008	0.558	53.74	-0.0405177	0.653937	0.00138899
CMvDB1.12778	NC_001266.1	NC_001266	ATGATTGAACCAAAGCAGTCCACTGTGTACAGCATTATCGCGAAGGCGGTAACATCCTCCGTCACAAAAGGCTTGTTCAACACAAGCAATGTTGATTATCTATATACTAAAGCTAAGCAATTATACAGTTCCGCTCCGACGATCAAGGAAAATGTAATCAATAGCATATACAGTTTTTGTGAAAGTAACATCGTCGTGAGAGACATCCCCCATCTCGTGGAGATACTAAATAACCTAAAACATAATTCCGTGTACGTATGTAATTCGAACGAGTTCTGGAGATTGTATAACAGCCTGTTTCGATTTACACACTGCAAGTCGTTCTTCACGGCTTGTATGTATACGATCATTGCGACACTATCCATGCTCGTTACGTTGGTTCTATCGAATAAGTTATTG…	NP_051941.1	rabbit fibroma virus	rabbit fibroma virus	Leporipoxvirus	Poxviridae	vertebrates	N	dsDNA	monopartite	N	cytoplasm	0.491176	1.19272	0.981184	0.588	54.1	-0.375767	-0.104601	0.00113592
CMvDB1.12663	NC_001266.1	NC_001266	ATGATTGTCGTGGCTTATATGGGATTGTTGTTTTCTTTTTGTTCGTTATTTGCATATTTGTTGTCCGTAAACAAACAACGCGTTAAAAAATGTTTTTATCGACCGATTAAACGAGCCGCGTGCATTAGATTAAATTCTATTACGTATTCCGCAGACGACGTTATACACTACCAGATCCCCGAAAATGTAGACTCAGATAACGAATTCGATTCAGAATGGTCTTCGGATGATGGTGACAGAGAAGAAGTAGTATACGAGAACTATACCATCAAGAGCGAGAATAACTTTATAGCGAATACGGACGACGTCGTACCTACCGACGTTCTTGTAGAAACGGAAGACGAACCCAACTGGGATCCTACCATTTACGATGCGAATACGTCGAACGTATTACACAAT…	NP_052014.1	rabbit fibroma virus	rabbit fibroma virus	Leporipoxvirus	Poxviridae	vertebrates	N	dsDNA	monopartite	N	cytoplasm	0.448485	1.98975	1.07479	0.606	53.56	0.109798	-0.771848	0.0018265
CMvDB1.12689	NC_001266.1	NC_001266	ATGCCGTGTTATATTGCCATATTAAAGTCCATAGGAGGGCTTGCATTATTTCAAGTTGCAAATGGAGCAATCGATGTATTTAGACACATGTTTATGTACGTTTGTGAAAACACGTTTAGACCTAATTCATTTTGGTTCGTTGTTATTAGATCGATTATTAGTATGGTTATGTTTTTGATACTGGGTATGATCCTGCTATCTATTTCTAGTAACAACGAAAAGACAGACGAT	NP_051987.1	rabbit fibroma virus	rabbit fibroma virus	Leporipoxvirus	Poxviridae	vertebrates	N	dsDNA	monopartite	N	cytoplasm	0.350649	1.22872	0.976744	0.619	36.17	-0.683983	1.01976	-0.000853181
CMvDB1.12770	NC_001266.1	NC_001266	ATGCGATACGTTGTTAGTCCGCAGTTGGTCCTATACGTAGAAAAGGGACAGAAAATTAAACGAGTGTTATACTTGACACCGTACGGGGTACTAGATGACAAATCTCCAATTTATTACTTTTTGTCCACACATTTAAAAATAACGGACCCGGAAATACATAGACGTCACATTTTATTAACGTTAAAAATCAGTCAGTTGAAAGGGTACTTATGTAATTTATTGGATATTCGTAACGACATCATTATATATTCTCATAAGAATAACTTGGAGTACAGTTACGTCGATAACACTATTTTTAATCCGTTCGTACACACTCAAAAGAAAACGTTAATAAAATCGGACGGATTTCTCTACAACATCTACCCGGGGGCGTGTGACTTTTTAGTCATATGGGTAGCC…	NP_051985.1	rabbit fibroma virus	rabbit fibroma virus	Leporipoxvirus	Poxviridae	vertebrates	N	dsDNA	monopartite	N	cytoplasm	0.507022	1.71526	1.02861	0.586	53.25	0.690879	-0.222876	0.000431501
CMvDB1.12643	NC_001266.1	NC_001266	ATGCGTAAGATGGTTGTAAAACACGTTGTTAAAAAACAACAGGACGGAGATGATAATACACACGTTACATGTAGTGCAACGGTTGAATTCTTAAAAACATTGAGTAAAAGTACAGAACAATGTATAGATAGTGTAACCCTGTTACCGTCGCAATATCCGGCGTGTTCGTTGATCAACATAAAACTAGTAGAATCGCTGGCCTCACGTATGACTTCCACATATATATTATTGGAGGGCGAGGCCAAGATATATAAAAATAAGAAGAACGATTGTCGAGGGGATAACGTCTATTTCTTGATGATAAAACCCACAGCCGCGAGCCCCATGATGTATCAGTTGCTAGAATGTGTGTACGGAAATATCAGGGACGGTAAACGTATACATCCTTCATTATGCGGA…	NP_051929.1	rabbit fibroma virus	rabbit fibroma virus	Leporipoxvirus	Poxviridae	vertebrates	N	dsDNA	monopartite	N	cytoplasm	0.383764	1.59575	1.05164	0.549	54.21	0.362525	-0.715756	0.000166951
CMvDB1.12752	NC_001266.1	NC_001266	ATGCTATCACTTTTTTCTAAACCACCCCCCGGTGCTGGATGTCGGATCGTAGAAACTATTCCGAAGAACTTAGGTATTGTCACACAACACATGCTCACACACGAATGTTTCGATGAACTTATCACTCAAGCGAAACGCTACATCCACATCGCGTCGTTTTGTTGTAATTTGCGTACAACCGATCAAGGAAGACTCATTATGAAAAAACTCAAAGAAGTTGCGAAGTCGGGTATCAAGGTTACTATTTTGGTTGATTATCAGAGCGGAAACAAAGACGAAGAAGAATTACTCGAAAGTAACATCGATTACATTAAGGTAAAGATAGGAAAACGTTACAATCCAGGGGTATTGTTGGGTAGTTTCTGGATCGTTGACGGTACCCGGTGTTATATAGGAAAC…	NP_051911.1	rabbit fibroma virus	rabbit fibroma virus	Leporipoxvirus	Poxviridae	vertebrates	N	dsDNA	monopartite	N	cytoplasm	0.439353	1.43125	0.925291	0.613	58.86	0.86771	-1.33343	0.000386233
CMvDB1.12733	NC_001266.1	NC_001266	ATGCTATCCTATTTAATAGGTCCTATCCTATCGATTTGCTACTTCGTTATAGGACGATTGTCCGGACTGATCCAATACCTGATCGTAAAAATGATATGGTTCGTCGTAGGAAGTCCGTACTCGTATCTACCTTCTCTCAATCCGTTTAAAAAAGAGAAGAAAGACGACGGATTCATCTCTTCCTTTAATCCGTTCAAAAAGGAAGAACCCAAGAAGGGTTCATGGTTCGGTTGGATGGGTTAA	NP_052045.1	rabbit fibroma virus	rabbit fibroma virus	Leporipoxvirus	Poxviridae	vertebrates	N	dsDNA	monopartite	N	cytoplasm	0.493827	1.38857	0.891313	0.611	58.4	3.09916	-0.784772	0.00767238
CMvDB1.12776	NC_001266.1	NC_001266	ATGCTTCGTTTAATTGCACTACTAGTATGTGTCGTGTACGTATACGGAGATGATGTACCGTATTCTTCCAATCAAGGAAAATGTGGAGGACACGACTACGAAAAAGACGGACTGTGTTGTGCATCCTGTCATCCAGGGTTTTATGCCTCTAGATTGTGCGGACCCGGGTCCAATACGGTGTGTTCTCCGTGTGAAGACGGAACCTTTACGGCGAGTACTAACCATGCCCCTGCGTGCGTAAGTTGTCGAGGTCCGTGTACGGGGCATCTATCCGAGTCTCAACCGTGCGATAGAACCCACGATAGAGTCTGCAATTGTTCTACGGGGAACTATTGTCTGTTGAAAGGACAGAACGGATGTAGGATATGTGCCCCCCAGACAAAGTGTCCCGCGGGATAT…	NP_052049.1	rabbit fibroma virus	rabbit fibroma virus	Leporipoxvirus	Poxviridae	vertebrates	N	dsDNA	monopartite	N	cytoplasm	0.481595	1.19731	0.943499	0.652	55.24	0.381341	-1.82834	-0.000307056
CMvDB1.12773	NC_001266.1	NC_001266	ATGGAAATAAAATGCATTAATTGGTTCGAAAGTAAAGGCGATAAAAGATTTCTGTTTTTAAAAGCGAGAAGCAGGGACCTAGAAACAATATTCATTAGGTTCCATTATTACTTTTATTACGTCTTGACGGAAGATGTATATAAAACATTAATTCCGCTCCTACCGCGTTCCATTTTTTTGGGCGCCATGACTATCGTGGATATAAGCGAATACACCAACAATTATGTATCCGATGTAAAGAGGAAAAGGACAACTGCCAATATCTGGTTGATAAAAGAAAATAAAAAACGAAATATACCCAAAGTTATCATGGACGAATTCCTTAACATTACGTGGTTCTTTATATCCAATAACATATCTCCAGAAGGTTGTTATCACATAGACATATCAAAACTAGAG…	NP_051923.1	rabbit fibroma virus	rabbit fibroma virus	Leporipoxvirus	Poxviridae	vertebrates	N	dsDNA	monopartite	N	cytoplasm	0.455721	1.61753	1.0186	0.602	55.58	0.805275	-1.50457	0.000239571
CMvDB1.12774	NC_001266.1	NC_001266	ATGGAACCGGTATCTATGGATAAGCCCTTTATGTACTTTGATGAAATAGAGGACGAATTAGAGTATGAACCCGAAAGCGTTAACGAGACGCCTAAGAAATTGCCTCACCAAGGGCAGTTGAAATTATTACTGGGTGAGTTGTTTTTTCTGAGTAAATTACAACGCCACGGTATTTTAGACGGATCTACTATCGTGTATATAGGATCCGCCCCCGGTACCCATATTAAATACTTACGTGATCACTTTGTCTCTATGGGATTGGTCATTAAATGGATGTTGATCGACGGACGGACTCATGATACTATCCTAGAAGGATTACGAGACGTGATTCTTATTACTAAGTTCGTCGATGAGGCGTACATTCGACAGTTGAAGAAACAACTGTATCCATCTAGGGTT…	NP_051954.1	rabbit fibroma virus	rabbit fibroma virus	Leporipoxvirus	Poxviridae	vertebrates	N	dsDNA	monopartite	N	cytoplasm	0.419672	1.36921	1.02146	0.615	52.59	-1.54456	-2.72694	0.00448164
CMvDB1.12640	NC_001266.1	NC_001266	ATGGAAGACGACGCAGGAGTCAAACGTAGAAAGAAACGCAAGCCCAAGACGGAAATTGAAGACGATTGTGTAACATGTTCCTCGTGTTATTCTAAATTGGTAAAGGTGTCTGATATTACTAAAGTATCGCTACACGAATATAAAGTAGCCGGAAAAGGTAACACACTATCATGTGCCGCATGTGGTTCGGAACTGCGATCA	NP_051998.1	rabbit fibroma virus	rabbit fibroma virus	Leporipoxvirus	Poxviridae	vertebrates	N	dsDNA	monopartite	N	cytoplasm	0.343284	1.48129	0.936335	0.62	48.23	-0.445837	-0.945286	-0.0068025
CMvDB1.12757	NC_001266.1	NC_001266	ATGGAAGATGAACCCGTGTTAAAGGAATCCTTAGATAGATACGTCGTATTTCCCATACAATACAATGATATTTGGAAAATGTATAAAAAGGCAGTGGCTAGCTTTTGGACGCCAGAAGAAGTGGATATATCCAAAGATTTAAAAGATTGGCATATTCTTACATCTGACGAAAAATATTTCATTAAGCACATATTGGCGTTTTTTGCTGCAAGTGACGGTATCGTGAATGAGAACCTGGCGGAACGATTTTACGTGGAAGTACAAATAGCGGAGGCTCGATGCTTCTATGGATTTCAGATAGCCATAGAGAACATACACTCAGAAATGTACAGTTTACTGATTGATACGTATATAATCGATATTCAGGAAAAAGAGAAATTGTTTAAGGCCATAGAAACG…	NP_051904.1	rabbit fibroma virus	rabbit fibroma virus	Leporipoxvirus	Poxviridae	vertebrates	N	dsDNA	monopartite	N	cytoplasm	0.343653	1.31897	0.900933	0.592	53.01	0.558293	0.392561	-0.00228573
CMvDB1.12780	NC_001266.1	NC_001266	ATGGAATCCAAGGAATCTGTGTTAATAGAAATTATACAAAGAATTAAAGCGTATTTATTGGATCCAAACATCGCCTCGAAATCGTACACGGACTTTATATCGAACAATAAAACGATATTTATCGTAAACCTGTACAATGTGTCCACCATTACGGAAGAAGATATTAAGTTGTTGTACGCTACGATAGAACAGAACATGGAGGTGGACGATCAAACGCTCATATCTATATTTTCGTACGTGGGATATAAGTTCGAACAACAAATTAATGAAGACATGGCGTCCAGTTTATTTATACAAGAACAGTCCATTAACACTGACGAAATGACGTTTAACACGTATAATTTGTTCTTCAACACGTTAGACATGTACCTCCGACAGCGTCGGGTAAACGTGCTCGTT…	NP_051961.1	rabbit fibroma virus	rabbit fibroma virus	Leporipoxvirus	Poxviridae	vertebrates	N	dsDNA	monopartite	N	cytoplasm	0.484355	1.7827	1.02399	0.593	50.37	0.559734	0.267113	0.00397204
CMvDB1.12772	NC_001266.1	NC_001266	ATGGAATCCCTAAACGACATTTTTTTAACATCGAAACTTAACTTGAATCCCGATTATAACAATCAACTTCTATTGCTCGCGAATAATCATATTCATGTACCTACGTCGTCTTTATCATGTAGTATATGTAATTCATTGTCCATGTTTTCCACGGAAGATGAAAATATTACGGCAGGTGTGCGTCAAAAGACTCAAGTAAAGAGACGGATACAAAGCAAGGAGGATGCTCCGTGTCCTACAAAAAAGACGTCAGATGACGACGATCCTAAGTTGGTTCCCATAGACGAAGTAGCATCCACGCATAATTGGCATCTTCGACTGAGACGCGAGGGCGATGCCATTGCTAAGTTTCTCATAGAAAATAAATGCGACGTTAACAATTTCACGATACAGGATATG…	NP_051981.1	rabbit fibroma virus	rabbit fibroma virus	Leporipoxvirus	Poxviridae	vertebrates	N	dsDNA	monopartite	N	cytoplasm	0.478593	1.47608	0.928264	0.632	54.37	0.0353364	-1.45425	-9.91e-05
CMvDB1.12734	NC_001266.1	NC_001266	ATGGACCCTATCACGTTTATATCCAATTATGCCCCCAAAGGGTCTGTTATTTTTATAAACTACAAGTTTTCGCTTACTGAGTTCTTTAATCCATCGGAAGATAAACACGCCGCTATTTATATAGGACAGTCAACAAAAACAACGTATGATCTCTTACACTACACGGACGAACGTTGGATCGTCGAAGCGACCTATAAAAACGGAGTTAATAAAATATCCGTTCAAGAATTAGTCCAAGACGCAACGAATATAAAAGTATACATACTCGACGATTACAATTTTGAAACAAAAATGTCGATCGCTGCCGATATAGCAACAAGTTTTATAGGAACGCCATACGGATTCGGATCGAACAACTTGTATTGTTTTAAACTGGTAGCCGATTGTTATAAAACGTTA…	NP_051940.1	rabbit fibroma virus	rabbit fibroma virus	Leporipoxvirus	Poxviridae	vertebrates	N	dsDNA	monopartite	N	cytoplasm	0.384146	1.88325	1.12433	0.57	50.71	0.568195	-0.30571	0.0139915
CMvDB1.12732	NC_001266.1	NC_001266	ATGGACCGATACACTGATTTAGTAATAAACAAAATACCCGAACTGGGATTTACCAATTTATTATCATATATATATTCCGAGTCGGGATTGTGTTTTAATCTTGATATTTCAAATTTTTTGACGAACTGTAACGGGTATGTGGTCAATAAATACGATTCGTCCGCTACGGCGGGTAAGGTATCATGTATACCGTTATTCGCACTACTGGAACTGGTGGAGTCGGGTAACTTGTATATGCCCACGTCTGACGATGAAAAATTGGACGAACTGCGTCTAAAAACATATCTGGTACATCAATTAGTGGATACATATAAGACACCTCAGAAAATATTCGAACTACGTACGTCCGTACCCATGGAGTATTTTTTTAAACCAAAACTTAACGAAAAGATATCTAAG…	NP_051932.1	rabbit fibroma virus	rabbit fibroma virus	Leporipoxvirus	Poxviridae	vertebrates	N	dsDNA	monopartite	N	cytoplasm	0.466042	1.61304	1.00383	0.609	51.95	-1.40632	0.328276	0.00432999
CMvDB1.12722	NC_001266.1	NC_001266	ATGGACGAACGACTCAGAACTCTAGCTCTAACGTTTTTTTCCGGGGAATTAACGACGACGGATGTTATGGCGTTAAAACTTCATCTTTTGAATACGGCTCCCACGGATACTGTATTTTGTACGGACGAAAACAATAAGTTTATGATAGATTATAAATACGAAACGTGTTTAACGTCGCACTACTTAAATAAAAAAACAAAGGTTATCCAACCCAATCAATATCAAAAATATTCCCCCACTATCGCCACGGAACTCACTAATTATGACATTATTTTAGAGGACGTCTGTTCGTATATCAACGAGTCTAAACTCCTTAAACGGTTTGTCAAGTTATACAAAACGACTAATAGAAAACAAAATATAAAAATAATAGAAGCAAGTAAACGCTTAAAAATCGCA…	NP_051964.1	rabbit fibroma virus	rabbit fibroma virus	Leporipoxvirus	Poxviridae	vertebrates	N	dsDNA	monopartite	N	cytoplasm	0.378378	2.03598	1.01923	0.546	50.2	-1.43046	-0.388367	0.00390922
CMvDB1.12751	NC_001266.1	NC_001266	ATGGACGACGAGGGGGATGCAAGCGAGTACTATTCAGAGGAGGACAGTGAATACGCAGAGGAAGAGGACGATGATGAACCGACCGAGTCGTTGGAAACGAGCGATGTCCCTTCCTTAAAGGAGAACTTTAAAGTGGAATCTATATCATCCAATATAGAAGAACCCATCCAAGTAAATAAAGTTACTATTTCAAAAATATCGGATATAAAAAAACGATACACACGACGGATTAGTTTGTTCGAGGTAACGGGAATCATCGCGGAAAGTTACAATCTCTTACAACGGGGTAGACTACCTCTATTAATGGATTTATCGAACGATACGTTAGATGATAACATACTCAACGTGGTTATCAAAGAAATCGAAGAGCAAACGTGTCCTATCGTTATCGAAAAAAAT…	NP_051983.1	rabbit fibroma virus	rabbit fibroma virus	Leporipoxvirus	Poxviridae	vertebrates	N	dsDNA	monopartite	N	cytoplasm	0.402439	1.78321	0.954678	0.562	49.44	-0.309279	-0.7421	-0.000482866
CMvDB1.12707	NC_001266.1	NC_001266	ATGGACTTTATGACGGAATACGAAAAGTGGATAGAAACCACGGCAAAAAGTTACAAGGAGGATGATGATCCTAATCCTTTCGCTAAACGTCCCGGGTCCAGACGAGCTCAGTTAGAAGACAACGAACAACAGTATCAACAACAACTAATAGATCAGTTAAGAAAACAACAACTGTTAAAAATAGAAATTCCTCAGGACCCCGAGTTGGTGGCTAATTGTCCAACAAACACCGACACATCGTCGTCCATCGTCCCCATGGAGCGCCGTATCTGCACTATTCATGATGTACAAAAAGAACTAGATAGCGTAAAGACGGAAATGTGCTCTTTACAACGTCAGTCCGATGAATTAATTTCTGACATATCCGTGGCGAAGGATAGTACGTTCGGAGCGATTAAC…	NP_051982.1	rabbit fibroma virus	rabbit fibroma virus	Leporipoxvirus	Poxviridae	vertebrates	N	dsDNA	monopartite	N	cytoplasm	0.441558	1.33333	0.833634	0.603	61	-0.545566	-0.538629	0.00429906
CMvDB1.12728	NC_001266.1	NC_001266	ATGGAGAATCATCTACCTAATATATTTTATTTTCCAAATTGTGTAACCACTTTCCCTTACAGATATACGCAAAAGGAGTTAGATGACATGAAGCCGGACGAAAGAGAACGATTTAAGTATGCCACATTTCCCATAATTAAACACAGATGGAGTCACGCCTACGTTGTTAAAGACAATCATGTGTTTAAACTAAACGTAGAAACGTCTAAACGTCTTAGACGTGCGACGCCTCCCACATTGAGTGTACCTGTTAGTATGAACACGATGTTACGCGAATACATCACACAAGACGGTACGAAAATCAGTTTTGAATGCTACAGCTACTTAACATGTAAGAAGGCTACGTCTTTGCACGACTTGGACGACAACGCTATAAGGGGTCTCGTCGAAGGCGGTAAC…	NP_051933.1	rabbit fibroma virus	rabbit fibroma virus	Leporipoxvirus	Poxviridae	vertebrates	N	dsDNA	monopartite	N	cytoplasm	0.458702	1.52422	1.04747	0.594	52.45	-1.29954	-0.958294	-0.00131409
CMvDB1.12676	NC_001266.1	NC_001266	ATGGAGACCCCTTCCCAAAACGAGTATACTAAAACGACGTTTCAGGATATAGAGGATATGGTAAAGCGATACGTATCCGAAGACGTTGTCTCTAGCCTGTTGCAATGGGCGAGTAATAAAGCGTTCAAGTTTCAAATAAAAAACATTATCAATACCAAGTCGAACATAGAGGAAACAAAGTTCGAACCCAAAAACAACATAGGTATAGAGTATTCCAAGGACGTTAAGAATAAACTATCGTATAGAAATAAGCCATCGATAGCCACAAACACACAATACGAGGATATCTGTAATATGATCAAAACAGCGAATGGTACGGAAAAGGAAATATTACGACACGCATTATTCGCCATAAAATGTATTCACAAAGGCGTAGAGTACGACATAGATAGGTTAACC…	NP_051919.1	rabbit fibroma virus	rabbit fibroma virus	Leporipoxvirus	Poxviridae	vertebrates	N	dsDNA	monopartite	N	cytoplasm	0.506726	1.24652	1.08517	0.657	55.1	-0.563962	0.286368	0.00714015
CMvDB1.12703	NC_001266.1	NC_001266	ATGGAGCTTTTCAAATATTTCCTTAAATCGTCCGATCAGAATGTGTTTATCTCTCCGGTATCCATTTCGGCGGCTCTTGCCGTGTTATTGGAGGGAGCAAAGGAACACACGGCCTTACAATTACGTATGGCGCTGGAACCTCGATACTCCCATTTGGATAAAGTCACCATCGCCTCCAGAGTGTATGGCGACTGGAGACTGGATATAAAACCCAAGTTTATGCAAGCCGTACGCGACAAATTCGAGTTGGTAAACTTTAGTCACAGTCCGGAAAAGATTAAAAAGGACATCAACCGATGGGTGGCGTGTAAAACAAACAACAAGATAATAAACGCGGTAGATTACATTAGTCATGATACTAAACTCCTTATCGTTGTGGCCATCTACTTCGAGGTCGCG…	NP_052035.1	rabbit fibroma virus	rabbit fibroma virus	Leporipoxvirus	Poxviridae	vertebrates	N	dsDNA	monopartite	N	cytoplasm	0.532934	1.50627	0.931227	0.622	55.43	-0.425046	0.498414	-0.000580977
CMvDB1.12669	NC_001266.1	NC_001266	ATGGAGGAACACGACATAGACTTGTTGGAATCGTTGAGAGATGCTCTTACGTCGAACCTCGGGTACGATAAGTATTACTGTACCAAGTACGACAGAATTACGTCTAATTGTCCCAACGCCGTTACCTTATTCGATTATCCTAATGAGGACACCTACGGCCACACAAACATGATTAAATTGTCTAGATTTTGCAAAGTATTTTTATTAAACGACACAAAGGATTACGTATATCTTCCGTACGCGGATAGAATCATCTACATGCTATTGATCGTAGGTAAACACAACAACAACGACGAGTATACGTGTTATTCCAACACGGGAGACGGATATATACTGGGTCATTACTACATGTTAAAGTCACAGAAGGACGAACTCGTTAAAGGAACCAATGTGATTGTG…	NP_052024.1	rabbit fibroma virus	rabbit fibroma virus	Leporipoxvirus	Poxviridae	vertebrates	N	dsDNA	monopartite	N	cytoplasm	0.487097	1.62256	1.19435	0.621	56.63	0.353856	-1.69973	0.0037347
CMvDB1.12702	NC_001266.1	NC_001266	ATGGAGTCCGTTGTACTACTTCTCGCGTTCATATCCCTTGTCTGTGGTTATGTCATCGATCCGTGTACGCCACAAGAACGATCTACGTGGCACGTATCAATCAAACTATGTATACGAGTACAAGAATACAAAATATCTTCTAGAGGTTGTCGTCTCACACAGGGTCCGGGTGGGTTAATCGCTACGGGAAACGGGTTTAAAATCTTCGCATATGACGAATGTGGACACGATGAACACAGTTTTCTACTAACGAACATACGAGAGTCCGTGTACGCGTCGGGTCATGGTATGTACGCGGAGATCTCGAATAACGTTACTTATCTAGATTTAGTATCGCCATGTGCCAGAAACATAACCATCATAGTATCCTGCGACGATATCACTATCAACGCCTACGGT…	NP_052046.1	rabbit fibroma virus	rabbit fibroma virus	Leporipoxvirus	Poxviridae	vertebrates	N	dsDNA	monopartite	N	cytoplasm	0.424779	1.64032	1.18311	0.554	48.76	-0.193818	0.315073	0.000183142
CMvDB1.12711	NC_001266.1	NC_001266	ATGGAGTTAGATATCAAAAAACTAACGGACTTGCTACAAAACAATAAAACAGTATGTCCATGTGATATAAAAAAGATATACGATGAACGATTTATTGTGTTAGAAAAAGGCAGATGTATGATACGTAACATTCATGTGTATTCTTCCGCTGCTAGATTCGACAACAAAACTATGTTTGGGGTGATCAAATATCTGTACAAACACAACGAGGCGATTATAGATATGTTGTTTCCCAGCAAAACTGTTTACAACTCTATACGGGAAATTGCCCCGGACTATACGGTATCCATATCGACGGATGACACGGAACCGTCTAATCCGGTAACCGTTCTATTAAACATTTTTAACTCGTTTAGGTTCGGGAAAAAAGACGCTCCGGTGTCGTACTATTAC	NP_051966.1	rabbit fibroma virus	rabbit fibroma virus	Leporipoxvirus	Poxviridae	vertebrates	N	dsDNA	monopartite	N	cytoplasm	0.450382	1.58004	1.03212	0.589	55.34	-2.57772	1.73733	-0.00100659
CMvDB1.12705	NC_001266.1	NC_001266	ATGGATAAAAAAAGTCTTTACGAAAACGTATTGTTAAAGTCTACCGGTGCTCTACCGAAGGCCCGGATACCGACGAAAATGATGCGTGTTACGGATTACGTGTATTTGGGAAATTACAACGACGCAAAAGCCGTCCCTACATCGGGTGTAGGGTTCAAGTATATACTGAATCTTACGACTGAGAAAAAATACACAATTAAAAACTCATCTGTCACGATCATTCATATGCCGTTGGTAGACGACGAATACACAGATTTAACTAAATATTTTGATTACACTACCACGTTTCTATCCAATTGTGAGGATAAACATTATCCCGTATTAGTCCACTGCATGGCCGGCGTTAATAGAAGCGGGGCTATAATTATGGCGTATCTTATGTCTAGAAAAAGTAAAGAC…	NP_051958.1	rabbit fibroma virus	rabbit fibroma virus	Leporipoxvirus	Poxviridae	vertebrates	N	dsDNA	monopartite	N	cytoplasm	0.413793	1.72171	1.08149	0.597	61	-0.574104	-2.07589	0.00734129
CMvDB1.12683	NC_001266.1	NC_001266	ATGGATAAAAAACCCATATATTTTACTCCCGTATTCGTCGAACCTACCATCAAACATTCTCTGTTGAACGTATACAAGTACACCTATATCATACTGTTTGAACTCGCCGTAATCGCTTTATTAATTTTCCTTTTTTTCAAAACAGAGTTTAATATGTTATTACGGAACACAGTCGATTTGGAAAACGATCCCATAAAACAGTTTACCTCGACGAGTTTGGTATGTAAGGGAAACGCTCTATTTATTAAACACATGCCTAATTTGACGGAGTTAAAAACGGCGCTCGCTATTAACAGAAAACAAATCGTTCACGAGAACTGTGAGGCTCTTTTACAATCAATA	NP_051948.1	rabbit fibroma virus	rabbit fibroma virus	Leporipoxvirus	Poxviridae	vertebrates	N	dsDNA	monopartite	N	cytoplasm	0.438596	1.78516	0.90566	0.58	53.47	-1.68826	1.43057	0.00147973
CMvDB1.12720	NC_001266.1	NC_001266	ATGGATAAAACAACATTAACGGTCAACGGCGTAGAATTAGAATATATTAGAGAAAAAGAAACGGAAGGTATCCGCGGTGCTAAAGCGTCTACGGTCTGTTTTTTTGTTTTAATACTAGCCGTTAGTGCCTTGTTGTTGTGGTTTCAGGCGTCTGATAATTCTATATTTTCGGAACTACTCAGGTATTCTAGAATAAAGAACGCCATAAAAGGTTGGCGTCCATTAGTCGAATCAAAAACTAAACTAGAGGCGGACAAGGGAAGATTACGGGCCGCTGGAAACGATAAGTATTTTTCGTTTAGTTGTGTTGATTTTGGATCGTATCTTATCCCTATTAAGTTGGATACGGTTACGTTCTTACCTCAGGCTATACGCCGAGGGACGGGCGATGGGTGGATG…	NP_051959.1	rabbit fibroma virus	rabbit fibroma virus	Leporipoxvirus	Poxviridae	vertebrates	N	dsDNA	monopartite	N	cytoplasm	0.382199	1.47076	1.07881	0.582	52.07	-0.575486	-0.308687	0.00588693
CMvDB1.12747	NC_001266.1	NC_001266	ATGGATAAGTTAAAAGTTTTATACGAGGACTTTTACCGTATCAGTAAACTATACTTGGAAAAGGAAACACAATCGACGACACTCGCTCCGGATTTTGATGTAGATGTATCCGTTTTTATGAATCTAGTACCCGTACTCGAACAAAAAGTGGTTCCCGTAAACGCTGATATCGAGGACGATGACGTTCTACGTATGATGAAATATTGTAATTACAAATTGTTTTCATTTTGGTTTTTGAAGTCCAATGCGGTGGTTAAATCCGTCTACAACAAACTAGAAACAGATGATGAAAAACGTAATTTCACGAAACTGTTTAGGGGCATACTAACAAACGTTCAAACGCTTATTTCCATCAACAATATGTATAATAACATAAAACAGGATACTGTAGATATCGTC…	NP_051984.1	rabbit fibroma virus	rabbit fibroma virus	Leporipoxvirus	Poxviridae	vertebrates	N	dsDNA	monopartite	N	cytoplasm	0.47185	1.77619	0.906734	0.594	56.8	-0.94531	0.142156	-0.00359763
CMvDB1.12738	NC_001266.1	NC_001266	ATGGATAGGCTATACACCGCTTTGTTCGGTGTATTTATGACATCCACGGACGACGACTTTAACAATTTTATAGAAGTTGTAAAATCTGTATTAACCGACAAAAAAAGTTATACAAGCGGTATAAGTAACGGAACTAGATGGTGGTTAGTTATTATAACGGTTGTGATGGTGATATGTTTAGTTTTTTTTCTTACAATGTATTTAAAGGTTACACGAAGAAATTAA	NP_051928.1	rabbit fibroma virus	rabbit fibroma virus	Leporipoxvirus	Poxviridae	vertebrates	N	dsDNA	monopartite	N	cytoplasm	0.333333	1.81159	1.09091	0.566	55.76	0.0900528	-1.60704	-0.000639977
CMvDB1.12762	NC_001266.1	NC_001266	ATGGATAGTTTTTTCAATACGTTTATAACCGCTATGTATACGCTGGGTATCGTAATAGGTAAATCCGTCGTATGTGAGTTACTCACACAATTCGTTATCAAAGACGATATAGACGAGTAG	NP_052008.1	rabbit fibroma virus	rabbit fibroma virus	Leporipoxvirus	Poxviridae	vertebrates	N	dsDNA	monopartite	N	cytoplasm	0.45	2.27368	1.41372	0.568	NA	0.644486	-0.882637	-0.000182463
CMvDB1.12771	NC_001266.1	NC_001266	ATGGATCAAAGGTTAGGGTATAAGTTTTTGGTTCCCGACCCAAAAGCGGGCGTTTTTTATAGACCGTTACACTTCCAATATGTATCGTATTCAAATTTCATCAACCATCGATTGCAGGAAATCCTATCAGTTAAACGAACTCTTTTATCGTTTAAAAACGACACGGAAAAAATAATTATAGAGATAGACAACATCAAAGTAACACCTCCTGATTACTCGCCTATTATAGCCAGTATAAAGGGTAAAAGTTACGATGCATTGGTTACGTTTACGGTAAACATATTTAAAGAAGTGATGACGAAAGACGGCACGGTTATTACGAAAATTAGTAGTTATGAGGGCAATGACTCCCATCTGATTAAAATTCCTTTGTTGATAGGGTACGGGAATAAAAATCCG…	NP_052003.1	rabbit fibroma virus	rabbit fibroma virus	Leporipoxvirus	Poxviridae	vertebrates	N	dsDNA	monopartite	N	cytoplasm	0.41263	1.55824	0.990832	0.587	52.12	-1.4741	0.347146	-0.000325352
CMvDB1.12685	NC_001266.1	NC_001266	ATGGATCACAACGTTAAAATATTAGATAACGCTTACGGTATAAATATAGTGTTTCTAAGATCTAATCATTATATTAACATAACTCGATTATGTAACCCTATGAAGAAGTCGTTTACCAACTGGAAATCTTTAAAAAACAGTAAGTATATTATGAACAGTATTTCCATCGAGGAAAACATAGACATAGACGATTTAACATTTCGAATATACAAAAATAAATATTCCGTGTATTATCATGGTATTTTTGTACATCCCAAGTTGTTAAAGTACGTACTTAGCTGGATATCGGAAGAATACTACGCAAAAGTTTACGGCATTATAAACGAATACGACGAAAACATACTAAAGAACACCATGCTTACTCTGCATGTAAATTACATATATTGCCTTAAACAAGAG…	NP_052029.1	rabbit fibroma virus	rabbit fibroma virus	Leporipoxvirus	Poxviridae	vertebrates	N	dsDNA	monopartite	N	cytoplasm	0.404255	1.46137	1.09383	0.615	54.5	0.495528	-0.235566	-0.00322132
CMvDB1.12749	NC_001266.1	NC_001266	ATGGATCAGGTCACCAAAAATATTAAAGAAGGTGTACATACGCTTTTACCCTTTTACGAGTCGCTTCCTGAACTACATCTAGTCTTTGGGAAAAGTCCGTTGCCCGGATTAGAATACGGAGCGAATTACTTCTTACAACTATCTAAACTGAACGATTTAAATAGATTACCTACTGACCTGTTAAGTTTGTTTACACACGATTTAATCACTCCCGAAACGGACTTAGAAAAAGTGTACAAGACGTTAAACATTAAATCCGTAAAGTCTTACGGTAAGAGTACAAAGGCTGACGCAATCGTTGCGGACTTAAGCGCGAAGAACAGATTGTTTAAGAAGGATAGGGATCTTGTCAAATCCAACAATTATCTGACCGAGAATAACCTGTACATAGGAGATTAC…	NP_051976.1	rabbit fibroma virus	rabbit fibroma virus	Leporipoxvirus	Poxviridae	vertebrates	N	dsDNA	monopartite	N	cytoplasm	0.451389	1.2823	1.00046	0.603	50.79	-0.760899	0.375232	-0.00342359
CMvDB1.12740	NC_001266.1	NC_001266	ATGGATCATGTAAGTTCTTACATTATATTAACAAAGTCAAAACGCATCAATGTGTTCTCTATACGTTCCGCGTTAAAACAGGGGCATAGTCCCTTTCTGATGAATTTACCAAACTATAAACGTCAGGTGGTGGAGGATTATCTGCGTAAACGGTACGTCAAAGCCGACGTGTTAAAAACGATATTGGACTCAGGAATTCGGCTATCTAAGAAAGCGGTAACGGATACCATGTCCACGTATCTATTAAACGACGATGTAAAGTATAACGCCAAAAACGTTATGCGTGTATTGGATGTGTTGTTTGCACACGGGGCGAGGATCAATAAATCGGGGTATAACAACCACCCGTTACTGTGTCTTATTACGAATAAAAAACTGGCACAGTTAACCATATTAGAG…	NP_052033.1	rabbit fibroma virus	rabbit fibroma virus	Leporipoxvirus	Poxviridae	vertebrates	N	dsDNA	monopartite	N	cytoplasm	0.454006	1.59648	1.18117	0.574	56.29	-0.0192424	0.296539	-0.00347725
CMvDB1.12671	NC_001266.1	NC_001266	ATGGATCCCGTCAGTGCCCTATGGTACTATGACACAATGACATTTGGAGATGGTGTAATATCTGAAACTAAGCCCATTTTTGGAGACACAATCAAGTACGAGAAAATAGTGAGTTGGCAAACTAAAAATCCATGTACGGTACTCAACGAATATTGTCAGATTACGTCTAGAGAATGGTCTATAAACGTTACACGAACGGGACAGAGTCATAATCCCACTTTTACAGCTGTCGTTACTGTAAGTGGGTACAGTTTTAAATCGGCTACGGGGTCCAACAAAAAGGAAGCGAGAAAAAACGCGGCCAAAGAAGCCATGGACATCATACTGAAACACGTCGTTATAAAGTTTTAA	NP_051918.1	rabbit fibroma virus	rabbit fibroma virus	Leporipoxvirus	Poxviridae	vertebrates	N	dsDNA	monopartite	N	cytoplasm	0.410256	1.10508	0.940029	0.632	46.59	-0.257754	-0.649851	-0.00176686
CMvDB1.12658	NC_001266.1	NC_001266	ATGGATCGGTTATTCGAACAGTTACGTTCGATAGAAGATAATTACTCTAGAACGATTTTTAATTTTCACCTGGTAAGTAACAAAGATGTATCGGACGTGTATCCGAAAATGCGGGAACTCATATCAAATGAAACGTTGTTCGATCGTATAGTAACAGTCGACTCCATAAAAAACTCTATCAAAAAAATTATATACTGTGACATACACCTCACGAAACATATCATCAACAGCGATGCGTATCCTACTCATGATAATACAAACGCGTCATCTAATTATTCTAAGATAGCTCAGTTCTTCGACATAAAGACGAACAACGACGAAATCAGTATGAGAACCGCGTACATATTCGAACGAGACAAGTCTTCCCTTGTATCGTATATAAAAACGACGAATAAAAAA…	NP_052002.1	rabbit fibroma virus	rabbit fibroma virus	Leporipoxvirus	Poxviridae	vertebrates	N	dsDNA	monopartite	N	cytoplasm	0.466321	1.97813	0.976855	0.579	55.36	0.048102	-1.13203	0.00505656
CMvDB1.12708	NC_001266.1	NC_001266	ATGGATCTATACGGGTATGTAGCGTGCGCGCTCCGTCTTCGATACGGTGTACTCGACGCGTTCTTGAACGTATACAACCCGGACGAACTATCTGCGATGGATGATACACCCTTTAGCCTTTATCTAACGCGATATGACTGTACCCTGGAGACATTACGTTTGTTTTTGAAACGAGGCGTCGACGTCAACGGTGTTCGTGGAACCCGTACCTCTCCTCTATGTACGGTCCTATCCAACAAGGAATTGGGAAAAGAGGCGGAGACGTTGGCAATGTGTCTTATCGATGCGGGAGCCGATGTTAATGCGAGGGGCGCAGATGGAAGATATCCTTTACTCTGTCTGTTGGAAAACGATCGTATTAATACGACGAGTTTTGTAAAGTACATGATCGATCGAGGC…	NP_052044.1	rabbit fibroma virus	rabbit fibroma virus	Leporipoxvirus	Poxviridae	vertebrates	N	dsDNA	monopartite	N	cytoplasm	0.529897	1.47385	0.932241	0.621	57.99	0.939967	-1.88513	0.000962602
CMvDB1.12756	NC_001266.1	NC_001266	ATGGATGCGATGACGATTATGAGTAACTATTTTAATACCGCGCTTATAGGGGGTATCGTATTACTTGCCACGGCGTGTGTGTTCGCATTTATAGATTTCTCTAAGAATAAATCCACAACAAACGCATGGAGGGCCTTAAGCGGTATCGCGTTTGTACTAGGTATCGTGATTACGGTCGGTATGCTTATCTATTCCATGTGGGGTAGATATTGCAAACCTCATACAAAAACGACCGTCATAGAAAATGGACGATACAACTCTAGCCCTATCGAACTAAACGGACAATAG	NP_051992.1	rabbit fibroma virus	rabbit fibroma virus	Leporipoxvirus	Poxviridae	vertebrates	N	dsDNA	monopartite	N	cytoplasm	0.458333	1.58242	1.323	0.591	46.66	-1.30082	-0.403077	0.00139467
CMvDB1.12667	NC_001266.1	NC_001266	ATGGCAAAGGCACTAATAGATAATGAGCATATTTTTGTTTTAAAATCAATAGGTGTTCCAAATTCCCATAGGCAAAGCGAAGACCCACGATTTGTGGATATTTTTACGTGTGATGAATTAGAAAACTATATTTGTAATAATCCAACATGTACATTATTCGAGACATTACGTAATGAAGAAGACTATTCAGTCGTACGTGTATTTTTTGACGTAGATCTAGACGTCGTATTAGACGAGATCGATTATGTCGCGGCATTAGAAGATTTCATATTGGAAGTTACAAAATTTGTATCTATCTTTTCTGTAAAAGAGTGCAATGCCCAGCAGAACAAAGTGCTCAGGTGTATGAGATCAAACTTTTCTATTACACGAACGACCGATACGGATAAAACTAGTTTT…	NP_051969.1	rabbit fibroma virus	rabbit fibroma virus	Leporipoxvirus	Poxviridae	vertebrates	N	dsDNA	monopartite	N	cytoplasm	0.381679	1.58491	0.939595	0.594	52.52	0.617393	-0.594201	-0.000138659
CMvDB1.12691	NC_001266.1	NC_001266	ATGGCAATCATGGCCTCGTTACATAGATACATTAGTTTCACCGACAGTGTATATATAAACTCTATTAACTTTCTACTACGATCGGGATTCGATGTGAATAGCACGTATAAGGGGAATAGTATCATTACTCTCTATTTGAAACGACCAGATGTAAAGATAAAAGTCGTGAAATTCTTAATAGACAACGGATGTGACGTCAATCACAAAGGGTATATAGAGACCCCGTTATGTGCTATTTTGAAGAACAGAGCCATTACGCCCAGTAAGACTAAAAAACTAGTAACACTATTGTTGAAGGCGGGAGCCGACATAAATCTAAAATCGGTCAATGGATCCTCTCCTATAGTGTGTTTTATGCATAATTCGAATATAAATACGTTGGACATGTTACGATTCATG…	NP_052034.1	rabbit fibroma virus	rabbit fibroma virus	Leporipoxvirus	Poxviridae	vertebrates	N	dsDNA	monopartite	N	cytoplasm	0.419552	1.38985	1.06904	0.58	53.1	-0.165654	-1.632	0.00093714
CMvDB1.12746	NC_001266.1	NC_001266	ATGGCAGAAAAAAAGTTATCTCGTAGCAGCTACGACGATTACATCGAGACCATTAACAAATTAACTCCACAACTTCGTACGATTTTGTCACACATTAGTGGGGAGCAGACGACTCAACGTACGAACTTCGCAAACAACGATGCATCCGAATCTGTACCCGTTACGGCTGGAGCTATTAAATCAAAAAAGACATCCAAGACTACAAAGAGTGGAGTACCCGTTCGAAAAAAGACGACGTTGGGTTTAACGGAACATCCTCAAATTATGCAGGCCGTTACCAATGGTGGCAAAATTGTATATGGTACTGTGAAAGACGGCAAACTAGAAGTACAAGGCACTGTGGGTGAAATAAATCAGGACTTATTAGGTGTTGAATCGGTAAATGCCGGTAAAAAATCG…	NP_051990.1	rabbit fibroma virus	rabbit fibroma virus	Leporipoxvirus	Poxviridae	vertebrates	N	dsDNA	monopartite	N	cytoplasm	0.416667	1.35587	0.884634	0.608	52.41	-0.68833	-0.155321	0.000177087
CMvDB1.12652	NC_001266.1	NC_001266	ATGGCCCTAACAGCGAAAGAGGTTATTTCGTTTATATGGATGACCCTGTTATTCGTGGTTATGTTATTGGCCGGAAGCGCGTTGCTGTTTAAGACGTACGCTCCTCACAAGGTGGTCATGACCAGATCCGCAGCGTTTATGCGAGTGGTGAACTATTTTGAGTTAGTTGCAATACTCGTGTTTATTCCGGGGACAGTGTCTCTCTATTGGTCGTATGTTAAATCGTTACGGTTCTAA	NP_051930.1	rabbit fibroma virus	rabbit fibroma virus	Leporipoxvirus	Poxviridae	vertebrates	N	dsDNA	monopartite	N	cytoplasm	0.56962	1.39003	1.10368	0.583	56.5	-0.773786	1.69581	0.00663726
CMvDB1.12661	NC_001266.1	NC_001266	ATGGCGAGTGAAAATATCTTGTTGGATAAGATACAACATATGAATATGCAAAACAATATAAACGAAAAATTCCTAGATTGTATCATCGATCATGTAATTAGTAAACGACGTGCGTTCGTTAGGCCTTTCTTGAGGTTATTCTTCGACTTATTAATCGTATTTATGATTGTTATTATATTTACTCAACGTTTGGTCATACGAAACTGGCAACTTGTGTTGATCGGAGCAACTATCTATTCCATTATGGAG	NP_051945.1	rabbit fibroma virus	rabbit fibroma virus	Leporipoxvirus	Poxviridae	vertebrates	N	dsDNA	monopartite	N	cytoplasm	0.421687	1.75558	0.941947	0.563	41.95	-0.252664	-1.45403	0.000452378
CMvDB1.12742	NC_001266.1	NC_001266	ATGGCGGAGACGATCACGTACGTCGACCATGAGTACAAGAAACGACTCGAGACAATGTCCATCTATCCTACCGAAGAGATCTCTATCGTTACCACCATGGGGACCGTTAAGACGCGAAAGGATTTACTTCTCTCAGCGTCAGTGTATTTTAGGATGTTTATCAAGAACAATATGAAAGTCATGATACAGTACGACCACGACGTTGTAGAGCAAATTATCAGGTATATCAATACTGGGTCGTTCGATATAACCCCTTGTACGATTATAAAACTATTTACCATCGCCTGTAAAACGTTCTTGGGATTCGTACAGACCTCGTGTGTCGAGTATATAATAAGCCACATTAACGACTCCACGTGTGTAGGGTTTCTAAAAACTGGATTAAGTAACAAGTGTTAC…	NP_051903.1	rabbit fibroma virus	rabbit fibroma virus	Leporipoxvirus	Poxviridae	vertebrates	N	dsDNA	monopartite	N	cytoplasm	0.512573	1.42137	1.10247	0.617	53.01	1.00919	-1.10009	0.00269806
CMvDB1.12688	NC_001266.1	NC_001266	ATGGCGGATACAGATGATCAACTGATTTTAAACAGTATTAGTGCCAGGGCGTTAAAGAATTACTTTACTTCGAAGATAAATAATATGGTGGATGAATTGGTCGCTAAAAAGTATCCCCAAAAGAAAAAGTCTCCCGTCAGACGCCTTGATACGAGAATACCTATCGACCTCATTAAGAGCGAGTTTGTTAAGAAGTTTAAACTAGATACATACACGAACGGTATCTTATCCGTACTTATTAACAGTTTGGTGGAAAACAATTATTTTTCTAAAGATGGGAAACTGAACGACGATGCTCAACAAGATTTAATTCTCAACGACGTGGAAAAGAAAATCCTATCGAAGATACCCAAGGATTCCCCTCTGTATATAGACATAGGCGATGTAAAAACGTTATCG…	NP_051927.1	rabbit fibroma virus	rabbit fibroma virus	Leporipoxvirus	Poxviridae	vertebrates	N	dsDNA	monopartite	N	cytoplasm	0.426752	1.61102	1.00413	0.606	52.9	-0.990392	-2.12428	-0.00340813
CMvDB1.12674	NC_001266.1	NC_001266	ATGGCGGCACATAATTCCATGTATCACACACCATTTTACATAGATACAAAAGAAGGAAAGTATTTGGTTCTTAAAGCAGTTAAGGTCTGTGATATTAGAACGGTAGATTGTAGCGGGGAAAAGGCATCCTGTGTACTAAAGGTAGAGAAAACGAGTCCTACGTGTGAACGAAAGCCTACAACGCCTTGCGAGAGAACCTCTATATCCTCCTCTCCTCAGAATAGAGCCGTACCGTTTATGCGAACTAATATGTTAGAAGATTTACAAGCGAGTAATCGTAACGTCGTATCCAGAATTCTGGGC	NP_051915.1	rabbit fibroma virus	rabbit fibroma virus	Leporipoxvirus	Poxviridae	vertebrates	N	dsDNA	monopartite	N	cytoplasm	0.366337	1.13285	1.1527	0.609	48.61	-0.996972	-1.39786	0.00440987
CMvDB1.12721	NC_001266.1	NC_001266	ATGGCGTCTGTGGTAGCAACAATTCGAGAAAAAATGATAAAATGTAAACTTAGATTTGATACGTTTATAAGTTACTTAGTAAAAAAAAGAAATAAAAGTGTAAATATTTTATTAGATGATCACGTATCTGTTTTATCCGACGATTCAGACTACTACGAATCGGGAGACTCGGAATATTACGAATCATCCGATTCTGCGTATGAGTCAGAGTCCGAAGTTCCTTTGTTAAATTAA	NP_051906.1	rabbit fibroma virus	rabbit fibroma virus	Leporipoxvirus	Poxviridae	vertebrates	N	dsDNA	monopartite	N	cytoplasm	0.282051	2.16051	0.905077	0.558	41.59	-1.6248	0.17841	0.000829044
CMvDB1.12716	NC_001266.1	NC_001266	ATGGCGTTCTATGTTCGTAGGAACAACTTCGACGCGGAAGATAGTGTACTTCTGGCGGTTCAAGACTATCTCAGATGGTCGTCTACCCCATTCAGGGATAGAGAACCTGCCGGTTGTGTGTTTGCCGTGTTTGAGTCTTTCAAGAGGGACGCGTCTATCGTGTTTCGCGACAACGTACGTTGGCTCGTTCGATGTTCGTATAAATACGTCGACAGTTCCGAATCCCTCATTCGCGCCATGTTACGACACGACAATTACATCACCGAGGCCTGTGCCGTGATTGGCTTATTGGCACAGGTCGCCGAGTACTGGGGATACGACAATCCTATCCCCATTTCTGCGAGAGTGATTGAGTTGTTCATGAGGTTGATCGCGGATTATGAGATTTCACATATCAGG…	NP_051888.1	rabbit fibroma virus	rabbit fibroma virus	Leporipoxvirus	Poxviridae	vertebrates	N	dsDNA	monopartite	N	cytoplasm	0.565789	1.48571	0.791209	0.704	53.24	-0.320089	-1.32772	0.000545983
CMvDB1.12767	NC_001266.1	NC_001266	ATGGCTAAGCGTGTCAGTCTCCAGGATATTGTCATTTCGTCTCCTAAATCCGTAGTTAAAACCACACAGGACGAGTCATTAACGTGTATTCTTCCGACGTATTATAATACCGTCGCGAACGTCTCTATACCCGTTAATGCAGATGACGTAACGTGTTGGTTTTGTAAACAGGAATTAATCATCGTACCCTTACGTGTAGAAACGCTAAAGGGACAAGTGGGATATTTTTGTTCAAAGATATGTAGAGATTCGTTTGCTGCTATGGTTAAGACACATGTCGCTCTACGGGAGGAACCAAAAATAACCCTATTACCTCTGGTATTTTATAATAAACCGGAAGACGTCATTAATATAATAAACTCATTGAGAAATAAAGACGGGATATACGGGAGTTGTTTT…	NP_051978.1	rabbit fibroma virus	rabbit fibroma virus	Leporipoxvirus	Poxviridae	vertebrates	N	dsDNA	monopartite	N	cytoplasm	0.373333	1.65224	1.1194	0.554	51.5	-0.470959	-0.545281	0.00306164
CMvDB1.12650	NC_001266.1	NC_001266	ATGGCTGTAATTTCTAAAGTTACATACAGTTTATACAATCAAGAGGAGATTAACGCAACCGATATATTTATCAACCATGTAAAAAACGACGACGACGTAGGTACCGTGAAGGATGGACGACTCGGTGCCATGGACGGTGCCTTATGCAAAACGTGCGAGAAAACGGAGCTTCAATGTTTTGGTCACTGGGGCAAGGTACGATTGTATGAGACGCATATCGTTAAACCGGAGTATATAAGCGAAGTTATCCGAATTGTAAACCACATATGTATACGGTGCGGTTTTTTACGATCGAGGGAACCTTATTTAGAAGACGTTACAAAAATGTCGTCTCATGCGCTTAAGAAGTTAAAAGATAAAATACTGTCCAAGAAAAAGTCTTGTTGGAACAGTAAGTGT…	NP_051957.1	rabbit fibroma virus	rabbit fibroma virus	Leporipoxvirus	Poxviridae	vertebrates	N	dsDNA	monopartite	N	cytoplasm	0.461538	1.50218	0.967786	0.602	54.44	-0.241029	-0.194278	0.00171221
CMvDB1.12700	NC_001266.1	NC_001266	ATGGGAATTATGGAAGACATTAACTCGTTAGAGGGTCAATGGGAACCCGTCGACAATGAAGATGATACGACCGTACTAGGAGACGATATTTATTTTGATTACGTGATATCACAGCTAGACACACACAAGAGTTGGTCCCCTAGCGTTAAACTTGTTCGTTATTTTAAAAACTTTAACAAAACAGCGCTCGATAAAATAGCGAACGAAGAATACATTAATCCGTCGTTCTTTCAACAAAAGGATGATCGGTTTTACCCAGCGAATGACGACTTTTATCATATCTCCACGGGTGGCTACGGTATCGTGTTTAAGATAGACAAGTACGTCGTAAAGTTTGTGTACGAACCTAATAAAAACTATACGCCTATAGACACGACAGCAGAATATACCATTCCCAAG…	NP_051909.1	rabbit fibroma virus	rabbit fibroma virus	Leporipoxvirus	Poxviridae	vertebrates	N	dsDNA	monopartite	N	cytoplasm	0.449772	1.87179	0.985785	0.597	54.39	-0.916601	0.0224288	0.00426153
CMvDB1.12764	NC_001266.1	NC_001266	ATGGGCATTACTCACGAGTTTCACATTTTTCTCGTCGATGAAAATGTCTCCCTGAAATCCGTCAGTTTGTTAAAAGGGGACAGTTATGGATGTAACATCCATTTAAAAAACTCTGAGTGTAAGTACATTACCTTTATCCTAGTCTTAGAACCCGATTGGTCGGAAATAGCAGAAGCAAAACCCATTCGTATAAGATTGAACGGTAAGAAGATGCGTACACAACTCCTGACGAAAACTCTTATGTCCATTATTTACAAGGCCGTTATCTACGTGGAGGAAAACGCCCTGGTGCAATTTTACAGCGACACGGACAGGTTGTATACGGACATGTACCCCACGTTTCTAATCGACATGGATAAACAACATTATCACATTTTGGACAACGGATATACGTATACT…	NP_051953.1	rabbit fibroma virus	rabbit fibroma virus	Leporipoxvirus	Poxviridae	vertebrates	N	dsDNA	monopartite	N	cytoplasm	0.472362	1.16204	0.815415	0.67	54.07	2.77029	0.639951	0.00234068
CMvDB1.12695	NC_001266.1	NC_001266	ATGGGGAATCTACTCTACTGTTGCTTTGTCGTTGATGTGACGACGCCTAGTATACAGCGATATGTCAACGAACAGGTAAATTTAGATAAATTTCTATCTAGACGTAAAAAGAAATCCATTCTTCTATATTTGTTAAAAGTTATACGCAACGATAAATTATTAACTGAAGTGTATTGTTCCAAAAAGTACAGCGAGCTGTACGGTTGTAAAAATCCTAATACGGAAGTGGTTAATTTTATAAACTATATACTTATATACTTAAACGCGTTATCTTACACACAGAAAAGATTATTGTATATTATTATAGCCGAAAATATGATTACTTCGTTTATAGAGTATATAAACGCTGTATTTACCAGTAGTAGTACAGTAAAGTTTAAAGACAGTGAACGGTGTATA…	NP_052021.1	rabbit fibroma virus	rabbit fibroma virus	Leporipoxvirus	Poxviridae	vertebrates	N	dsDNA	monopartite	N	cytoplasm	0.323529	1.68539	1.26506	0.528	48.47	-0.583383	-1.0849	-0.00174818
CMvDB1.12651	NC_001266.1	NC_001266	ATGGGGGCGTCCTTTGTAGTGCCTGAAAATGTCAAACGTTCTCCACCGAAGCGTAACACGTCGGAGATGACGTTAAACGTCGATCACATGTACGAACTGATAAGTGTACTCAACAAGTGGGAAGAGTTATATTTGGGAAAGTTAACGAAGAAAAAAAAGGCTGTATTAGAACAACGATTTCCGGAGTTTACATTCGTGGAGTCGGGACCTGGATCGTTGTTTAAAGCGGTCCGTATGAATTACAAAAACGATATAAATTACTGTTGTAAAGATTTACAGATACACGGTTACTGGATCGATAAAAACGGTGACATATCGCTGTTTTACAGACCCAATACCGTGTTAAATAGTTGTGAACCCAATATGCAGAGTAGCGGTATATGTGATACGTTCATGTTT…	NP_051943.1	rabbit fibroma virus	rabbit fibroma virus	Leporipoxvirus	Poxviridae	vertebrates	N	dsDNA	monopartite	N	cytoplasm	0.486486	1.50552	0.943131	0.608	51.06	0.857523	-0.561662	0.00502657
CMvDB1.12763	NC_001266.1	NC_001266	ATGGGGGGGTATGTATCCGTGTCAGATATAAAAGTACGCAATGACCCCGGCGATTATAACAAGAAGCATATGTTTATTAATTTTAACTACCCAGAATATAATAAGATGGTGTCGTTCTATGAGGATGAAAATATCTATAAAAATGAAGAATCTGAAATACACCCAAAATTTTGTCTCACGGAGGCTATGGACCCTTCGTATTGCGGAACTTTTTTGTCGGATGAGTTGTCTAAGAAATACGTACTTACTCGGGGGGAACCGTGTAGATCTTTCACGTTTCGTCCCGGGTCATTTATTATATATAATGGCGATATAAACGAACGTTATATAGATAATCAAATTCCTGAATCGGCGAAGGAGTACATCACTAAGGGGTACAGATGTCGTTTCGTAAAAAAG…	NP_051995.1	rabbit fibroma virus	rabbit fibroma virus	Leporipoxvirus	Poxviridae	vertebrates	N	dsDNA	monopartite	N	cytoplasm	0.409704	1.49146	1.03618	0.648	53.38	-1.55015	0.687025	0.000737461
CMvDB1.12760	NC_001266.1	NC_001266	ATGGGTATACAACACAAATTGGACGTGTTCATTGTGAGTGAAAACATCGCTATTAAAGACGCTAATCTACTCAATGGAGACAGTTACGGATGTACTATCAAACTAAAATTGAACACAAAAAAGAGTGTCAGATTCGTTGTCCTGTTAGAACCCGAGTGGATAGATGAGATAAAACCCATGTACATGAAACTTAATGGGGTGTCGGTGGATTTAAAATTAGATTATAAAGATGCGATCAAACGCATTTACTCGGTGGACTTGGTATTGTACTCGGATTCTGTAATCCATCTGTTCAGTGACACCGACGAACGCTATACCTGTGAATACCCCACAATTAAGGTAAATATGATAAAAAAATACTACCACGTACAACACCGAGGAACGACATGCGTTCACATA…	NP_051951.1	rabbit fibroma virus	rabbit fibroma virus	Leporipoxvirus	Poxviridae	vertebrates	N	dsDNA	monopartite	N	cytoplasm	0.465409	1.12235	0.917881	0.635	51.29	-1.30441	-0.287923	0.00384105
CMvDB1.12741	NC_001266.1	NC_001266	ATGGGTCTATTATTGCCCGGGAGCGTTCACGAGGGTGTCGTATATTTTAGAGACGGTGTATTCCGAGTCAGTCTACACGGATACGAAGATCACGACTGTGTTCTCTTGGATTATCTGAACTACAGGCATGATACACTGGATCAGTTGAAGCGACGTCTAGTCGGTCGTACGATCAAGACGCAAGTTGTTAGAGTGAACGGATTGTACGTGGATTTACGACGTTTTTTTACGGGTTAA	NP_051897.1	rabbit fibroma virus	rabbit fibroma virus	Leporipoxvirus	Poxviridae	vertebrates	N	dsDNA	monopartite	N	cytoplasm	0.455696	1.70996	1.03594	0.605	48.07	0.76633	-1.70224	-0.00172289
CMvDB1.12694	NC_001266.1	NC_001266	ATGGGTGCCGCTGCGAGTGTTCAGACGACGGTCAATACATTAACTCAAAAGATTAGTAGTAGTTTAGAACAAACGAGTTCCGCTTCCGCACAAACTAACTGCGAAGTGGAAATAGGAAATATATCGTTTAAAAAAAACAACGGATGCAACGTTACGGTGAAGAACCTCTGTTCGGCGAACGCCAACTCGCAACTGGAATCCGTACTGAGTGCGGCGACGGAAACATACGATTCACTTACGCCGGAACAGAAGGCGTATGTGCCCAGTTTGATGACAGCAGCGTTAAACATTCAAACGAGTGTGAATACAGTAGTTAAAGATTTTGAAAATTACGTACGACAGAAATGTACAGCGGACTCCGTCGTTAACAACAAATTAAAAGTACAAAATATCATTATC…	NP_051944.1	rabbit fibroma virus	rabbit fibroma virus	Leporipoxvirus	Poxviridae	vertebrates	N	dsDNA	monopartite	N	cytoplasm	0.45679	1.83516	1.00155	0.564	47.49	-0.377011	0.585125	0.00938498
CMvDB1.12684	NC_001266.1	NC_001266	ATGGTGAGTCGTCGATATGCTGCTCGGTTATTGGAATCCGTTAGGGATTTACGGGATAAGGACACATTGTGTGACGTTACATTAGTTACGGACGATGACGTATCTATACGGGTACACAAACTTATCCTATCTGCGGCTTCTAAGTATTTCGAATATATGTTTTCACATGACTTTATAGAAAAAGACCGGAACGTAATAAACGTATGTGTTGAATATCGTAGTTTACTCCCCCTAATCAATTTTATATACTCCGGAACCTTACATTTAACCGACGACACCGTGGACTCGATTCTCGTTGCCTCAGATTACTTACAGATACTAGAAGCAAGTGACTTAGTGGAAAACTTCATACTCTCCCGTTTAAGAGCGCAGAATTGCATACATTACTACGAGTTTTCC…	NP_052026.1	rabbit fibroma virus	rabbit fibroma virus	Leporipoxvirus	Poxviridae	vertebrates	N	dsDNA	monopartite	N	cytoplasm	0.442238	1.25208	1.06612	0.591	54.18	1.5644	-0.591058	-0.000155967
CMvDB1.12765	NC_001266.1	NC_001266	ATGGTGTTTCAACTAATCTGTTCTACATGCGGTCGAGATATTTCCGAGGAGCGATTTGCTCTACTCATTAAGAAAATAGCTTTAAAAACTGTATTGAAAGGCGTTAAAAACAGTTGCTGTCGACTCAAACTATCTACGCAAATAGAACCTCAACGAAATCTAACTGTGGAACCTCTCTTAGACATTAATTAA	NP_051939.1	rabbit fibroma virus	rabbit fibroma virus	Leporipoxvirus	Poxviridae	vertebrates	N	dsDNA	monopartite	N	cytoplasm	0.28125	1.25799	0.82915	0.549	35.53	-0.214664	1.96203	0.00292932
CMvDB1.12699	NC_001266.1	NC_001266	ATGTACATGTACACGGGATTTAGCGACTTAAAAGATCGTACTATAGACGATATACAATCCGTTATCATTCTAGCGGACTACTTGGGTATAGATAAACTGGTGGACGAATGTATACATTGCATCATATCCAAAGTAGATACATCAAACTGTGTAGGGGTTTATAGGTTCGCGGATACCTATCACATAGAGAACTTAAGACAAGCAACCAAAACGTTTTTAACCGAGATCCTACTAAGTCCTACAGACGCATTCGAAAACCTATCACAGGACGACGCAGTTATCGTACTGAAGGAAACATACAATGTCGTAGATAGGCGAACTATTATTAGTGTGATACTATTATGGGTTCGGAAATGTCCCAATCGTATCAAACAAATAAAGGCGTTAACTACAGCTATA…	NP_052038.1	rabbit fibroma virus	rabbit fibroma virus	Leporipoxvirus	Poxviridae	vertebrates	N	dsDNA	monopartite	N	cytoplasm	0.421171	1.50503	1.28787	0.6	54.15	0.28426	-0.813774	-0.0010406
CMvDB1.12723	NC_001266.1	NC_001266	ATGTACGATACTTTATTGACGGTATATGTAGCGTCTCTATTACAGGCGTACGTGGTCGCCGATTGTAAGAACGATTTTAAGTCTAACTTTCAAGCTGTGAATAGGAAACATACGTACAACCACAACGAGGTAACTGAGTTACGATGTACTCCTGGGTATCAGAAAAAGGTCAATGTAACCGTCTACGCTACATGCGGAAAGAATAATACGTGGAGTATACACAACGAACACGTATGTGTTCGTAGAGAATGCCCCGATCCGCCCACGATAGAAAACGGAAGAGTGAGTAACCCTAGAATTATATATCATCGTCGTGACACGATACGTTACGTGTGTAATGAGAACCATAAAAGCATTCCTTATTCGTTGGTGGGAGAAGACACCATTCGATGCCTTAAC…	NP_052030.1	rabbit fibroma virus	rabbit fibroma virus	Leporipoxvirus	Poxviridae	vertebrates	N	dsDNA	monopartite	N	cytoplasm	0.476667	1.49275	1.05408	0.655	54.16	0.234151	-1.51842	-0.00343958
CMvDB1.12725	NC_001266.1	NC_001266	ATGTACTTAAATATAATGAACGAGGGAGGACCGCTTACAGATTTTAACGTAAGTCTTTTTTCTAACAAAAATCAACGGATCAATGTAATGGGATCCGTAAATACCTCGCCTGAGGGTATACCAACCATCGACATTAGAATTACGATTAAAACTGTGGGAGGTGGTCCACATCTTACCATGGACGACCTTCCATATGATGAAAACTTTATTAAGCCTTATAAACCCGGAGACGATGGGTCTCGTACAAAGGAGGAAGAAGAAACGGCGGATGATCGACTCATTACGGACGAGGATAAAAAAAAGCTTGCAACATAA	NP_052019.1	rabbit fibroma virus	rabbit fibroma virus	Leporipoxvirus	Poxviridae	vertebrates	N	dsDNA	monopartite	N	cytoplasm	0.361905	1.33475	0.966372	0.651	48.76	-0.0662581	-2.22924	-0.000433147
CMvDB1.12657	NC_001266.1	NC_001266	ATGTATTTATTTAAACGGCGCACGATGATGTATGTATGTGTTGCTGTTACATTATTAGTGATGTCGTTGAAAATGTCCGTAGTGAATTACGTGACGAGTAATGTTGATACAACAAACGTATTTGTAACCCACAATAATACGTTCGAAAGATATTTACCATACGGACTAAAAGGAGAAGAGGTAAATATACGTCGTCTGTTAGAAAAGATTTCGGGACATCTTCCCAGTTTTCTCTTATACGACAAACGATGTATCGTTGTAGGAAATAGTTATAATCTTCATAACAGATCTTTGGGACACGTCATCGACTCATACGACGTGGTGTTTCGATTAAACGACGCACCTATCCGTACTTTCGAGCGAGATGTTGGGACAAAAACAACGATACGTATGTTTTAC…	NP_052025.1	rabbit fibroma virus	rabbit fibroma virus	Leporipoxvirus	Poxviridae	vertebrates	N	dsDNA	monopartite	N	cytoplasm	0.429553	1.85683	1.08998	0.596	47.39	0.278534	-1.73935	0.00838414
CMvDB1.12745	NC_001266.1	NC_001266	ATGTCCACGTTCGTCAAACACGTGTATTTGCCAATTATGTTACAACCACACGAGTTAACGTTAGAAGTACGTAAAAACATACGAGACGCTGTATATAAAGAATATCTACACAGGGAATCGGGTGGCATTATGGCAAAAAGGATAGAAATATGTTATGACAAGGAGCTACCCTTAGGCGAATTAGTAAACAATCACGTCGTTGTAAAAGTACCTTGTGTTGTAACGTACAAGTACTATAAAAACGGCGACGTGGTTCAAGGAATTCTAAACATAGAAAACGAATCGAATATAACGGTACAGTGTAATGACCTCATCTGTAAACTCAGTAGGGATGCGGGGACTGTTTCTTTCAATGATTCCAAATATTGTTTAATACGAAACGGTGTAGTGTATTGTAAC…	NP_051971.1	rabbit fibroma virus	rabbit fibroma virus	Leporipoxvirus	Poxviridae	vertebrates	N	dsDNA	monopartite	N	cytoplasm	0.422078	1.3863	1.00318	0.564	52.73	0.318909	0.561403	0.00552916
CMvDB1.12718	NC_001266.1	NC_001266	ATGTCGCGTACTTTATTGAGATTTTTGGAAGATGGTGCCATGAGCGACGTGACGATTGTCGTAGGAAACTTAACGTTTTTTGCACATAAACTAATTTTATCTCTTCACTCGGACTACTTTTACCGTTTGTTTAACGGTGGTTTTACTCCACCTGACACGGTTACATTGGACTCGGAGTACGATGTTGTTAAAGCGGTACTTATGTACATGTACACGGGATTTAGCGACTTAAAAGATCGTACTATAGACGATATACAATCCGTTATCATTCTAGCGGACTACTTGGGTATAGATAAACTGGTGGACGAATGTATACATTGCATCATATCCAAAGTAGATACATCAAACTGTGTAGGGGTTTATAGGTTCGCGGATACCTATCACATAGAGAACTTAAGA…	NP_051898.1	rabbit fibroma virus	rabbit fibroma virus	Leporipoxvirus	Poxviridae	vertebrates	N	dsDNA	monopartite	N	cytoplasm	0.420744	1.52825	1.22956	0.593	54.57	0.444844	-0.650645	-0.00217682
CMvDB1.12645	NC_001266.1	NC_001266	ATGTCGGACGAAGAAATCTACTCCTACTGCGACGATAAAAAAAACGATATTCGGTGTAAATGTATACATCCCGACTCGAGTATTATAAAAATAGGCAAAGAGACCCGATTGCCCTACTATTGTTGGTACGAGCCATGTAAACGATCGGACGCATTATTGGTGCGTTCTTTAAAGAAAAATATATCCAGATGTAACGTATCGGATTGCGTCGTTTCTCTGGGTAATGTAATGATAAAAGACGGATATTTAGATATACGAAATGTATGTGGAACAAATTATATGTCGATGGATGAAAAACTTAACGTAACTTACTTAAATCAGGATATAGAAGAACCCATATTCGACCCGTTATGGATTCCGTTGTCGTTGATGGTGATCACGACGCTTCTATTAGTATGT…	NP_051956.1	rabbit fibroma virus	rabbit fibroma virus	Leporipoxvirus	Poxviridae	vertebrates	N	dsDNA	monopartite	N	cytoplasm	0.425373	2.00642	1.10256	0.554	56.54	0.783565	-1.66492	0.00131493
CMvDB1.12779	NC_001266.1	NC_001266	ATGTCGTATCCTTTGTATAAACTCTTTTTGAAGGGTAAACTATGCGACGTCGAAATCGTCGCGGAAGGCAAAAGCATCCGAGCGCATCGGTTGGTGCTCTCCGCGTATTCCAAATACTTCTACAGTCTGTTTAATGGGGACTTCGTAGAAAAAAACATAGACGTGATTGTCTTAGAGGCGGATTACAAAACCGTATTTGATGTGATTTATTACATGTACACGGAATCGATAGAATTACACAAAAGGAATAACGAATCCATTTTCTCATTGGCACACTATCTACAGATTAACCCCCTGATTAAAAAATGTGCCCATGAGTTTAACAAAATAGTAAACGAAGAAAGTTGTATACATCTGTTTAAATTCTCCGAGCTCTACGATCTGACCGAGTTGAAACGC…	NP_052041.1	rabbit fibroma virus	rabbit fibroma virus	Leporipoxvirus	Poxviridae	vertebrates	N	dsDNA	monopartite	N	cytoplasm	0.565049	1.3713	1.09766	0.617	53.93	-0.968901	0.0314465	-0.0005316
CMvDB1.12730	NC_001266.1	NC_001266	ATGTCGTTACAAGAGAACGACGTGGAAGATTCGAAAGACGAAGGCGCCGCCTTCATAGGTTCCACAATTTATGGTAATAAACTAAAGAAGAAACATCTTATTAAAAAGGTTAAATGTGTCTCGATCCTGTTGCGTGTAAGTATTGTGACATCCATCGTGTCACTTATGGCGATTACCGCGATATTGGCGCTACAGTGTAGCACCTGTGATGTTGTTAAGACTTCGGCGCATATTTCTTCTTCCATCAATCAATACGAAAGTGAATGTAAAGGTATCGTGTTCGACTCTGCCTGTTATACTCTACACAAGGAACCTAAAACGTTTTACGAAGCTAGCGAAGATTGTGCCAATCAAAGCGCAGTGTTACCCTTCAAAACGCTTAAGGATCACTGGATGTGG…	NP_052010.1	rabbit fibroma virus	rabbit fibroma virus	Leporipoxvirus	Poxviridae	vertebrates	N	dsDNA	monopartite	N	cytoplasm	0.450867	1.31243	0.904969	0.65	61	1.54488	-1.29949	0.000320145
CMvDB1.12653	NC_001266.1	NC_001266	ATGTCTACTATTGTAGACATGGTTGATGTGAGCCTGGTGGATAAATGCTGCTGGATATGCAAGGAATCATGTGACGTCGTGCGCAATTACTGCAAATGCAGAGGAGATAATAAGATCGTTCACAAGGAATGTTTGGAAGAGTGGATTAACACGGATACAGTAAAAAACAAATCATGTGCCATATGTGAGACTCCATACAACGTAAAACAGCAGTATAAAAAACTTACCAAGTGGCGGTGTTATAGACGCGATTGTCACGATAGTTTATTGGTAAACCTACCGCTTTGTTTAATCGTAGGTGGAATATCCACCTACACACTTGTCTCCGTAGAAATTATAAAACTTATGGAGTCTGAGGAAACCAGTGAATTGACTAAAGTGTTTCTTGTTACTTCATTC…	NP_052036.1	rabbit fibroma virus	rabbit fibroma virus	Leporipoxvirus	Poxviridae	vertebrates	N	dsDNA	monopartite	N	cytoplasm	0.430693	1.25466	0.942218	0.651	61	-0.0801764	-0.587396	0.00314067
CMvDB1.12662	NC_001266.1	NC_001266	ATGTCTCGTCTAAAGGAGGTTGTCTACACTTATCTGAACGGTGGGGATATAACGGAGTGTACAGAAATAGATCTATTATGTCAGTTGGTTAATTGTTGCAATTTTATCAACAATACGTATGCGAAAAACTACGACGTGTTGTGTGATATCATGGAACGGGACATTTTATCGTACAACATAGAGAACATTAAAAAGGCGTTAGGATTTGCGTTACTGGACGCATCACCGTCCGTTAAATTGGCCACACTGGCTCTATTGTCGATCATACTTAAAAAGTTAAACAAGATACGACATACGGAAGCATGTGTGTTCTCGGACGTCATAGACGGTATTACTGCGGAGGAAAACAAGGTGATAGGATTTATTCAGGAAAAATATAAATATAATACGACATACTAT…	NP_051900.1	rabbit fibroma virus	rabbit fibroma virus	Leporipoxvirus	Poxviridae	vertebrates	N	dsDNA	monopartite	N	cytoplasm	0.43038	1.5138	1.09489	0.561	61	-1.11043	-2.32882	0.0115656
CMvDB1.12726	NC_001266.1	NC_001266	ATGTCTGTCGAGATATCTGACTCTGAACGTTCCGATACGTGTACGACGAAAACAAAACGTCGTGTTCTCACCGTATGGTTAGACTCCGTACTGTCAATACTACAGACCGCGGTGGGTGGTAACACGAAACGAGAAATGGACGACTTCTTCGCATTTCTTGTAACACGGTAG	NP_051896.1	rabbit fibroma virus	rabbit fibroma virus	Leporipoxvirus	Poxviridae	vertebrates	N	dsDNA	monopartite	N	cytoplasm	0.473684	1.81801	0.909574	0.569	39.57	0.0494812	0.86336	0.0067953
CMvDB1.12687	NC_001266.1	NC_001266	ATGTCTGTCTGTTTGGAAGTAGACTATACGTTATATACAGAGTTAAAAAAATTTTTAAACGGTCAACCGCTGTTTTTGTTCAATGCGGATAAGAATTATGTAGAGGTCGTTCCGTCATCTACGCTTAAGTTTTATATACCGATAGGTTTATTTTCCAACAGTAATGTCGCCTTAATAAGACCCGTACATACAACGTGTACGAATCATATAGAAAGCGTCGATGTAACCTTTCCTAACTTATATCCGTTACAGAAACACGTCGTTGCGGAGGTAACAACGTCTATGCGACAAAAACTATCGACACATAGACCTATGTACATGACGTTACATTTATCGTGCGGGTTTGGTAAGACCGTTACGGCGTGTTATCTCATGGTCGTACATAGAAGAAAGACGGTA…	NP_051997.1	rabbit fibroma virus	rabbit fibroma virus	Leporipoxvirus	Poxviridae	vertebrates	N	dsDNA	monopartite	N	cytoplasm	0.45339	1.71023	1.01975	0.569	54.25	-0.561334	1.17421	0.000991133
CMvDB1.12719	NC_001266.1	NC_001266	ATGTCTTGGTCCATAAACCTAGGAAGTGGATCCGGTGACAATTTTAAAACACTCGATGAGATTAGAGCACATGTAAAATCTACAACAGAAACGGCGATCGCGGACGATATTTTCCCGGAAGATATCAAAATTCCATCGCCTAAACAGAGTAAAACCAAACGTATTACTACTCCTCGTAAGAAACCGGTACCTAAAACATCTAAGAAGAAGGAGGAAGAACTACTACCTCCTCCATACAAAGAGGAAGTTAAGGAGTCGGAAGAAGAGGAAGAAGAAGAAGCGGTTGTGGAAGAGTCTCCTAAATCTCACCAGGAGTCTACCAGTAACACACAAAATACGACACCGATGACGGATACACGAGATACTATGGATACGTCTGACTTAAAACTAGTTACGGAA…	NP_051962.1	rabbit fibroma virus	rabbit fibroma virus	Leporipoxvirus	Poxviridae	vertebrates	N	dsDNA	monopartite	N	cytoplasm	0.341709	1.13211	1.01204	0.604	51.57	1.42592	-0.451339	0.00417002
[truncated: 18,964 more rows]
